# Supplementary material for: Genome-wide small RNA profiling reveals tiller development in tall fescue (Festuca arundinacea Schreb)
Source: BMC Genomics. 2020 Oct 6;21:696. doi: 10.1186/s12864-020-07103-x (PMC7539525; doi:10.1186/s12864-020-07103-x)
Supplement: Supplementary file 1 — Additional file 1. Maping rate of unique reads to full-length transcriptome data in tall fescue. [file 12864_2020_7103_MOESM1_ESM.xlsx]

## Sheet: Sheet1
Additional file 1. Maping rate of unique reads to full-length transcriptome data in tall fescue.
Sample	Total sRNA	Mapped sRNA	"+" Mapped sRNA	"-" Mapped sRNA
Ch-3_1	6657608 (100.00%)	3356396 (50.41%)	3119503 (46.86%)	236893 (3.56%)
Ch-3_2	8157721 (100.00%)	5213127 (63.90%)	4961755 (60.82%)	251372 (3.08%)
CH3_3	12420706 (100.00%)	6657844 (53.60%)	6181868 (49.77%)	475976 (3.83%)
Ch-5_1	8517132 (100.00%)	3517365 (41.30%)	3258334 (38.26%)	259031 (3.04%)
Ch-5_2	16185524 (100.00%)	7517769 (46.45%)	6662156 (41.16%)	855613 (5.29%)
Ch-5_3	15101317 (100.00%)	6407639 (42.43%)	5673763 (37.57%)	733876 (4.86%)
Pre-Tillering_1	17017260 (100.00%)	6429292 (37.78%)	5452776 (32.04%)	976516 (5.74%)
Pre-Tillering_2	16595190 (100.00%)	6870553 (41.40%)	6156147 (37.10%)	714406 (4.30%)
Pre-Tillering_3	14339050 (100.00%)	9250320 (64.51%)	8747866 (61.01%)	502454 (3.50%)
Tillering_1	15582701 (100.00%)	6414946 (41.17%)	5793444 (37.18%)	621502 (3.99%)
Tillering_2	16574257 (100.00%)	7634985 (46.07%)	6995233 (42.21%)	639752 (3.86%)
Tillering_3	15138034 (100.00%)	8455236 (55.85%)	7894404 (52.15%)	560832 (3.70%)
