# Supplementary material for: Genome-wide small RNA profiling reveals tiller development in tall fescue (Festuca arundinacea Schreb)
Source: BMC Genomics. 2020 Oct 6;21:696. doi: 10.1186/s12864-020-07103-x (PMC7539525; doi:10.1186/s12864-020-07103-x)
Supplement: Supplementary file 3 — Additional file 3. The list of known miRNAs identified in tall fescue. [file 12864_2020_7103_MOESM3_ESM.xlsx]

## Sheet: Additional file 3
Additional file 3. The list of known miRNAs identified in tall fescue
>ata-miR1432-5p
UCAGGAGAGAUGACACCGACG
>ata-miR156d-3p
GCUCACUCCUCUUUCUGUCAGC
>ata-miR171a-3p
UGAGCCGAACCAAUAUCACUC
>ata-miR172a-3p
AGAAUCUUGAUGAUGCUGCGU
>ata-miR393-5p
UUCCAAAGGGAUCGCAUUGAU
>ata-miR395b-3p
AAGUGUUUGGGGGAACUC
>ata-miR395c-5p
GUUCUCCUCAAAUCACUUCA
>ata-miR395d-5p
AGUUCCCUUCAAGCACUUUACG
>ata-miR408-3p
UGCACUGCCUCUUCCCUGCC
>ata-miR5062a-3p
GUGGAUUUUUCACCAAGAUUCAAG
>ata-miR5062b-5p
GCGGAUUUUUCACCAAGAUUCAAG
>ata-miR5168-5p
GGGUUGUUGUCUGGUUCAAGG
>ata-miR9772a-5p
UGAGAUGAGAUUACCCCAUAC
>ata-miR9863a-3p
UGAGAAGGUAGAUCAUAAUAGC
>bdi-miR1432
UUCAGGAGAGAUGACACCGACA
>bdi-miR156b-3p
GCUCACUUCUCUCUCUGUCACC
>bdi-miR156j
UGACAGAAGAGAGAGAGCAC
>bdi-miR159a-3p
CUUGGAUUGAAGGGAGCUCU
>bdi-miR160f
UGCCUGGCUCCCUGUAUGCC
>bdi-miR166f
UCUCGGACCAGGCUUCAUUCC
>bdi-miR166j
UCGGACCAGGCUUCAUUCCUU
>bdi-miR167e-3p
AGGUCAUGCUGGAGUUUCAUC
>bdi-miR169h-3p
GGCAGUCACCUUGGCUAGC
>bdi-miR169m
UAGCCAAGGAUGACUUGCCG
>bdi-miR171f
UGAGCCGAACCAAUAUCACCC
>bdi-miR395a
UGAAGUGUUUGGGGGAACUC
>bdi-miR395e-5p
GUUCUCCUCAAAUCACUUCAGU
>bdi-miR395h-5p
GUUCCCUGCAAGCACUUCACG
>bdi-miR395p-3p
UGAAGUGUUUGGAGGAACUC
>bdi-miR397b-5p
AUUGAGUGCAGCGUUGAUGAA
>bdi-miR5049-5p
UCCUUCCGACCCAUAUUACUUGU
>bdi-miR5049-3p
CAAGUAAUAUGGAUCGGAGGAAGU
>bdi-miR5054
UCCCCACGGUCGGCGCCA
>bdi-miR5055
UCUCGCUGCUGAGCUCGGCGU
>bdi-miR5059
CGGCCUGGGCAGCACCACCA
>bdi-miR5067
UCAGCGACAACUAAUAUGGAU
>bdi-miR5164
CGCAACUUUGUCUAGAUACGC
>bdi-miR5181a-3p
CGGCACUUAUUAUGGAUCAGA
>bdi-miR5181b
UCCGAUCCAUAAUAAGUGUCG
>bdi-miR5181d
ACUUAUUAUGGACCGGAGGGA
>bdi-miR7757-5p.1
CACAAAACCUUCAGCUACCCA
>bdi-miR7783-3p
AGCUCUGAUACCAUGUGGAUGAGA
>bdi-miR845
UGCUCUGAUACCAAUUGUUGG
>far-miR1119
UGGCACGGCGUGAUGCUUAGUCAG
>far-miR1122
UAGAUACAUCCGUAUCUAGA
>far-miR156b
UUGACAGAAGAGAGAGAGCAC
>far-miR437
AAACAUAGAGAAGUUUGACUU
>hvu-miR1120
ACAUUCUUAUAUUAUGGGACGGAG
>hvu-miR397a
CCGUUGAGUGCAGCGUUGAUG
>hvu-miR397b-3p
AUCAACGCUGCACUCAACGGC
>hvu-miR444b
UGCAGUUGCUGUCUCAAGCUU
>hvu-miR5048a
UAUUUGCAGGUUUUAGGUCUAA
>hvu-miR5049f
AAUUAAUAUGGAUCGGAGGGA
>hvu-miR6178
CACGGAACUGGGCGGUUGCACU
>hvu-miR6183
UGAGCGAGUUGGCUGCAAGUUC
>hvu-miR6188
GGUGGAUCGAUGAACCCGGCGA
>osa-miR1432-5p
AUCAGGAGAGAUGACACCGAC
>osa-miR1436
ACAUUAUGGGACGGAGGGAGU
>osa-miR1439
UUUUGGAACGGAGUGAGUAUU
>osa-miR156a
UGACAGAAGAGAGUGAGCAC
>osa-miR156c-3p
GCUCACUUCUCUCUCUGUCAGC
>osa-miR156f-3p
GCUCACUUCUCUUUCUGUCAGC
>osa-miR156k
UGACAGAAGAGAGAGAGCACA
>osa-miR156l-5p
CGACAGAAGAGAGUGAGCAUA
>osa-miR159a.1
UUUGGAUUGAAGGGAGCUCUG
>osa-miR159c
AUUGGAUUGAAGGGAGCUCCA
>osa-miR159d
AUUGGAUUGAAGGGAGCUCCG
>osa-miR159e
AUUGGAUUGAAGGGAGCUCCU
>osa-miR159f
CUUGGAUUGAAGGGAGCUCUA
>osa-miR160a-5p
UGCCUGGCUCCCUGUAUGCCA
>osa-miR160e-5p
UGCCUGGCUCCCUGUAUGCCG
>osa-miR160f-5p
UGCCUGGCUCCCUGAAUGCCA
>osa-miR164a
UGGAGAAGCAGGGCACGUGCA
>osa-miR164d
UGGAGAAGCAGGGCACGUGCU
>osa-miR164e
UGGAGAAGCAGGGCACGUGAG
>osa-miR166a-3p
UCGGACCAGGCUUCAUUCCCC
>osa-miR166e-3p
UCGAACCAGGCUUCAUUCCCC
>osa-miR166g-3p
UCGGACCAGGCUUCAUUCCUC
>osa-miR166k-3p
UCGGACCAGGCUUCAAUCCCU
>osa-miR166m
UCGGACCAGGCUUCAUUCCCU
>osa-miR167a-5p
UGAAGCUGCCAGCAUGAUCUA
>osa-miR167d-5p
UGAAGCUGCCAGCAUGAUCUG
>osa-miR167e-3p
AGAUCAUGUUGCAGCUUCACU
>osa-miR167h-3p
AGGUCAUGCUGUAGUUUCAUC
>osa-miR168a-5p
UCGCUUGGUGCAGAUCGGGAC
>osa-miR169a
CAGCCAAGGAUGACUUGCCGA
>osa-miR169b
CAGCCAAGGAUGACUUGCCGG
>osa-miR169e
UAGCCAAGGAUGACUUGCCGG
>osa-miR169f.1
UAGCCAAGGAUGACUUGCCUA
>osa-miR169h
UAGCCAAGGAUGACUUGCCUG
>osa-miR169n
UAGCCAAGAAUGACUUGCCUA
>osa-miR171a
UGAUUGAGCCGCGCCAAUAUC
>osa-miR171b
UGAUUGAGCCGUGCCAAUAUC
>osa-miR171f-5p
UGUUGGCAUGGUUCAAUCAAA
>osa-miR171h
GUGAGCCGAACCAAUAUCACU
>osa-miR172a
AGAAUCUUGAUGAUGCUGCAU
>osa-miR172b
GGAAUCUUGAUGAUGCUGCAU
>osa-miR1863a
AGCUCUGAUACCAUGUUAGAUUAG
>osa-miR2120b-5p
ACACCAACCGCGACUAAAGA
>osa-miR2120b-3p
UUUAGUCGCGGUUGGUGUUA
>osa-miR2874
AUGUGAACAGUGUCAAACAGUGUC
>osa-miR393a
UCCAAAGGGAUCGCAUUGAUC
>osa-miR394
UUGGCAUUCUGUCCACCUCC
>osa-miR395b
GUGAAGUGUUUGGGGGAACUC
>osa-miR395c
GUGAAGUGUUUGGAGGAACUC
>osa-miR395f
GUGAAUUGUUUGGGGGAACUC
>osa-miR395o
AUGAAGUGUUUGGAGGAACUC
>osa-miR395t
GUGAAGUGUUUGGGGAAACUC
>osa-miR396a-3p
GUUCAAUAAAGCUGUGGGAA
>osa-miR396e-5p
UCCACAGGCUUUCUUGAACUG
>osa-miR396f-5p
UCUCCACAGGCUUUCUUGAACU
>osa-miR396g
UCCACAGGCUUUCUUGAACGG
>osa-miR397a
UCAUUGAGUGCAGCGUUGAUG
>osa-miR397b
UUAUUGAGUGCAGCGUUGAUG
>osa-miR399d
UGCCAAAGGAGAGUUGCCCUG
>osa-miR399e
UGCCAAAGGAGAUUUGCCCAG
>osa-miR399j
UGCCAAAGGAGAGUUGCCCUA
>osa-miR408-3p
CUGCACUGCCUCUUCCCUGGC
>osa-miR414
UCAUCCUCAUCAUCAUCGUCC
>osa-miR444a-3p.2
UGCAGUUGCUGCCUCAAGCUU
>osa-miR444a-3p.1
UUGCUGCCUCAAGCUUGCUGC
>osa-miR444b.1
UGUUGUCUCAAGCUUGCUGCC
>osa-miR444b.2
UGCAGUUGUUGUCUCAAGCUU
>osa-miR444f
UGCAGUUGUUGCCUCAAGCUU
>osa-miR5072
CGAUUCCCCAGCGGAGUCGCCA
>osa-miR5073
GUUUGGUGAAUCGGAAACUAUUU
>osa-miR5076
GAAAUGGGAGCAGAGCAGGUUU
>osa-miR5082
UGCGAUGAUGGCCGCGCGGGUUCA
>osa-miR528-5p
UGGAAGGGGCAUGCAGAGGAG
>osa-miR5523
UGAGGAGGAACAUAUUUACUAG
>osa-miR5538
ACUGAACUCAAUCACUUGCUGC
>osa-miR818a
AAUCCCUUAUAUUAUGGGACGG
>osa-miR827
UUAGAUGACCAUCAGCAAACA
>ssl-miR171b
UUGAGCCGCGCCAAUAUCACU
>zma-miR1432-5p
CUCAGGAGAGAUGACACCGAC
>zma-miR156a-3p
GCUCACUUCUCUCUCUGUCAGU
>zma-miR156k-5p
UGACAGAAGAGAGCGAGCAC
>zma-miR159c-3p
CUUGGAUUGAAGGGAGCUCCU
>zma-miR164h-5p
UGGAGAAGCAGGGCACGUGUG
>zma-miR166h-3p
UCGGACCAGGCUUCAUUCCC
>zma-miR167g-3p
GGUCAUGCUGUAGUUUCAUC
>zma-miR167h-3p
GAUCAUGUUGCAGCUUCAC
>zma-miR171a-3p
UGAUUGAGCCGCGCCAAUAU
>zma-miR171b-3p
UUGAGCCGUGCCAAUAUCAC
>zma-miR395i-5p
GUUCCCUACAAGCACUUCACGA
>zma-miR395o-3p
GUGAAGUGUUUGGGUGAACUC
>zma-miR396g-5p
UCCCACAGCUUUAUUGAACUG
>zma-miR528a-3p
CCUGUGCCUGCCUCUUCCAUU
