# Supplementary material for: Genome-wide small RNA profiling reveals tiller development in tall fescue (Festuca arundinacea Schreb)
Source: BMC Genomics. 2020 Oct 6;21:696. doi: 10.1186/s12864-020-07103-x (PMC7539525; doi:10.1186/s12864-020-07103-x)
Supplement: Supplementary file 5 — Additional file 5. The list of novel miRNAs identified in tall fescue. [file 12864_2020_7103_MOESM5_ESM.xlsx]

## Sheet: Sheet1
Additional file 5. The list of novel miRNAs identified in tall fescue
>novel_1
ucugaagaugaaguauaugauu
>novel_13
auugugacuuacaaacuaggacgg
>novel_14
ugaaucuugaugaaaagccgcau
>novel_16
uuuggauguaucuagacacu
>novel_17
aagucguuauagucgaagauggug
>novel_18
auugugcacuaacccucuaaugag
>novel_19
cugaaguguuugggggaacuc
>novel_2
acggcaugguauuggaaccacaug
>novel_20
cucaggagagaugacacugac
>novel_21
gcucaccucucucucugucagc
>novel_22
uuuuucuguagcucaaaauac
>novel_23
uagagauguggcauuacuuugagu
>novel_24
acguguguuguguuaguagagaug
>novel_25
agacaucuucggaagcuccgc
>novel_26
ugaaguguuugggggaacuc
>novel_27
cagcgcuccgucgaaccagcugcc
>novel_28
aagaucgggccacacacggggucu
>novel_29
uccucugauccauaauaagug
>novel_3
ccucacugacuccaucccugga
>novel_30
uuggucaauaaaauaugaauu
>novel_31
aaaagcugcucaacuuuaucuaga
>novel_32
acgugcgcggcuccgucgacc
>novel_33
ugacaaaaugaacuauaagug
>novel_34
ucugucccauaauauaagaug
>novel_36
uuauauuucggaacggaggua
>novel_39
auacucccuccgucuaaaaauagg
>novel_4
ugaaucuuggugaaaagccgcau
>novel_40
uggacaaugaugaaaaaca
>novel_41
auguaucuagacgcauuucagugu
>novel_47
ucgauaugguuauggucgugg
>novel_48
aaaguagaacuacgcauuauuggu
>novel_49
agaucauguccucggcggaacgga
>novel_50
agucucgacuagucuuucgacucg
>novel_53
acuauacguugccgcguggcgugu
>novel_54
cuccgucgagcucgccuggcc
>novel_55
aauaagugacucggauuuaucuag
>novel_56
uugaggaccuauaaauacgug
>novel_57
ucuagaaaaaauugagcagcu
>novel_58
uacuaccucuguccauaaauagau
>novel_60
uuuugauaaaucuaagacauc
>novel_61
gcgugugacuuagacuuugacuuu
>novel_62
uuaucuaaauuugaauguaucu
>novel_63
ucuagacaaaguugagaagcu
>novel_64
aacuagcugagaacuaacuucgug
>novel_65
uuuagacaaaucucagacauc
>novel_67
uuuuuuugguugugugcauccgua
>novel_68
aaucagcgacaacuaauauggaac
>novel_69
aaaaaggcuuauauuuuggaacgg
>novel_7
aaaucuggacaaaucugaguc
>novel_70
acucccucugauccauaaaaagug
>novel_71
cccgcguugcaccaagugaau
>novel_76
aggugacugagacuuaagaaaauc
>novel_77
gaauugggcucugaauugaauugg
>novel_79
aauaagugacucggauuugucuag
>novel_8
aauaugacuuacacucuaggacgg
>novel_80
uguugagaugagauuacccca
>novel_82
uuaauuugaaucggagggagu
>novel_83
auauuuuaguuguagauacaucua
>novel_85
uuauagauguagccaaugaug
>novel_87
aucuguaucuagaaaaaguugagu
