# Supplementary material for: Genome-wide small RNA profiling reveals tiller development in tall fescue (Festuca arundinacea Schreb)
Source: BMC Genomics. 2020 Oct 6;21:696. doi: 10.1186/s12864-020-07103-x (PMC7539525; doi:10.1186/s12864-020-07103-x)
Supplement: Supplementary file 7 — Additional file 7. Differential expression analysis of miRNAs used for linkage hierarchical clustering analysis (all data were the TPM value of miRNAs). [file 12864_2020_7103_MOESM7_ESM.xlsx]

## Sheet: Additional file 7
Additional file 7. Differential expression analysis of miRNAs used for linkage hierarchical clustering analysis (all data were the TPM value of miRNAs)
iD	Ch-5	Pre-tillering	Tillering	Ch-3
ata-miR156d-3p	1787.45	1783.31	1308.42	1286.47
ata-miR395b-3p	152.123	15507.1	6460.32	51.4589
ata-miR5168-5p	57.0462	103.381	654.209	308.753
ata-miR9772a-5p	19.0154	4212.76	3761.7	5248.8
bdi-miR1432	0	439.367	367.993	617.506
bdi-miR160f	1540.25	1705.78	122.664	308.753
bdi-miR167e-3p	13672.1	4703.81	8341.17	46879
bdi-miR395a	171.138	15196.9	6460.32	51.4589
bdi-miR395e-5p	0	1059.65	40.8881	0
bdi-miR397b-5p	1407.14	2248.53	6419.43	9056.76
bdi-miR5067	2281.85	77.5354	81.7762	154.377
bdi-miR5181b	19.0154	542.748	531.545	463.13
hvu-miR397a	1407.14	2248.53	6419.43	9056.76
novel_13	3042.46	7908.61	695.098	926.259
novel_17	247.2	749.509	858.65	977.718
novel_18	988.8	671.974	163.552	205.835
novel_2	2015.63	19694	60064.6	35146.4
novel_21	0	878.735	1553.75	257.294
novel_22	0	1576.55	5192.79	1955.44
novel_23	114.092	1602.4	5438.12	1440.85
novel_25	19.0154	1473.17	1390.2	51.4589
novel_27	1521.23	0	0	0
novel_28	513.415	491.058	122.664	360.212
novel_3	95.0769	50734	12675.3	9005.3
novel_31	0	129.226	449.769	308.753
novel_32	950.769	1705.78	0	0
novel_77	1331.08	4264.45	2248.84	720.424
novel_53	209.169	1602.4	0	0
novel_54	209.169	0	0	0
novel_58	1635.32	1990.08	981.314	1080.64
novel_61	209.169	129.226	0	102.918
novel_63	19.0154	620.283	286.217	617.506
novel_7	18502	0	40.8881	0
novel_70	133.108	0	0	51.4589
novel_4	2015.63	7753.54	3271.05	5145.89
novel_8	0	2429.44	2903.05	3447.74
novel_76	12588.2	66111.9	70899.9	14768.7
novel_80	11067	16437.5	9935.81	32985.1
novel_83	57.0462	258.451	490.657	463.13
osa-miR156a	2129.72	21813.3	52950.1	27684.9
osa-miR156c-3p	57.0462	335.987	1022.2	51.4589
osa-miR160e-5p	1331.08	4264.45	2248.84	720.424
osa-miR160f-5p	190.154	878.735	776.874	566.047
osa-miR167d-5p	748369	345343	293086	584418
osa-miR171b	9355.57	35821.4	27763	24082.7
osa-miR394	1236	17523	42605.4	13173.5
osa-miR395b	171.138	15481.2	6501.21	51.4589
osa-miR395t	114.092	1576.55	0	0
osa-miR396e-5p	5324.31	5892.69	3352.82	1492.31
osa-miR396f-5p	5324.31	5892.69	3352.82	1492.31
osa-miR396g	5267.26	5841	3352.82	1492.31
osa-miR397a	1407.14	2145.15	5683.44	8387.79
osa-miR397b	1407.14	2248.53	6419.43	9056.76
osa-miR408-3p	988.8	3928.46	11203.3	7049.86
osa-miR444b.2	38.0308	4574.59	9526.92	2984.61
osa-miR444b.1	22818.5	54248.9	95759.9	16827
osa-miR444b.2	10097.2	12767.5	7973.18	6226.52
osa-miR1432-5p	0	439.367	367.993	617.506
zma-miR1432-5p	1635.32	2713.74	81.7762	51.4589
zma-miR395o-3p	0	103.381	327.105	0
zma-miR528a-3p	0	0	40.8881	205.835
