# Supplementary material for: Genome-wide small RNA profiling reveals tiller development in tall fescue (Festuca arundinacea Schreb)
Source: BMC Genomics. 2020 Oct 6;21:696. doi: 10.1186/s12864-020-07103-x (PMC7539525; doi:10.1186/s12864-020-07103-x)
Supplement: Supplementary file 8 — Additional file 8. Differential expression of miRNAs between Ch-3 and Ch-5 tall fescue. [file 12864_2020_7103_MOESM8_ESM.xlsx]

## Sheet: Sheet1
Additional file 8. Differential expression of miRNAs between Ch-3 and Ch-5 tall fescue.
sRNA	CH3_readcount	CH5_readcount	log2FoldChange	pval	padj
ata-miR9772a-5p	72.5639	0.0872631	6.757	4.0201e-17	7.5578e-16
ata-miR5168-5p	38.8651	0	6.4197	8.5869e-13	8.9685e-12
bdi-miR1432	3.97144	0	2.9881	0.0065644	0.019905
bdi-miR160f	5.56734	27.7763	-2.1878	0.0010941	0.0039556
bdi-miR167e-3p	407.373	207.921	0.95442	0.0070427	0.020688
bdi-miR397b-5p	106.335	12.4633	2.5417	5.3825e-15	6.3245e-14
bdi-miR5067	3.44971	35.1045	-3.1841	3.5624e-07	2.3919e-06
bdi-miR5181b	5.53737	0.0872631	3.3604	0.00078665	0.0029578
hvu-miR397a	117.003	18.9181	2.5417	5.3825e-15	6.3245e-14
novel_13	11.589	68.3378	-2.3883	3.8132e-06	1.9913e-05
novel_17	18.8789	4.26957	1.8689	0.0014793	0.0049662
novel_18	0.914527	13.8898	-2.8534	0.00031146	0.0013308
novel_2	432.727	43.2859	3.2974	9.6365e-25	3.0194e-23
novel_21	3.80503	0.210787	2.5784	0.013423	0.038235
novel_22	16.6736	0	5.2444	5.9254e-08	4.6416e-07
novel_23	14.0792	0.734365	3.2347	1.8308e-05	8.6048e-05
novel_27	0	17.1763	-4.7388	9.9546e-07	6.2382e-06
novel_3	107.982	2.06931	5.9345	5.5578e-25	2.6122e-23
novel_32	0	16.1648	-4.6012	2.3655e-06	1.308e-05
novel_61	0.457264	6.57118	-2.3551	0.014962	0.041364
novel_63	5.50739	0.0872631	3.3903	0.0007128	0.0027918
novel_7	0.613927	460.701	-8.1305	6.3599e-28	5.9783e-26
novel_80	395.11	137.115	1.4907	1.8518e-06	1.0879e-05
novel_83	12.3925	1.89478	2.3274	0.015696	0.042156
osa-miR1432-5p	3.97144	0	2.9881	0.0065644	0.019905
osa-miR156a	309.584	86.5919	1.754	0.00054334	0.0022206
osa-miR167d-5p	5832.83	13603.4	-1.1805	0.0031412	0.010182
osa-miR394	154.645	20.1074	3.0256	4.5565e-19	1.0708e-17
osa-miR397a	103.281	18.1016	2.3895	1.0982e-10	9.3843e-10
osa-miR397b	117.003	18.9181	2.5417	5.3825e-15	6.3245e-14
osa-miR408-3p	98.3653	25.534	1.9083	5.3952e-06	2.6692e-05
osa-miR444b.2	33.4229	0.596099	4.8386	8.9452e-12	8.4085e-11
zma-miR1432-5p	1.86653	38.3812	-3.935	8.0572e-08	5.826e-07
zma-miR528a-3p	7.3619	0	3.999	0.00012675	0.00056736
