# Supplementary material for: Genome-wide small RNA profiling reveals tiller development in tall fescue (Festuca arundinacea Schreb)
Source: BMC Genomics. 2020 Oct 6;21:696. doi: 10.1186/s12864-020-07103-x (PMC7539525; doi:10.1186/s12864-020-07103-x)
Supplement: Supplementary file 9 — Additional file 9. Differential expression of miRNAs between Pre-tillering and Tillering tall fescue. [file 12864_2020_7103_MOESM9_ESM.xlsx]

## Sheet: Sheet1
Additional file 9. Differential expression of miRNAs between Pre-tillering and Tillering tall fescue.
sRNA	Tillering_readcount	Pre-tillering_readcount	log2FoldChange	pval	padj
ata-miR395b-3p	158.346	600.046	-1.92199	2.4e-20	6.1113e-25
ata-miR5168-5p	16.0987	4.45321	1.85403	3.4154e-23	2.3345e-21
bdi-miR160f	3.10858	66.3287	-4.41531	0.024034	0.028926
bdi-miR167e-3p	11.2257	5	1.1668	0.00544902	0.0082503
bdi-miR395a	158.898	588.898	-1.88992	7.9987e-25	4.0453e-22
bdi-miR395e-5p	1.9087	41.9087	-4.45659	3.5565e-18	2.0239e-16
bdi-miR397b-5p	81.0123	56.3343	0.555341	3.1267e-18	5.1847e-17
hvu-miR397a	157.898	87.7823	0.846987	0.013423	0.038235
novel_13	17.1234	306.909	-4.16377	0.014962	0.041364
novel_18	4.8943	26.4567	-2.43446	0.015696	0.0042156
novel_2	1869.22	762.399	1.29382	0.001145	0.00148772
novel_22	127.309	61.7832	1.04305	0.00148772	0.00204971
novel_23	133.739	62.2988	1.10214	0.00204971	0.00283713
novel_28	3.44785	19.898	-2.52885	0.00283713	0.00381876
novel_3	310.002	1963.08	-2.66277	0.00381876	0.00544902
novel_32	0	66.7692	-16.0269	0.0082503	0.00300728
novel_53	0	62.1692	-19.2458	0.0048097	0.00859515
novel_58	24.0755	77.323	-1.68333	0.00859515	0.0089687
novel_61	0.22568	5.16922	-4.5176	0.0089687	0.00941577
novel_63	7.07693	24.412	-1.78639	0.00941577	0.0180055
osa-miR156a	1795.78	844.185	1.08898	0.0180055	0.024034
osa-miR156c-3p	45.3257	13.3813	1.76011	1.30854e-07	2.18089e-07
osa-miR394	1442.09	678.898	1.08689	1.65793e-07	2.76322e-07
osa-miR395b	159.168	599.377	-1.91292	6.87035e-07	1.14506e-06
osa-miR395t	0	61.3503	-19.2267	1.80842e-06	3.01403e-06
osa-miR397a	139.14	83.3507	0.739275	3.1827e-06	5.3045e-06
osa-miR397b	157.392	87.3704	0.849144	3.86138e-06	6.43563e-06
osa-miR408-3p	274	152.316	0.847108	5.93155e-06	9.88592e-06
osa-miR444a-3p.2	80.8471	300.908	-1.89605	8.0218e-06	1.33697e-05
osa-miR444b.2	433.589	177.031	1.29233	0.00300728	0.0048097
zma-miR1432-5p	2.09382	105.411	-5.65374	2.62063e-10	4.36771e-10
zma-miR395o-3p	8.22671	4.66443	0.818615	2.6089e-05	4.34817e-05
zma-miR528a-3p	38	0	18.5356	0.0013508	0.0029578
