# Supplementary material for: Genome-wide small RNA profiling reveals tiller development in tall fescue (Festuca arundinacea Schreb)
Source: BMC Genomics. 2020 Oct 6;21:696. doi: 10.1186/s12864-020-07103-x (PMC7539525; doi:10.1186/s12864-020-07103-x)
Supplement: Supplementary file 12 — Additional file 12. Prediction of miRNA target genes in Ch-3, Ch-5, Tillering and Pre-tillering samples. [file 12864_2020_7103_MOESM12_ESM.xlsx]

## Sheet: Ch-3 and Ch-5
Additional file 12. The details of Go enrichment of miRNA target genes
GO_Term Name Ontology Percent Number
GO:0009767 photosynthetic electron transport chain biological_process 2.65 54
GO:0022900 electron transport chain biological_process 2.8 57
GO:0019684 photosynthesis, light reaction biological_process 2.65 54
GO:0006091 generation of precursor metabolites and energy biological_process 3.39 69
GO:0009772 photosynthetic electron transport in photosystem II biological_process 0.88 18
GO:0015979 photosynthesis biological_process 2.94 60
GO:0055114 oxidation-reduction process biological_process 10.4 212
GO:0016579 protein deubiquitination biological_process 1.52 31
GO:0070646 protein modification by small protein removal biological_process 1.52 31
GO:0008612 peptidyl-lysine modification to peptidyl-hypusine biological_process 0.29 6
GO:0070647 protein modification by small protein conjugation or removal biological_process 2.01 41
GO:0009240 isopentenyl diphosphate biosynthetic process biological_process 0.25 5
GO:0019288 isopentenyl diphosphate biosynthetic process, methylerythritol 4-phosphate pathway biological_process 0.25 5
GO:0046490 isopentenyl diphosphate metabolic process biological_process 0.25 5
GO:0050992 dimethylallyl diphosphate biosynthetic process biological_process 0.25 5
GO:0050993 dimethylallyl diphosphate metabolic process biological_process 0.25 5
GO:0000098 sulfur amino acid catabolic process biological_process 0.2 4
GO:0030328 prenylcysteine catabolic process biological_process 0.2 4
GO:0030329 prenylcysteine metabolic process biological_process 0.2 4
GO:0031412 gas vesicle organization biological_process 0.29 6
GO:0009521 photosystem cellular_component 2.11 43
GO:0034357 photosynthetic membrane cellular_component 2.11 43
GO:0009579 thylakoid cellular_component 2.11 43
GO:0044436 thylakoid part cellular_component 2.11 43
GO:0016586 RSC complex cellular_component 0.29 6
GO:0098796 membrane protein complex cellular_component 5.5 112
GO:0005788 endoplasmic reticulum lumen cellular_component 0.2 4
GO:0031966 mitochondrial membrane cellular_component 1.28 26
GO:0019867 outer membrane cellular_component 1.13 23
GO:0044429 mitochondrial part cellular_component 1.37 28
GO:0070603 SWI/SNF superfamily-type complex cellular_component 0.29 6
GO:0005740 mitochondrial envelope cellular_component 1.28 26
GO:0016168 chlorophyll binding molecular_function 1.82 37
GO:0045156 electron transporter, transferring electrons within the cyclic electron transport pathway of photosynthesis activity molecular_function 0.88 18
GO:0036459 ubiquitinyl hydrolase activity molecular_function 1.52 31
GO:0016726 oxidoreductase activity, acting on CH or CH2 groups, NAD or NADP as acceptor molecular_function 0.25 5
GO:0051745 4-hydroxy-3-methylbut-2-en-1-yl diphosphate reductase activity molecular_function 0.25 5
GO:0003911 DNA ligase (NAD+) activity molecular_function 0.34 7
GO:2001070 starch binding molecular_function 0.69 14
GO:0046906 tetrapyrrole binding molecular_function 2.6 53
GO:0008198 ferrous iron binding molecular_function 0.15 3
GO:0016725 oxidoreductase activity, acting on CH or CH2 groups molecular_function 0.39 8
GO:0050662 coenzyme binding molecular_function 3.43 70
GO:0050532 2-phosphosulfolactate phosphatase activity molecular_function 0.25 5
GO:0003950 NAD+ ADP-ribosyltransferase activity molecular_function 0.39 8
GO:0009055 electron carrier activity molecular_function 1.52 31
GO:0016929 SUMO-specific protease activity molecular_function 0.34 7
GO:0032183 SUMO binding molecular_function 0.34 7
GO:0070122 isopeptidase activity molecular_function 0.34 7
GO:0070138 ubiquitin-like protein-specific isopeptidase activity molecular_function 0.34 7
GO:0070140 SUMO-specific isopeptidase activity molecular_function 0.34 7
GO:0051287 NAD binding molecular_function 1.47 30

## Sheet: Tillering and Pre-tillering 
Table S9. The details of Go enrichment of miRNA target genes
GO_Term Name Ontology Percent Number
GO:0031412 gas vesicle organization biological_process 1.2 4
GO:0043044 ATP-dependent chromatin remodeling biological_process 1.5 5
GO:0006074 (1->3)-beta-D-glucan metabolic process biological_process 2.1 7
GO:0006075 (1->3)-beta-D-glucan biosynthetic process biological_process 2.1 7
GO:0006338 chromatin remodeling biological_process 1.5 5
GO:0006298 mismatch repair biological_process 1.2 4
GO:0016586 RSC complex cellular_component 1.5 5
GO:0005742 mitochondrial outer membrane translocase complex cellular_component 2.69 9
GO:0098799 outer mitochondrial membrane protein complex cellular_component 2.69 9
GO:0098798 mitochondrial protein complex cellular_component 2.99 10
GO:0044455 mitochondrial membrane part cellular_component 2.99 10
GO:0070603 SWI/SNF superfamily-type complex cellular_component 1.5 5
GO:0005741 mitochondrial outer membrane cellular_component 2.69 9
GO:0031968 organelle outer membrane cellular_component 2.69 9
GO:0031967 organelle envelope cellular_component 3.89 13
GO:0031975 envelope cellular_component 3.89 13
GO:0031966 mitochondrial membrane cellular_component 2.99 10
GO:0019867 outer membrane cellular_component 2.69 9
GO:0005739 mitochondrion cellular_component 3.29 11
GO:0005740 mitochondrial envelope cellular_component 2.99 10
GO:0000148 1,3-beta-D-glucan synthase complex cellular_component 2.1 7
GO:0044429 mitochondrial part cellular_component 2.99 10
GO:0016838 carbon-oxygen lyase activity, acting on phosphates molecular_function 2.4 8
GO:0005231 excitatory extracellular ligand-gated ion channel activity molecular_function 2.1 7
GO:0005234 extracellular-glutamate-gated ion channel activity molecular_function 2.1 7
GO:0016616 oxidoreductase activity, acting on the CH-OH group of donors, NAD or NADP as acceptor molecular_function 4.79 16
GO:0016835 carbon-oxygen lyase activity molecular_function 2.99 10
GO:0004970 ionotropic glutamate receptor activity molecular_function 2.1 7
GO:0008066 glutamate receptor activity molecular_function 2.1 7
GO:0004399 histidinol dehydrogenase activity molecular_function 0.9 3
GO:0010333 terpene synthase activity molecular_function 1.8 6
GO:0016614 oxidoreductase activity, acting on CH-OH group of donors molecular_function 4.79 16
GO:0005230 extracellular ligand-gated ion channel activity molecular_function 2.1 7
GO:0015276 ligand-gated ion channel activity molecular_function 2.69 9
GO:0022834 ligand-gated channel activity molecular_function 2.69 9
GO:0051287 NAD binding molecular_function 3.29 11
GO:0050662 coenzyme binding molecular_function 5.69 19
GO:0003843 1,3-beta-D-glucan synthase activity molecular_function 2.1 7
GO:0048037 cofactor binding molecular_function 6.29 21
GO:0004107 chorismate synthase activity molecular_function 0.6 2
GO:0022836 gated channel activity molecular_function 2.69 9
GO:0042802 identical protein binding molecular_function 2.99 10
