# Supplementary material for: Genome-wide small RNA profiling reveals tiller development in tall fescue (Festuca arundinacea Schreb)
Source: BMC Genomics. 2020 Oct 6;21:696. doi: 10.1186/s12864-020-07103-x (PMC7539525; doi:10.1186/s12864-020-07103-x)
Supplement: Supplementary file 13 — Additional file 13. The details of Go enrichment of miRNA target genes. [file 12864_2020_7103_MOESM13_ESM.xlsx]

## Sheet: Prediction of target genes
Additional file 13. Prediction of miRNA target genes in Ch-3, Ch-5, Tillering and Pre-tillering samples
miRNA_Acc.	Target_Acc.	Expectation	UPE$	miRNA_start	miRNA_end	Target_start	Target_end	miRNA_aligned_fragment	alignment	Target_aligned_fragment	Inhibition	Target_Desc.	Multiplicity
ata-miR9863a-3p	i4_HQ_TF3rd_c2101/f2p0/4673	0	22.355	1	22	1386	1407	UGAGAAGGUAGAUCAUAAUAGC	:.::::::::::::::::::::	GUUAUUAUGAUCUACCUUCUCA	Cleavage		1
ata-miR9863a-3p	i5_LQ_TF3rd_c2366/f1p13/5181	0	22.463	1	22	1339	1360	UGAGAAGGUAGAUCAUAAUAGC	:.::::::::::::::::::::	GUUAUUAUGAUCUACCUUCUCA	Cleavage		1
bdi-miR160f	i4_LQ_TF3rd_c12875/f1p0/4851	0	18.763	1	20	3655	3674	UGCCUGGCUCCCUGUAUGCC	:::::::::::::::::::	AGCAUACAGGGAGCCAGGCA	Cleavage		1
bdi-miR160f	i2_LQ_TF3rd_c10868/f1p0/2814	0	17.873	1	20	1721	1740	UGCCUGGCUCCCUGUAUGCC	:::::::::::::::::::	AGCAUACAGGGAGCCAGGCA	Cleavage		1
bdi-miR5049-3p	i1_HQ_TF3rd_c84777/f2p0/1328	0	24.286	1	24	1223	1246	CAAGUAAUAUGGAUCGGAGGAAGU	.:: ::::::::::::::::::::	GCUCCCUCCGAUCCAUAUUACUUG	Cleavage		1
bdi-miR5067	i5_LQ_TF3rd_c2823/f1p0/5805	0	24.937	1	21	1714	1734	UCAGCGACAACUAAUAUGGAU	::::::::::::::::::::	UUCCAUAUUAGUUGUCGCUGA	Cleavage		1
bdi-miR5181b	i4_LQ_TF3rd_c11629/f1p0/4601	0	15.819	1	21	1422	1442	UCCGAUCCAUAAUAAGUGUCG	:::::::::::::::::::::	CGACACUUAUUAUGGAUCGGA	Cleavage		1
bdi-miR5181b	i4_LQ_TF3rd_c17341/f1p0/4229	0	23.506	1	21	3735	3755	UCCGAUCCAUAAUAAGUGUCG	: :::::::::::::::::::	CUACACUUAUUAUGGAUCGGA	Cleavage		1
bdi-miR845	i4_LQ_TF3rd_c19607/f1p0/4239	0	18.739	1	21	336	356	UGCUCUGAUACCAAUUGUUGG	:.:::::::::::::::::::	CUAACAAUUGGUAUCAGAGCA	Cleavage		1
bdi-miR845	i5_LQ_TF3rd_c2113/f1p4/5121	0	20.248	1	21	502	522	UGCUCUGAUACCAAUUGUUGG	:.:::::::::::::::::::	CUAACAAUUGGUAUCAGAGCA	Cleavage		1
bdi-miR845	i5_LQ_TF3rd_c6263/f1p0/5131	0	20.248	1	21	464	484	UGCUCUGAUACCAAUUGUUGG	:.:::::::::::::::::::	CUAACAAUUGGUAUCAGAGCA	Cleavage		1
bdi-miR845	i10_LQ_TF3rd_c2/f1p0/10679	0	20.248	1	21	3097	3117	UGCUCUGAUACCAAUUGUUGG	:.:::::::::::::::::::	CUAACAAUUGGUAUCAGAGCA	Cleavage		1
far-miR1122	i5_LQ_TF3rd_c2690/f1p0/5850	0	16.741	1	20	4293	4312	UAGAUACAUCCGUAUCUAGA	::::::::::::::::::::	UCUAGAUACGGAUGUAUCUA	Cleavage		1
far-miR1122	i5_LQ_TF3rd_c2718/f1p2/5247	0	22.385	1	20	638	657	UAGAUACAUCCGUAUCUAGA	::::::::::::::::::::	UCUAGAUACGGAUGUAUCUA	Cleavage		1
far-miR1122	i5_LQ_TF3rd_c4176/f1p0/5124	0	22.429	1	20	625	644	UAGAUACAUCCGUAUCUAGA	::::::::::::::::::::	UCUAGAUACGGAUGUAUCUA	Cleavage		1
far-miR1122	i5_LQ_TF3rd_c5117/f1p4/5111	0	21.567	1	20	1949	1968	UAGAUACAUCCGUAUCUAGA	::::::::::::::::::::	UCUAGAUACGGAUGUAUCUA	Cleavage		1
far-miR1122	i2_LQ_TF3rd_c3771/f1p1/2550	0	21.03	1	20	2284	2303	UAGAUACAUCCGUAUCUAGA	::::::::::::::::::::	UCUAGAUACGGAUGUAUCUA	Cleavage		1
far-miR1122	i1_HQ_TF3rd_c8329/f2p0/1366	0	17.649	1	20	1338	1357	UAGAUACAUCCGUAUCUAGA	::::::::::::::::::::	UCUAGAUACGGAUGUAUCUA	Cleavage		1
hvu-miR6183	i6_LQ_TF3rd_c1501/f1p0/6136	0	12.544	1	22	1362	1383	UGAGCGAGUUGGCUGCAAGUUC	::::::::::::::::::::::	GAACUUGCAGCCAACUCGCUCA	Cleavage		2
hvu-miR6183	i7_LQ_TF3rd_c538/f1p0/7192	0	12.544	1	22	1341	1362	UGAGCGAGUUGGCUGCAAGUUC	::::::::::::::::::::::	GAACUUGCAGCCAACUCGCUCA	Cleavage		2
novel_13	i3_LQ_TF3rd_c4836/f1p0/3972	0	9.218	1	24	3970	3993	AUUGUGACUUACAAACUAGGACGG	::::::::::::::::::::::::	CCGUCCUAGUUUGUAAGUCACAAU	Cleavage		1
novel_13	i4_LQ_TF3rd_c14273/f1p0/4488	0	8.715	1	24	4379	4402	AUUGUGACUUACAAACUAGGACGG	::::::::::::::::::::::::	CCGUCCUAGUUUGUAAGUCACAAU	Cleavage		1
novel_13	i4_LQ_TF3rd_c2279/f1p0/4846	0	8.92	1	24	2268	2291	AUUGUGACUUACAAACUAGGACGG	::::::::::::::::::::::::	CCGUCCUAGUUUGUAAGUCACAAU	Cleavage		1
novel_13	i5_LQ_TF3rd_c6574/f1p0/5155	0	9.059	1	24	4839	4862	AUUGUGACUUACAAACUAGGACGG	::::::::::::::::::::::::	CCGUCCUAGUUUGUAAGUCACAAU	Cleavage		2
novel_13	i3_LQ_TF3rd_c21286/f1p0/3332	0	13.628	1	24	3264	3287	AUUGUGACUUACAAACUAGGACGG	: ::::::::::::::::::::::	CAGUCCUAGUUUGUAAGUCACAAU	Cleavage		1
novel_16	i4_LQ_TF3rd_c5554/f1p2/4933	0	17.469	1	20	2066	2085	UUUGGAUGUAUCUAGACACU	::::::::::::::::::::	AGUGUCUAGAUACAUCCAAA	Cleavage		1
novel_17	i6_LQ_TF3rd_c676/f1p0/6281	0	13.228	1	24	5673	5696	AAGUCGUUAUAGUCGAAGAUGGUG	::::::::::::::::::::::::	CACCAUCUUCGACUAUAACGACUU	Cleavage		1
novel_17	i4_LQ_TF3rd_c20182/f1p1/4485	0	13.955	1	24	3802	3825	AAGUCGUUAUAGUCGAAGAUGGUG	::::::::::::::::::::::::	CACCAUCUUCGACUAUAACGACUU	Cleavage		1
novel_18	i4_LQ_TF3rd_c9234/f1p1/4676	0	14.119	1	24	2640	2663	AUUGUGCACUAACCCUCUAAUGAG	::::::::::::::::::::::::	CUCAUUAGAGGGUUAGUGCACAAU	Cleavage		1
novel_18	i5_LQ_TF3rd_c3171/f1p0/5055	0	14.14	1	24	591	614	AUUGUGCACUAACCCUCUAAUGAG	::::::::::::::::::::::::	CUCAUUAGAGGGUUAGUGCACAAU	Cleavage		1
novel_18	i5_LQ_TF3rd_c2472/f1p0/5365	0	16.518	1	24	2733	2756	AUUGUGCACUAACCCUCUAAUGAG	::::::::::::::::::::::::	CUCAUUAGAGGGUUAGUGCACAAU	Cleavage		1
novel_30	i3_LQ_TF3rd_c3008/f1p0/3089	0	18.51	1	21	1368	1388	UUGGUCAAUAAAAUAUGAAUU	:::::::::::::::::::::	AAUUCAUAUUUUAUUGACCAA	Cleavage		1
novel_30	i5_LQ_TF3rd_c4563/f1p0/5131	0	23.955	1	21	4322	4342	UUGGUCAAUAAAAUAUGAAUU	:::::::::::::::::::::	AAUUCAUAUUUUAUUGACCAA	Cleavage		1
novel_34	i5_LQ_TF3rd_c4193/f1p0/5193	0	14.124	1	21	4312	4332	UCUGUCCCAUAAUAUAAGAUG	:::::::::::::::::::::	CAUCUUAUAUUAUGGGACAGA	Cleavage		1
novel_41	i2_LQ_TF3rd_c12629/f1p0/2556	0	12.578	1	24	1482	1505	AUGUAUCUAGACGCAUUUCAGUGU	::::::::::::::::::::::::	ACACUGAAAUGCGUCUAGAUACAU	Cleavage		1
novel_41	i4_LQ_TF3rd_c20049/f1p0/4359	0	14.255	1	24	2595	2618	AUGUAUCUAGACGCAUUUCAGUGU	::::::::::::::::::::::::	ACACUGAAAUGCGUCUAGAUACAU	Cleavage		1
novel_41	i4_LQ_TF3rd_c16926/f1p2/4232	0	13.452	1	24	2625	2648	AUGUAUCUAGACGCAUUUCAGUGU	: ::::::::::::::::::::::	AGACUGAAAUGCGUCUAGAUACAU	Cleavage		1
novel_48	i3_LQ_TF3rd_c27173/f1p0/3003	0	11.924	1	24	2600	2623	AAAGUAGAACUACGCAUUAUUGGU	::::::::::::::::::::::::	ACCAAUAAUGCGUAGUUCUACUUU	Cleavage		1
novel_49	i6_LQ_TF3rd_c818/f1p0/6808	0	24.714	1	24	3483	3506	AGAUCAUGUCCUCGGCGGAACGGA	::::::::::::::::::::::::	UCCGUUCCGCCGAGGACAUGAUCU	Cleavage		1
novel_49	i3_LQ_TF3rd_c8105/f1p0/3482	0	23.706	1	24	158	181	AGAUCAUGUCCUCGGCGGAACGGA	::::::::::::::::::::::::	UCCGUUCCGCCGAGGACAUGAUCU	Cleavage		1
novel_56	i9_LQ_TF3rd_c92/f1p0/9685	0	12.899	1	21	2716	2736	UUGAGGACCUAUAAAUACGUG	:::::::::::::::::::::	CACGUAUUUAUAGGUCCUCAA	Cleavage		2
novel_58	i0_LQ_TF3rd_c73764/f1p0/550	0	21.071	1	24	392	415	UACUACCUCUGUCCAUAAAUAGAU	::::::::::::::::::::::::	AUCUAUUUAUGGACAGAGGUAGUA	Cleavage		1
novel_58	i0_LQ_TF3rd_c44665/f1p0/856	0	23.436	1	24	780	803	UACUACCUCUGUCCAUAAAUAGAU	::::::::::::::::::::::::	AUCUAUUUAUGGACAGAGGUAGUA	Cleavage		1
novel_58	i0_LQ_TF3rd_c7378/f1p0/953	0	21.065	1	24	844	867	UACUACCUCUGUCCAUAAAUAGAU	::::::::::::::::::::::::	AUCUAUUUAUGGACAGAGGUAGUA	Cleavage		1
novel_58	i3_LQ_TF3rd_c15753/f1p0/3383	0	24.146	1	24	643	666	UACUACCUCUGUCCAUAAAUAGAU	::::::::::::::::::::::::	AUCUAUUUAUGGACAGAGGUAGUA	Cleavage		1
novel_58	i9_LQ_TF3rd_c26/f1p0/9604	0	16.808	1	24	2463	2486	UACUACCUCUGUCCAUAAAUAGAU	::::::::::::::::::::::::	AUCUAUUUAUGGACAGAGGUAGUA	Cleavage		2
novel_58	i1_LQ_TF3rd_c81803/f1p0/1215	0	22.519	1	24	1110	1133	UACUACCUCUGUCCAUAAAUAGAU	::.:::::::::::::::::::::	AUUUAUUUAUGGACAGAGGUAGUA	Cleavage		1
novel_58	i6_LQ_TF3rd_c573/f1p0/6523	0	12.648	1	24	6430	6453	UACUACCUCUGUCCAUAAAUAGAU	.:::::::::::::::::::::::	GUCUAUUUAUGGACAGAGGUAGUA	Cleavage		1
novel_58	i5_LQ_TF3rd_c1758/f1p4/5350	0	15.75	1	24	1879	1902	UACUACCUCUGUCCAUAAAUAGAU	:: : :::::::::::::::::::	AUAUUUUUAUGGACAGAGGUAGUA	Cleavage		1
novel_58	i3_LQ_TF3rd_c6937/f1p0/3744	0	10.522	1	24	1354	1376	UACUACCUCUGUCCAUAAAUAGAU	::: :::::::::::::::::::	UUCU-UUUAUGGACAGAGGUAGUA	Cleavage		1
novel_58	i4_LQ_TF3rd_c21297/f1p0/4335	0	10.522	1	24	1450	1472	UACUACCUCUGUCCAUAAAUAGAU	::: :::::::::::::::::::	UUCU-UUUAUGGACAGAGGUAGUA	Cleavage		1
novel_58	i4_LQ_TF3rd_c10654/f1p0/4419	0	10.17	1	24	2300	2322	UACUACCUCUGUCCAUAAAUAGAU	::: :::::::::::::::::::	UUCU-UUUAUGGACAGAGGUAGUA	Cleavage		1
novel_58	i4_LQ_TF3rd_c21730/f1p0/4584	0	10.522	1	24	1290	1312	UACUACCUCUGUCCAUAAAUAGAU	::: :::::::::::::::::::	UUCU-UUUAUGGACAGAGGUAGUA	Cleavage		1
novel_58	i4_LQ_TF3rd_c19968/f1p3/4605	0	10.522	1	24	1754	1776	UACUACCUCUGUCCAUAAAUAGAU	::: :::::::::::::::::::	UUCU-UUUAUGGACAGAGGUAGUA	Cleavage		1
novel_58	i4_LQ_TF3rd_c3406/f1p0/4719	0	10.17	1	24	1371	1393	UACUACCUCUGUCCAUAAAUAGAU	::: :::::::::::::::::::	UUCU-UUUAUGGACAGAGGUAGUA	Cleavage		1
novel_58	i4_LQ_TF3rd_c10594/f1p0/4753	0	10.226	1	24	2382	2404	UACUACCUCUGUCCAUAAAUAGAU	::: :::::::::::::::::::	UUCU-UUUAUGGACAGAGGUAGUA	Cleavage		1
novel_58	i4_LQ_TF3rd_c6854/f1p0/4857	0	10.282	1	24	2395	2417	UACUACCUCUGUCCAUAAAUAGAU	::: :::::::::::::::::::	UUCU-UUUAUGGACAGAGGUAGUA	Cleavage		1
novel_58	i4_LQ_TF3rd_c4217/f1p0/4911	0	10.17	1	24	2376	2398	UACUACCUCUGUCCAUAAAUAGAU	::: :::::::::::::::::::	UUCU-UUUAUGGACAGAGGUAGUA	Cleavage		1
novel_58	i5_LQ_TF3rd_c5923/f1p0/5186	0	10.354	1	24	2314	2336	UACUACCUCUGUCCAUAAAUAGAU	::: :::::::::::::::::::	UUCU-UUUAUGGACAGAGGUAGUA	Cleavage		1
novel_58	i5_LQ_TF3rd_c5228/f1p0/5138	0	10.344	1	24	1864	1886	UACUACCUCUGUCCAUAAAUAGAU	::: :::::::::::::::::::	UUCU-UUUAUGGACAGAGGUAGUA	Cleavage		1
novel_58	i5_LQ_TF3rd_c3598/f1p0/5795	0	10.522	1	24	2390	2412	UACUACCUCUGUCCAUAAAUAGAU	::: :::::::::::::::::::	UUCU-UUUAUGGACAGAGGUAGUA	Cleavage		1
novel_60	i2_LQ_TF3rd_c5859/f1p0/2185	0	16.482	1	21	346	366	UUUUGAUAAAUCUAAGACAUC	:::::::::::::::::::::	GAUGUCUUAGAUUUAUCAAAA	Cleavage		1
novel_61	i5_LQ_TF3rd_c1107/f1p0/5746	0	23.31	1	24	1888	1911	GCGUGUGACUUAGACUUUGACUUU	::::::::::::::::::::::::	AAAGUCAAAGUCUAAGUCACACGC	Cleavage		1
novel_62	i2_LQ_TF3rd_c10097/f1p1/2729	0	11.022	1	22	661	682	UUAUCUAAAUUUGAAUGUAUCU	:::::::::::::::::::::	CGAUACAUUCAAAUUUAGAUAA	Cleavage		1
novel_63	i3_LQ_TF3rd_c8176/f1p0/3741	0	24.222	1	21	151	171	UCUAGACAAAGUUGAGAAGCU	:::::::::::::::::::::	AGCUUCUCAACUUUGUCUAGA	Cleavage		1
novel_64	i2_LQ_TF3rd_c6037/f1p0/2916	0	15.204	1	24	2125	2148	AACUAGCUGAGAACUAACUUCGUG	::::::::::::::::::::::::	CACGAAGUUAGUUCUCAGCUAGUU	Cleavage		1
novel_67	i2_LQ_TF3rd_c7770/f1p0/2134	0	15.756	1	24	408	431	UUUUUUUGGUUGUGUGCAUCCGUA	::::::::::::::::::::::::	UACGGAUGCACACAACCAAAAAAA	Cleavage		2
novel_67	i2_LQ_TF3rd_c7770/f1p0/2134	0	5.422	1	24	817	840	UUUUUUUGGUUGUGUGCAUCCGUA	::::::::::::::::::::::::	UACGGAUGCACACAACCAAAAAAA	Cleavage		2
novel_67	i4_LQ_TF3rd_c9435/f1p0/4660	0	5.753	1	24	467	490	UUUUUUUGGUUGUGUGCAUCCGUA	::::::::::::::::::::::::	UACGGAUGCACACAACCAAAAAAA	Cleavage		1
novel_67	i6_LQ_TF3rd_c1682/f1p0/6016	0	8.887	1	24	473	496	UUUUUUUGGUUGUGUGCAUCCGUA	::::::::::::::::::::::::	UACGGAUGCACACAACCAAAAAAA	Cleavage		1
novel_67	i7_LQ_TF3rd_c380/f1p0/7510	0	5.753	1	24	467	490	UUUUUUUGGUUGUGUGCAUCCGUA	::::::::::::::::::::::::	UACGGAUGCACACAACCAAAAAAA	Cleavage		1
novel_68	i5_LQ_TF3rd_c2823/f1p0/5805	0	24.163	1	24	1713	1736	AAUCAGCGACAACUAAUAUGGAAC	:::::::::::::::::::::::	AUUCCAUAUUAGUUGUCGCUGAUU	Cleavage		1
novel_68	i3_LQ_TF3rd_c7686/f1p0/3613	0	23.483	1	24	1311	1334	AAUCAGCGACAACUAAUAUGGAAC	::: :::::::::::::::::::	GUUAAAUAUUAGUUGUCGCUGAUU	Cleavage		1
novel_69	i3_LQ_TF3rd_c9215/f1p0/3270	0	10.317	1	24	1894	1917	AAAAAGGCUUAUAUUUUGGAACGG	:: :::::::::::::::::::::	CCUUUCCAAAAUAUAAGCCUUUUU	Cleavage		1
novel_69	i4_LQ_TF3rd_c23127/f1p0/4762	0	9.931	1	24	2004	2027	AAAAAGGCUUAUAUUUUGGAACGG	:.:: :::::::::::::::::::	CUGUACCAAAAUAUAAGCCUUUUU	Cleavage		1
novel_77	i7_LQ_TF3rd_c456/f1p0/7346	0	20.812	1	24	2600	2623	GAAUUGGGCUCUGAAUUGAAUUGG	::::::::::::::::::::::::	CCAAUUCAAUUCAGAGCCCAAUUC	Cleavage		2
novel_8	i5_LQ_TF3rd_c6574/f1p0/5155	0	14.176	1	24	99	122	AAUAUGACUUACACUCUAGGACGG	::::::::::::::::::::::	GAGUCCUAGAGUGUAAGUCAUAUU	Cleavage		2
novel_82	i6_LQ_TF3rd_c1055/f1p0/6927	0	20.63	1	21	2459	2479	UUAAUUUGAAUCGGAGGGAGU	:::::::::::::::::::::	ACUCCCUCCGAUUCAAAUUAA	Cleavage		2
novel_83	i4_LQ_TF3rd_c22701/f1p0/4983	0	17.22	1	24	74	97	AUAUUUUAGUUGUAGAUACAUCUA	::::::::::::::::::::::::	UAGAUGUAUCUACAACUAAAAUAU	Cleavage		1
novel_87	i3_LQ_TF3rd_c6264/f1p0/3322	0	16.951	1	24	1738	1761	AUCUGUAUCUAGAAAAAGUUGAGU	::::::::::::::::::::::	CGUCAACUUUUUCUAGAUACAGAU	Cleavage		1
osa-miR1439	i5_LQ_TF3rd_c6716/f1p0/5249	0	12.446	1	21	938	958	UUUUGGAACGGAGUGAGUAUU	: :::::::::::::::::::	ACUACUCACUCCGUUCCAAAA	Cleavage		1
osa-miR160a-5p	i4_LQ_TF3rd_c12875/f1p0/4851	0	18.763	1	21	3654	3674	UGCCUGGCUCCCUGUAUGCCA	:::::::::::::::::::	AAGCAUACAGGGAGCCAGGCA	Cleavage		1
osa-miR160a-5p	i2_LQ_TF3rd_c10868/f1p0/2814	0	17.873	1	21	1720	1740	UGCCUGGCUCCCUGUAUGCCA	:::::::::::::::::::	AAGCAUACAGGGAGCCAGGCA	Cleavage		1
osa-miR160e-5p	i4_LQ_TF3rd_c12875/f1p0/4851	0	18.763	1	21	3654	3674	UGCCUGGCUCCCUGUAUGCCG	:::::::::::::::::::	AAGCAUACAGGGAGCCAGGCA	Cleavage		1
osa-miR160e-5p	i2_LQ_TF3rd_c10868/f1p0/2814	0	17.873	1	21	1720	1740	UGCCUGGCUCCCUGUAUGCCG	:::::::::::::::::::	AAGCAUACAGGGAGCCAGGCA	Cleavage		1
osa-miR171a	i1_LQ_TF3rd_c56343/f1p0/1909	0	23.108	1	21	549	569	UGAUUGAGCCGCGCCAAUAUC	:::::::::::::::::::::	GAUAUUGGCGCGGCUCAAUCA	Cleavage		1
osa-miR394	i3_LQ_TF3rd_c12631/f1p0/3666	0	20.624	1	20	3231	3250	UUGGCAUUCUGUCCACCUCC	::::::::::::::::::::	GGAGGUGGACAGAAUGCCAA	Cleavage		1
osa-miR394	i1_LQ_TF3rd_c51525/f1p0/1925	0	20.758	1	20	1216	1235	UUGGCAUUCUGUCCACCUCC	::::::::::::::::::::	GGAGGUGGACAGAAUGCCAA	Cleavage		1
osa-miR394	i1_HQ_TF3rd_c5154/f2p0/1637	0	20.758	1	20	1227	1246	UUGGCAUUCUGUCCACCUCC	::::::::::::::::::::	GGAGGUGGACAGAAUGCCAA	Cleavage		1
osa-miR394	i1_LQ_TF3rd_c47655/f1p9/1251	0	20.623	1	20	174	193	UUGGCAUUCUGUCCACCUCC	::::::::::::::::::::	GGAGGUGGACAGAAUGCCAA	Cleavage		1
osa-miR414	i0_HQ_TF3rd_c10064/f3p1/924	0	5.17	1	21	203	223	UCAUCCUCAUCAUCAUCGUCC	:::::::::::::::::::::	GGACGAUGAUGAUGAGGAUGA	Cleavage		4
osa-miR414	i0_HQ_TF3rd_c10064/f3p1/924	0	9.152	1	21	224	244	UCAUCCUCAUCAUCAUCGUCC	::::::::::::::::::::	CGACGAUGAUGAUGAGGAUGA	Cleavage		4
osa-miR414	i1_LQ_TF3rd_c29755/f1p0/1225	0	17.617	1	21	111	131	UCAUCCUCAUCAUCAUCGUCC	::::::::::::::::::::	CGACGAUGAUGAUGAGGAUGA	Cleavage		1
osa-miR827	i2_LQ_TF3rd_c3478/f1p0/2764	0	22.346	1	21	191	211	UUAGAUGACCAUCAGCAAACA	:::::::::::::::::::	GCUUUGCUGAUGGUCAUCUAA	Cleavage		1
zma-miR171a-3p	i1_LQ_TF3rd_c56343/f1p0/1909	0	23.108	1	20	550	569	UGAUUGAGCCGCGCCAAUAU	::::::::::::::::::::	AUAUUGGCGCGGCUCAAUCA	Cleavage		1
ata-miR172a-3p	i1_LQ_TF3rd_c53433/f1p0/1328	0.5	9.449	1	21	1013	1033	AGAAUCUUGAUGAUGCUGCGU	.::::::::::::.::::::	CUGCAGCAUCAUCAGGAUUCU	Cleavage		1
ata-miR172a-3p	i2_HQ_TF3rd_c21114/f2p0/2197	0.5	9.476	1	21	1915	1935	AGAAUCUUGAUGAUGCUGCGU	.::::::::::::.::::::	CUGCAGCAUCAUCAGGAUUCU	Cleavage		1
ata-miR172a-3p	i2_LQ_TF3rd_c8617/f1p2/2233	0.5	9.466	1	21	1870	1890	AGAAUCUUGAUGAUGCUGCGU	.::::::::::::.::::::	CUGCAGCAUCAUCAGGAUUCU	Cleavage		1
ata-miR172a-3p	i2_LQ_TF3rd_c12678/f1p0/2243	0.5	10.754	1	21	1963	1983	AGAAUCUUGAUGAUGCUGCGU	.::::::::::::.::::::	CUGCAGCAUCAUCAGGAUUCU	Cleavage		1
ata-miR172a-3p	i2_LQ_TF3rd_c11461/f1p2/2290	0.5	9.476	1	21	2035	2055	AGAAUCUUGAUGAUGCUGCGU	.::::::::::::.::::::	CUGCAGCAUCAUCAGGAUUCU	Cleavage		1
ata-miR172a-3p	i3_LQ_TF3rd_c12571/f1p7/3088	0.5	9.72	1	21	2903	2923	AGAAUCUUGAUGAUGCUGCGU	.::::::::::::.::::::	CUGCAGCAUCAUCAGGAUUCU	Cleavage		1
ata-miR172a-3p	i3_LQ_TF3rd_c11763/f1p0/3855	0.5	9.466	1	21	3576	3596	AGAAUCUUGAUGAUGCUGCGU	.::::::::::::.::::::	CUGCAGCAUCAUCAGGAUUCU	Cleavage		1
ata-miR9863a-3p	i1_LQ_TF3rd_c61073/f1p0/1361	0.5	20.294	1	22	1239	1260	UGAGAAGGUAGAUCAUAAUAGC	:::::::::::::.::::::::	GCUAUUAUGAUCUGCCUUCUCA	Cleavage		1
ata-miR9863a-3p	i2_LQ_TF3rd_c18900/f1p0/2823	0.5	18.267	1	22	1104	1125	UGAGAAGGUAGAUCAUAAUAGC	:::::::::::::.::::::::	GCUAUUAUGAUCUGCCUUCUCA	Cleavage		1
ata-miR9863a-3p	i2_LQ_TF3rd_c7881/f1p0/2947	0.5	19.932	1	22	767	788	UGAGAAGGUAGAUCAUAAUAGC	:::::::::::::.::::::::	GCUAUUAUGAUCUGCCUUCUCA	Cleavage		1
ata-miR9863a-3p	i3_LQ_TF3rd_c17690/f1p0/3033	0.5	22.519	1	22	1346	1367	UGAGAAGGUAGAUCAUAAUAGC	:::::::::::::.::::::::	GCUAUUAUGAUCUGCCUUCUCA	Cleavage		1
ata-miR9863a-3p	i3_LQ_TF3rd_c2364/f1p0/3163	0.5	19.831	1	22	1316	1337	UGAGAAGGUAGAUCAUAAUAGC	:::::::::::::.::::::::	GCUAUUAUGAUCUGCCUUCUCA	Cleavage		1
ata-miR9863a-3p	i3_LQ_TF3rd_c7531/f1p0/3408	0.5	19.387	1	22	1366	1387	UGAGAAGGUAGAUCAUAAUAGC	:::::::::::::.::::::::	GCUAUUAUGAUCUGCCUUCUCA	Cleavage		1
ata-miR9863a-3p	i3_LQ_TF3rd_c6545/f1p0/3593	0.5	19.513	1	22	1317	1338	UGAGAAGGUAGAUCAUAAUAGC	:::::::::::::.::::::::	GCUAUUAUGAUCUGCCUUCUCA	Cleavage		1
ata-miR9863a-3p	i4_LQ_TF3rd_c7503/f1p0/4429	0.5	22.519	1	22	1214	1235	UGAGAAGGUAGAUCAUAAUAGC	:::::::::::::.::::::::	GCUAUUAUGAUCUGCCUUCUCA	Cleavage		1
ata-miR9863a-3p	i4_LQ_TF3rd_c24165/f1p0/4750	0.5	18.267	1	22	772	793	UGAGAAGGUAGAUCAUAAUAGC	:::::::::::::.::::::::	GCUAUUAUGAUCUGCCUUCUCA	Cleavage		1
ata-miR9863a-3p	i4_LQ_TF3rd_c5138/f1p5/4826	0.5	18.267	1	22	1314	1335	UGAGAAGGUAGAUCAUAAUAGC	:::::::::::::.::::::::	GCUAUUAUGAUCUGCCUUCUCA	Cleavage		1
ata-miR9863a-3p	i4_LQ_TF3rd_c13548/f1p0/4861	0.5	20.294	1	22	1343	1364	UGAGAAGGUAGAUCAUAAUAGC	:::::::::::::.::::::::	GCUAUUAUGAUCUGCCUUCUCA	Cleavage		1
ata-miR9863a-3p	i4_LQ_TF3rd_c21935/f1p0/4927	0.5	18.388	1	22	1307	1328	UGAGAAGGUAGAUCAUAAUAGC	:::::::::::::.::::::::	GCUAUUAUGAUCUGCCUUCUCA	Cleavage		1
ata-miR9863a-3p	i5_LQ_TF3rd_c6008/f1p0/5699	0.5	19.831	1	22	1310	1331	UGAGAAGGUAGAUCAUAAUAGC	:::::::::::::.::::::::	GCUAUUAUGAUCUGCCUUCUCA	Cleavage		1
ata-miR9863a-3p	i5_LQ_TF3rd_c2484/f1p6/5303	0.5	15.684	1	22	3480	3501	UGAGAAGGUAGAUCAUAAUAGC	::::::::::::.::::::	AGCAUUAUGAUCUACUUUCUCA	Cleavage		2
bdi-miR395p-3p	i1_LQ_TF3rd_c12901/f1p0/1856	0.5	14.488	1	20	501	520	UGAAGUGUUUGGAGGAACUC	::::::::::::.:::::::	GAGUUCCUCCAAGCACUUCA	Cleavage		1
bdi-miR5049-3p	i5_LQ_TF3rd_c1503/f1p0/5717	0.5	10.593	1	24	3319	3342	CAAGUAAUAUGGAUCGGAGGAAGU	::: ::::.:::::::::::::::	ACUCCCUCUGAUCCAUAUUACUUG	Cleavage		1
bdi-miR5049-3p	i5_LQ_TF3rd_c2995/f1p4/5208	0.5	11.046	1	24	2507	2530	CAAGUAAUAUGGAUCGGAGGAAGU	::: ::::::::.:::::::::::	ACUACCUCCGAUUCAUAUUACUUG	Cleavage		1
bdi-miR5049-3p	i4_LQ_TF3rd_c3993/f1p0/4638	0.5	12.831	1	24	2395	2418	CAAGUAAUAUGGAUCGGAGGAAGU	::: ::::::::.:::::::::::	ACUCCCUCCGAUUCAUAUUACUUG	Cleavage		1
bdi-miR5049-3p	i2_LQ_TF3rd_c4253/f1p0/2154	0.5	18.809	1	24	1967	1990	CAAGUAAUAUGGAUCGGAGGAAGU	::: ::::::::::::::::.:::	ACUCCCUCCGAUCCAUAUUAUUUG	Cleavage		2
bdi-miR5049-3p	i3_HQ_TF3rd_c23949/f2p1/3706	0.5	24.889	1	24	304	327	CAAGUAAUAUGGAUCGGAGGAAGU	::: .:::::::.:::::::::::	ACUCUCUCCGAUUCAUAUUACUUG	Cleavage		1
bdi-miR5049-3p	i1_LQ_TF3rd_c49336/f1p0/1359	0.5	15.965	1	24	1144	1167	CAAGUAAUAUGGAUCGGAGGAAGU	:.: :::.::::::::::::::::	AUUCCCUUCGAUCCAUAUUACUUG	Cleavage		1
bdi-miR5049-3p	i2_LQ_TF3rd_c4606/f1p0/2454	0.5	11.533	1	24	2370	2393	CAAGUAAUAUGGAUCGGAGGAAGU	:: ::::::::.:::::::::::	ACACCCUCCGAUUCAUAUUACUUG	Cleavage		1
bdi-miR5067	i2_LQ_TF3rd_c12457/f1p0/2445	0.5	10.042	1	21	732	752	UCAGCGACAACUAAUAUGGAU	::::::::::::::.:::::	UUCCAUAUUAGUUGUUGCUGA	Cleavage		1
bdi-miR5067	i1_LQ_TF3rd_c49127/f1p1/1914	0.5	12.969	1	21	1841	1861	UCAGCGACAACUAAUAUGGAU	:::.::::::::::::::::	UUCCGUAUUAGUUGUCGCUGA	Cleavage		1
bdi-miR5181a-3p	i4_LQ_TF3rd_c17352/f1p0/4140	0.5	24.403	1	21	3302	3322	CGGCACUUAUUAUGGAUCAGA	::::::::::::::::::.::	UCUGAUCCAUAAUAAGUGUCG	Cleavage		1
bdi-miR5181b	i5_LQ_TF3rd_c2428/f1p0/5908	0.5	17.206	1	21	1392	1412	UCCGAUCCAUAAUAAGUGUCG	:::::::::::::::::.:::	CGACACUUAUUAUGGAUUGGA	Cleavage		1
bdi-miR5181b	i1_LQ_TF3rd_c47785/f1p0/1834	0.5	20.58	1	21	1736	1756	UCCGAUCCAUAAUAAGUGUCG	.::::::::::::::::.:::	UGACACUUAUUAUGGAUUGGA	Cleavage		1
bdi-miR5181d	i1_LQ_TF3rd_c78111/f1p0/1394	0.5	20.721	1	21	778	798	ACUUAUUAUGGACCGGAGGGA	::::::::::.:::::::::	ACCCUCCGGUCUAUAAUAAGU	Cleavage		1
bdi-miR7783-3p	i4_LQ_TF3rd_c16777/f1p0/4202	0.5	9.729	1	24	21	44	AGCUCUGAUACCAUGUGGAUGAGA	.::.::::::::::::::::	AAAAGUCUACAUGGUAUCAGAGCU	Cleavage		1
bdi-miR7783-3p	i4_HQ_TF3rd_c1625/f2p0/4310	0.5	20.193	1	24	24	47	AGCUCUGAUACCAUGUGGAUGAGA	.::.::::::::::::::::	AAGAGUCUACAUGGUAUCAGAGCU	Cleavage		1
bdi-miR7783-3p	i4_LQ_TF3rd_c10446/f1p0/4524	0.5	17.761	1	24	23	46	AGCUCUGAUACCAUGUGGAUGAGA	.::.::::::::::::::::	AAAAGUCUACAUGGUAUCAGAGCU	Cleavage		1
bdi-miR7783-3p	i5_LQ_TF3rd_c3436/f1p1/5326	0.5	23.044	1	24	21	44	AGCUCUGAUACCAUGUGGAUGAGA	.::.::::::::::::::::	AAGAGUCUACAUGGUAUCAGAGCU	Cleavage		1
bdi-miR7783-3p	i1_LQ_TF3rd_c15891/f1p0/1531	0.5	10.836	1	24	26	49	AGCUCUGAUACCAUGUGGAUGAGA	: :.:::::::::::::::::	AAACUUUCACAUGGUAUCAGAGCU	Cleavage		1
bdi-miR7783-3p	i5_LQ_TF3rd_c6210/f1p0/5402	0.5	19.94	1	24	20	43	AGCUCUGAUACCAUGUGGAUGAGA	::.::::::::::::::::	AAAAUUCUACAUGGUAUCAGAGCU	Cleavage		1
bdi-miR845	i2_LQ_TF3rd_c11143/f1p11/2095	0.5	21.353	1	21	68	88	UGCUCUGAUACCAAUUGUUGG	:.::::::::::::::::::.	CUAACAAUUGGUAUCAGAGCG	Cleavage		1
bdi-miR845	i2_HQ_TF3rd_c1929/f2p0/2437	0.5	21.981	1	21	73	93	UGCUCUGAUACCAAUUGUUGG	:.::::::::::::::::::.	CUAACAAUUGGUAUCAGAGCG	Cleavage		1
bdi-miR845	i3_LQ_TF3rd_c4952/f1p0/3357	0.5	19.504	1	21	1559	1579	UGCUCUGAUACCAAUUGUUGG	:.::::::::::::::::::.	CUAACAAUUGGUAUCAGAGCG	Cleavage		2
bdi-miR845	i3_LQ_TF3rd_c14027/f1p0/3636	0.5	19.192	1	21	72	92	UGCUCUGAUACCAAUUGUUGG	:.::::::::::::::::::.	CUAACAAUUGGUAUCAGAGCG	Cleavage		1
bdi-miR845	i4_LQ_TF3rd_c16389/f1p0/4202	0.5	21.476	1	21	71	91	UGCUCUGAUACCAAUUGUUGG	:.::::::::::::::::::.	CUAACAAUUGGUAUCAGAGCG	Cleavage		1
bdi-miR845	i4_LQ_TF3rd_c8353/f1p0/4327	0.5	21.177	1	21	71	91	UGCUCUGAUACCAAUUGUUGG	:.::::::::::::::::::.	CUAACAAUUGGUAUCAGAGCG	Cleavage		1
bdi-miR845	i4_LQ_TF3rd_c13556/f1p0/4656	0.5	21.981	1	21	73	93	UGCUCUGAUACCAAUUGUUGG	:.::::::::::::::::::.	CUAACAAUUGGUAUCAGAGCG	Cleavage		1
bdi-miR845	i4_LQ_TF3rd_c2216/f1p3/4539	0.5	21.859	1	21	72	92	UGCUCUGAUACCAAUUGUUGG	:.::::::::::::::::::.	CUAACAAUUGGUAUCAGAGCG	Cleavage		1
bdi-miR845	i4_LQ_TF3rd_c21799/f1p0/4712	0.5	22.007	1	21	73	93	UGCUCUGAUACCAAUUGUUGG	:.::::::::::::::::::.	CUAACAAUUGGUAUCAGAGCG	Cleavage		1
bdi-miR845	i4_LQ_TF3rd_c2322/f1p1/4551	0.5	23.074	1	21	73	93	UGCUCUGAUACCAAUUGUUGG	:.::::::::::::::::::.	CUAACAAUUGGUAUCAGAGCG	Cleavage		1
bdi-miR845	i4_LQ_TF3rd_c6103/f1p0/4810	0.5	21.8	1	21	73	93	UGCUCUGAUACCAAUUGUUGG	:.::::::::::::::::::.	CUAACAAUUGGUAUCAGAGCG	Cleavage		1
bdi-miR845	i4_HQ_TF3rd_c1478/f4p11/4830	0.5	23.238	1	21	81	101	UGCUCUGAUACCAAUUGUUGG	:.::::::::::::::::::.	CUAACAAUUGGUAUCAGAGCG	Cleavage		1
bdi-miR845	i5_LQ_TF3rd_c4334/f1p0/5190	0.5	22.891	1	21	72	92	UGCUCUGAUACCAAUUGUUGG	:.::::::::::::::::::.	CUAACAAUUGGUAUCAGAGCG	Cleavage		1
bdi-miR845	i4_LQ_TF3rd_c21285/f1p0/4880	0.5	24.888	1	21	73	93	UGCUCUGAUACCAAUUGUUGG	:.::::::::::::::::::.	CUAACAAUUGGUAUCAGAGCG	Cleavage		1
bdi-miR845	i4_LQ_TF3rd_c28104/f1p1/4920	0.5	20.696	1	21	72	92	UGCUCUGAUACCAAUUGUUGG	:.::::::::::::::::::.	CUAACAAUUGGUAUCAGAGCG	Cleavage		1
bdi-miR845	i4_LQ_TF3rd_c8166/f1p0/4919	0.5	21.818	1	21	72	92	UGCUCUGAUACCAAUUGUUGG	:.::::::::::::::::::.	CUAACAAUUGGUAUCAGAGCG	Cleavage		1
bdi-miR845	i4_LQ_TF3rd_c10045/f1p0/4996	0.5	21.818	1	21	72	92	UGCUCUGAUACCAAUUGUUGG	:.::::::::::::::::::.	CUAACAAUUGGUAUCAGAGCG	Cleavage		1
bdi-miR845	i4_LQ_TF3rd_c13062/f1p6/4991	0.5	21.981	1	21	73	93	UGCUCUGAUACCAAUUGUUGG	:.::::::::::::::::::.	CUAACAAUUGGUAUCAGAGCG	Cleavage		1
bdi-miR845	i4_HQ_TF3rd_c9027/f2p0/5007	0.5	19.554	1	21	73	93	UGCUCUGAUACCAAUUGUUGG	:.::::::::::::::::::.	CUAACAAUUGGUAUCAGAGCG	Cleavage		1
bdi-miR845	i4_LQ_TF3rd_c10988/f1p0/5018	0.5	23.302	1	21	73	93	UGCUCUGAUACCAAUUGUUGG	:.::::::::::::::::::.	CUAACAAUUGGUAUCAGAGCG	Cleavage		1
bdi-miR845	i4_HQ_TF3rd_c1963/f4p5/4990	0.5	22.402	1	21	73	93	UGCUCUGAUACCAAUUGUUGG	:.::::::::::::::::::.	CUAACAAUUGGUAUCAGAGCG	Cleavage		1
bdi-miR845	i4_LQ_TF3rd_c14289/f1p0/5013	0.5	21.981	1	21	73	93	UGCUCUGAUACCAAUUGUUGG	:.::::::::::::::::::.	CUAACAAUUGGUAUCAGAGCG	Cleavage		1
bdi-miR845	i4_LQ_TF3rd_c12141/f1p0/4924	0.5	21.839	1	21	72	92	UGCUCUGAUACCAAUUGUUGG	:.::::::::::::::::::.	CUAACAAUUGGUAUCAGAGCG	Cleavage		1
bdi-miR845	i4_LQ_TF3rd_c23951/f1p0/5030	0.5	18.768	1	21	74	94	UGCUCUGAUACCAAUUGUUGG	:.::::::::::::::::::.	CUAACAAUUGGUAUCAGAGCG	Cleavage		1
bdi-miR845	i5_LQ_TF3rd_c2628/f1p2/5220	0.5	22.565	1	21	66	86	UGCUCUGAUACCAAUUGUUGG	:.::::::::::::::::::.	CUAACAAUUGGUAUCAGAGCG	Cleavage		1
bdi-miR845	i5_LQ_TF3rd_c1804/f1p1/5254	0.5	21.944	1	21	73	93	UGCUCUGAUACCAAUUGUUGG	:.::::::::::::::::::.	CUAACAAUUGGUAUCAGAGCG	Cleavage		1
bdi-miR845	i5_LQ_TF3rd_c3933/f1p5/5108	0.5	22.37	1	21	73	93	UGCUCUGAUACCAAUUGUUGG	:.::::::::::::::::::.	CUAACAAUUGGUAUCAGAGCG	Cleavage		1
bdi-miR845	i5_LQ_TF3rd_c7966/f1p0/5014	0.5	19.039	1	21	102	122	UGCUCUGAUACCAAUUGUUGG	:.::::::::::::::::::.	CUAACAAUUGGUAUCAGAGCG	Cleavage		1
bdi-miR845	i5_LQ_TF3rd_c6763/f1p11/5126	0.5	23.344	1	21	73	93	UGCUCUGAUACCAAUUGUUGG	:.::::::::::::::::::.	CUAACAAUUGGUAUCAGAGCG	Cleavage		1
bdi-miR845	i4_LQ_TF3rd_c8163/f1p0/4967	0.5	23.939	1	21	61	81	UGCUCUGAUACCAAUUGUUGG	:.::::::::::::::::::.	CUAACAAUUGGUAUCAGAGCG	Cleavage		1
bdi-miR845	i4_LQ_TF3rd_c22812/f1p0/5150	0.5	23.238	1	21	81	101	UGCUCUGAUACCAAUUGUUGG	:.::::::::::::::::::.	CUAACAAUUGGUAUCAGAGCG	Cleavage		1
bdi-miR845	i5_LQ_TF3rd_c7434/f1p0/5035	0.5	20.012	1	21	75	95	UGCUCUGAUACCAAUUGUUGG	:.::::::::::::::::::.	CUAACAAUUGGUAUCAGAGCG	Cleavage		1
bdi-miR845	i5_LQ_TF3rd_c7356/f1p0/5146	0.5	21.738	1	21	72	92	UGCUCUGAUACCAAUUGUUGG	:.::::::::::::::::::.	CUAACAAUUGGUAUCAGAGCG	Cleavage		1
bdi-miR845	i5_LQ_TF3rd_c1073/f1p0/5582	0.5	21.813	1	21	73	93	UGCUCUGAUACCAAUUGUUGG	:.::::::::::::::::::.	CUAACAAUUGGUAUCAGAGCG	Cleavage		1
bdi-miR845	i6_LQ_TF3rd_c1219/f1p0/6495	0.5	22.65	1	21	72	92	UGCUCUGAUACCAAUUGUUGG	:.::::::::::::::::::.	CUAACAAUUGGUAUCAGAGCG	Cleavage		1
far-miR1122	i1_LQ_TF3rd_c45117/f1p0/1509	0.5	19.395	1	20	1442	1461	UAGAUACAUCCGUAUCUAGA	:.::::::::::::::::::	UUUAGAUACGGAUGUAUCUA	Cleavage		2
far-miR1122	i0_LQ_TF3rd_c41850/f1p0/339	0.5	17.506	1	20	282	301	UAGAUACAUCCGUAUCUAGA	::::::::.:::::::::::	UCUAGAUAUGGAUGUAUCUA	Cleavage		1
far-miR1122	i3_LQ_TF3rd_c10188/f1p1/3343	0.5	15.63	1	20	2027	2046	UAGAUACAUCCGUAUCUAGA	.::::::::::::::::::	AUUAGAUACGGAUGUAUCUA	Cleavage		1
far-miR437	i4_LQ_TF3rd_c13644/f1p0/4690	0.5	15.786	1	21	4053	4073	AAACAUAGAGAAGUUUGACUU	::::::::::.:::::::::	UAGUCAAACUUUUCUAUGUUU	Cleavage		1
hvu-miR5048a	i5_LQ_TF3rd_c4173/f1p0/5530	0.5	13.465	1	22	1078	1099	UAUUUGCAGGUUUUAGGUCUAA	::.:::.:::::::::::::::	UUGGACUUAAAACCUGCAAAUA	Cleavage		2
hvu-miR5049f	i5_LQ_TF3rd_c3313/f1p0/5907	0.5	20.412	1	21	4108	4128	AAUUAAUAUGGAUCGGAGGGA	::::::::::::::::::.::	UCCCUCCGAUCCAUAUUAGUU	Cleavage		1
hvu-miR5049f	i5_LQ_TF3rd_c1971/f1p0/5156	0.5	21.875	1	21	2072	2092	AAUUAAUAUGGAUCGGAGGGA	::::::::::.::::::::::	UCCCUCCGAUUCAUAUUAAUU	Cleavage		1
hvu-miR5049f	i5_LQ_TF3rd_c7122/f1p0/5080	0.5	16.204	1	21	1539	1559	AAUUAAUAUGGAUCGGAGGGA	::::::::::::::::::.::	UCCCUCCGAUCCAUAUUAGUU	Cleavage		1
hvu-miR5049f	i4_LQ_TF3rd_c17226/f1p0/4199	0.5	16.674	1	21	4095	4115	AAUUAAUAUGGAUCGGAGGGA	::::::::::::::::::.::	UCCCUCCGAUCCAUAUUAGUU	Cleavage		1
hvu-miR5049f	i3_HQ_TF3rd_c1883/f2p0/3155	0.5	22.794	1	21	2118	2138	AAUUAAUAUGGAUCGGAGGGA	::::::::::.::::::::::	UCCCUCCGAUUCAUAUUAAUU	Cleavage		1
novel_13	i4_LQ_TF3rd_c14154/f1p0/4545	0.5	11.489	1	24	4454	4477	AUUGUGACUUACAAACUAGGACGG	:::::.::::::::::::::::::	CCGUCUUAGUUUGUAAGUCACAAU	Cleavage		1
novel_16	i6_LQ_TF3rd_c903/f1p0/6231	0.5	23.777	1	20	1419	1438	UUUGGAUGUAUCUAGACACU	:::::::::::::::.::::	AGUGUCUAGAUACAUUCAAA	Cleavage		1
novel_16	i4_HQ_TF3rd_c9170/f2p0/4895	0.5	23.727	1	20	2875	2894	UUUGGAUGUAUCUAGACACU	:::::::::::::::.:::	UGUGUCUAGAUACAUCUAAA	Cleavage		3
novel_16	i4_LQ_TF3rd_c22399/f1p0/4718	0.5	23.571	1	20	595	614	UUUGGAUGUAUCUAGACACU	::::::::::::::::.::	UGUGUCUAGAUACAUCCGAA	Cleavage		1
novel_18	i3_LQ_TF3rd_c10910/f1p0/3972	0.5	8.293	1	24	1924	1947	AUUGUGCACUAACCCUCUAAUGAG	::::::::::::::::::::.:::	CUCAUUAGAGGGUUAGUGCAUAAU	Cleavage		1
novel_18	i5_LQ_TF3rd_c2450/f1p0/5155	0.5	14.978	1	24	2370	2393	AUUGUGCACUAACCCUCUAAUGAG	::::::::::::::::::::.:::	CUCAUUAGAGGGUUAGUGCAUAAU	Cleavage		1
novel_18	i6_LQ_TF3rd_c353/f1p0/6424	0.5	16.505	1	24	3116	3139	AUUGUGCACUAACCCUCUAAUGAG	::::::::::::::::::::.:::	CUCAUUAGAGGGUUAGUGCAUAAU	Cleavage		1
novel_18	i7_LQ_TF3rd_c514/f1p0/7236	0.5	15.366	1	24	6054	6077	AUUGUGCACUAACCCUCUAAUGAG	:::::::::::::::::::::.::	CUCAUUAGAGGGUUAGUGCACGAU	Cleavage		1
novel_22	i5_LQ_TF3rd_c1571/f1p0/5163	0.5	12.259	1	21	5126	5146	UUUUUCUGUAGCUCAAAAUAC	::::::::::::::::.::::	GUAUUUUGAGCUACAGGAAAA	Cleavage		1
novel_29	i2_LQ_TF3rd_c10852/f1p0/2784	0.5	24.823	1	21	1218	1238	UCCUCUGAUCCAUAAUAAGUG	::::::::::::::::::::.	CACUUAUUAUGGAUCAGAGGG	Cleavage		1
novel_29	i6_LQ_TF3rd_c1079/f1p0/6393	0.5	21.872	1	21	4659	4679	UCCUCUGAUCCAUAAUAAGUG	::::::::::::::::::::.	CACUUAUUAUGGAUCAGAGGG	Cleavage		1
novel_3	i3_LQ_TF3rd_c21797/f1p5/3803	0.5	18.563	1	22	2907	2928	CCUCACUGACUCCAUCCCUGGA	: :::::::::.::::::::::	UACAGGGAUGGGGUCAGUGAGG	Cleavage		1
novel_3	i3_LQ_TF3rd_c8880/f1p0/3784	0.5	19.322	1	22	2904	2925	CCUCACUGACUCCAUCCCUGGA	: :::::::::.::::::::::	UACAGGGAUGGGGUCAGUGAGG	Cleavage		1
novel_3	i3_LQ_TF3rd_c12754/f1p0/3717	0.5	18.563	1	22	2855	2876	CCUCACUGACUCCAUCCCUGGA	: :::::::::.::::::::::	UACAGGGAUGGGGUCAGUGAGG	Cleavage		1
novel_3	i3_LQ_TF3rd_c8847/f1p0/3678	0.5	19.322	1	22	2826	2847	CCUCACUGACUCCAUCCCUGGA	: :::::::::.::::::::::	UACAGGGAUGGGGUCAGUGAGG	Cleavage		1
novel_3	i2_LQ_TF3rd_c12638/f1p0/2193	0.5	19.322	1	22	1436	1457	CCUCACUGACUCCAUCCCUGGA	: :::::::::.::::::::::	UACAGGGAUGGGGUCAGUGAGG	Cleavage		1
novel_34	i1_LQ_TF3rd_c27769/f1p0/1461	0.5	24.161	1	21	1313	1333	UCUGUCCCAUAAUAUAAGAUG	::::::::::::::::.::::	CAUCUUAUAUUAUGGGGCAGA	Cleavage		1
novel_34	i3_LQ_TF3rd_c9202/f1p0/3229	0.5	24.513	1	21	930	950	UCUGUCCCAUAAUAUAAGAUG	::::::::::::::::::.::	CAUCUUAUAUUAUGGGACGGA	Cleavage		3
novel_34	i4_LQ_TF3rd_c17042/f1p0/4169	0.5	24.513	1	21	1588	1608	UCUGUCCCAUAAUAUAAGAUG	::::::::::::::::::.::	CAUCUUAUAUUAUGGGACGGA	Cleavage		3
novel_34	i4_LQ_TF3rd_c21999/f1p0/4469	0.5	19.07	1	21	2963	2983	UCUGUCCCAUAAUAUAAGAUG	::::::::::::::::::.::	CAUCUUAUAUUAUGGGACGGA	Cleavage		1
novel_34	i4_LQ_TF3rd_c10703/f1p0/4958	0.5	16.97	1	21	2962	2982	UCUGUCCCAUAAUAUAAGAUG	:::::::::::.:::::::::	CAUCUUAUAUUGUGGGACAGA	Cleavage		1
novel_34	i4_LQ_TF3rd_c12463/f1p1/4435	0.5	24.604	1	21	3609	3629	UCUGUCCCAUAAUAUAAGAUG	: ::::::::::::::.::::	CUUCUUAUAUUAUGGGGCAGA	Cleavage		1
novel_36	i3_LQ_TF3rd_c3869/f1p0/3385	0.5	11.367	1	21	3336	3356	UUAUAUUUCGGAACGGAGGUA	:::::::::::::::::.:::	UACCUCCGUUCCGAAAUGUAA	Cleavage		1
novel_36	i5_LQ_TF3rd_c1397/f1p0/5336	0.5	13.889	1	21	5185	5205	UUAUAUUUCGGAACGGAGGUA	::::::::::::::::.:::	CACCUCCGUUCCGAAAUGUAA	Cleavage		1
novel_39	i4_LQ_TF3rd_c22558/f1p0/4493	0.5	18.402	1	24	1470	1493	AUACUCCCUCCGUCUAAAAAUAGG	:::::::.::::::::::::::	UAUAUUUUUGGACGGAGGGAGUAU	Cleavage		1
novel_41	i5_LQ_TF3rd_c2374/f1p10/5191	0.5	11.07	1	24	2214	2237	AUGUAUCUAGACGCAUUUCAGUGU	:::::::::::.::::::::::::	ACACUGAAAUGUGUCUAGAUACAU	Cleavage		2
novel_41	i4_LQ_TF3rd_c22399/f1p0/4718	0.5	24.481	1	24	586	609	AUGUAUCUAGACGCAUUUCAGUGU	::::::.::::::::::::	UGUACGAAAUGUGUCUAGAUACAU	Cleavage		1
novel_48	i5_LQ_TF3rd_c3520/f1p0/5319	0.5	16.98	1	24	5009	5032	AAAGUAGAACUACGCAUUAUUGGU	::::::::::.:::::::::::::	ACCAAUAAUGUGUAGUUCUACUUU	Cleavage		1
novel_58	i4_LQ_TF3rd_c6026/f1p0/4816	0.5	19.638	1	24	3881	3904	UACUACCUCUGUCCAUAAAUAGAU	::: ::::::::.::::::::::	AUCCUUUUAUGGAUAGAGGUAGUA	Cleavage		2
novel_58	i4_LQ_TF3rd_c9510/f1p0/4561	0.5	21.338	1	24	678	701	UACUACCUCUGUCCAUAAAUAGAU	:::::::::.:::::::::	AACCUUUUAUGGACGGAGGUAGUA	Cleavage		1
novel_62	i5_LQ_TF3rd_c4938/f1p0/5275	0.5	16.136	1	22	1476	1497	UUAUCUAAAUUUGAAUGUAUCU	: ::::.:::::::::::::::	AUAUACGUUCAAAUUUAGAUAA	Cleavage		1
novel_62	i5_LQ_TF3rd_c6193/f1p0/5573	0.5	16.136	1	22	1462	1483	UUAUCUAAAUUUGAAUGUAUCU	: ::::.:::::::::::::::	AUAUACGUUCAAAUUUAGAUAA	Cleavage		1
novel_62	i5_LQ_TF3rd_c3082/f1p0/5984	0.5	10.596	1	22	3829	3850	UUAUCUAAAUUUGAAUGUAUCU	: :::::::.::::::::::::	AAAUACAUUUAAAUUUAGAUAA	Cleavage		1
novel_62	i10_LQ_TF3rd_c39/f1p0/10557	0.5	15.595	1	22	6503	6524	UUAUCUAAAUUUGAAUGUAUCU	: ::::.:::::::::::::::	AUAUACGUUCAAAUUUAGAUAA	Cleavage		2
novel_67	i2_LQ_TF3rd_c11898/f1p0/2091	0.5	11.501	1	24	443	466	UUUUUUUGGUUGUGUGCAUCCGUA	::::::::::::::.:::::::::	UACGGAUGCACACAGCCAAAAAAA	Cleavage		1
novel_67	i3_LQ_TF3rd_c3142/f1p4/3752	0.5	8.022	1	24	2212	2235	UUUUUUUGGUUGUGUGCAUCCGUA	:::::::::::::::::::::::.	UACGGAUGCACACAACCAAAAAAG	Cleavage		1
novel_67	i4_LQ_TF3rd_c19738/f1p0/4360	0.5	9.742	1	24	1071	1094	UUUUUUUGGUUGUGUGCAUCCGUA	::::::::::::::.:::::::::	UACGGAUGCACACAGCCAAAAAAA	Cleavage		1
novel_67	i4_LQ_TF3rd_c10552/f1p0/4560	0.5	13.393	1	24	35	58	UUUUUUUGGUUGUGUGCAUCCGUA	::::::::::::::.:::::::::	UACGGAUGCACACAGCCAAAAAAA	Cleavage		1
novel_67	i4_LQ_TF3rd_c15093/f1p0/4854	0.5	12.073	1	24	2693	2716	UUUUUUUGGUUGUGUGCAUCCGUA	:::::::::::::::::::::::.	UACGGAUGCACACAACCAAAAAAG	Cleavage		1
novel_67	i6_LQ_TF3rd_c310/f1p0/6668	0.5	12.267	1	24	3582	3605	UUUUUUUGGUUGUGUGCAUCCGUA	: :::::::::::.:::::::::	AAAGGAUGCACACAGCCAAAAAAA	Cleavage		2
novel_68	i2_LQ_TF3rd_c12457/f1p0/2445	0.5	9.505	1	24	731	754	AAUCAGCGACAACUAAUAUGGAAC	::::::::::::::::.:::::::	GUUCCAUAUUAGUUGUUGCUGAUU	Cleavage		1
novel_68	i1_LQ_TF3rd_c49127/f1p1/1914	0.5	12.575	1	24	1840	1863	AAUCAGCGACAACUAAUAUGGAAC	:::::.::::::::::::::::::	GUUCCGUAUUAGUUGUCGCUGAUU	Cleavage		1
novel_69	i5_LQ_TF3rd_c2405/f1p0/5095	0.5	12.488	1	24	830	853	AAAAAGGCUUAUAUUUUGGAACGG	:::::::::::::::.::::::::	CCGUUCCAAAAUAUAGGCCUUUUU	Cleavage		1
novel_69	i5_LQ_TF3rd_c2606/f1p1/5461	0.5	13.448	1	24	5108	5131	AAAAAGGCUUAUAUUUUGGAACGG	:::::.::::::::::::::::::	CCGUUUCAAAAUAUAAGCCUUUUU	Cleavage		1
novel_69	i1_LQ_TF3rd_c28563/f1p1/1534	0.5	12.191	1	24	1335	1358	AAAAAGGCUUAUAUUUUGGAACGG	:: :::::::::.:::::::::::	CCAUUCCAAAAUGUAAGCCUUUUU	Cleavage		1
osa-miR1439	i4_LQ_TF3rd_c12828/f1p0/4517	0.5	22.055	1	21	903	923	UUUUGGAACGGAGUGAGUAUU	:::::::.:::::::::::::	AAUACUCGCUCCGUUCCAAAA	Cleavage		1
osa-miR164a	i4_LQ_TF3rd_c10326/f1p0/4667	0.5	20.643	1	21	1273	1293	UGGAGAAGCAGGGCACGUGCA	::::::::::::::::::.	GCCACGUGCCCUGCUUCUCCG	Cleavage		2
osa-miR164a	i4_LQ_TF3rd_c24513/f1p0/4556	0.5	17.727	1	21	1263	1283	UGGAGAAGCAGGGCACGUGCA	::::::::::::::::::.	GCCACGUGCCCUGCUUCUCCG	Cleavage		1
osa-miR164d	i4_LQ_TF3rd_c10326/f1p0/4667	0.5	20.643	1	21	1273	1293	UGGAGAAGCAGGGCACGUGCU	::::::::::::::::::.	GCCACGUGCCCUGCUUCUCCG	Cleavage		2
osa-miR164d	i4_LQ_TF3rd_c24513/f1p0/4556	0.5	17.727	1	21	1263	1283	UGGAGAAGCAGGGCACGUGCU	::::::::::::::::::.	GCCACGUGCCCUGCUUCUCCG	Cleavage		1
osa-miR164e	i4_LQ_TF3rd_c10326/f1p0/4667	0.5	20.643	1	21	1273	1293	UGGAGAAGCAGGGCACGUGAG	::::::::::::::::::.	GCCACGUGCCCUGCUUCUCCG	Cleavage		2
osa-miR164e	i4_LQ_TF3rd_c24513/f1p0/4556	0.5	17.727	1	21	1263	1283	UGGAGAAGCAGGGCACGUGAG	::::::::::::::::::.	GCCACGUGCCCUGCUUCUCCG	Cleavage		1
osa-miR171b	i1_LQ_TF3rd_c56343/f1p0/1909	0.5	23.108	1	21	549	569	UGAUUGAGCCGUGCCAAUAUC	:::::::::.:::::::::::	GAUAUUGGCGCGGCUCAAUCA	Cleavage		1
osa-miR172a	i1_LQ_TF3rd_c53433/f1p0/1328	0.5	9.449	1	21	1013	1033	AGAAUCUUGAUGAUGCUGCAU	:::::::::::::.::::::	CUGCAGCAUCAUCAGGAUUCU	Cleavage		1
osa-miR172a	i2_HQ_TF3rd_c21114/f2p0/2197	0.5	9.476	1	21	1915	1935	AGAAUCUUGAUGAUGCUGCAU	:::::::::::::.::::::	CUGCAGCAUCAUCAGGAUUCU	Cleavage		1
osa-miR172a	i2_LQ_TF3rd_c8617/f1p2/2233	0.5	9.466	1	21	1870	1890	AGAAUCUUGAUGAUGCUGCAU	:::::::::::::.::::::	CUGCAGCAUCAUCAGGAUUCU	Cleavage		1
osa-miR172a	i2_LQ_TF3rd_c12678/f1p0/2243	0.5	10.754	1	21	1963	1983	AGAAUCUUGAUGAUGCUGCAU	:::::::::::::.::::::	CUGCAGCAUCAUCAGGAUUCU	Cleavage		1
osa-miR172a	i2_LQ_TF3rd_c11461/f1p2/2290	0.5	9.476	1	21	2035	2055	AGAAUCUUGAUGAUGCUGCAU	:::::::::::::.::::::	CUGCAGCAUCAUCAGGAUUCU	Cleavage		1
osa-miR172a	i3_LQ_TF3rd_c12571/f1p7/3088	0.5	9.72	1	21	2903	2923	AGAAUCUUGAUGAUGCUGCAU	:::::::::::::.::::::	CUGCAGCAUCAUCAGGAUUCU	Cleavage		1
osa-miR172a	i3_LQ_TF3rd_c11763/f1p0/3855	0.5	9.466	1	21	3576	3596	AGAAUCUUGAUGAUGCUGCAU	:::::::::::::.::::::	CUGCAGCAUCAUCAGGAUUCU	Cleavage		1
osa-miR1863a	i6_LQ_TF3rd_c557/f1p1/6301	0.5	16.371	1	24	801	827	AGCUCUGAUACCAUGUUAGA---UUAG	:::: :::.::::::::::::::::	CUAAAACUCUGACAUGGUAUCAGAGCU	Cleavage		1
osa-miR395o	i1_LQ_TF3rd_c12901/f1p0/1856	0.5	13.947	1	21	501	521	AUGAAGUGUUUGGAGGAACUC	::::::::::::.::::::::	GAGUUCCUCCAAGCACUUCAU	Cleavage		1
osa-miR399d	i3_HQ_TF3rd_c1191/f3p0/3953	0.5	11.057	1	21	640	660	UGCCAAAGGAGAGUUGCCCUG	::::::.::::::::::::	UUGGGCAAUUCUCCUUUGGCA	Cleavage		6
osa-miR399d	i4_LQ_TF3rd_c29441/f1p0/3990	0.5	11.057	1	21	528	548	UGCCAAAGGAGAGUUGCCCUG	::::::.::::::::::::	UUGGGCAAUUCUCCUUUGGCA	Cleavage		6
osa-miR399e	i3_HQ_TF3rd_c1191/f3p0/3953	0.5	18.215	1	21	885	905	UGCCAAAGGAGAUUUGCCCAG	.:::::::::::::::::::.	UUGGGCAAAUCUCCUUUGGCG	Cleavage		7
osa-miR399e	i3_HQ_TF3rd_c1191/f3p0/3953	0.5	17.442	1	21	593	613	UGCCAAAGGAGAUUUGCCCAG	:::::.:::::::::::::	UAGGGCAGAUCUCCUUUGGCA	Cleavage		7
osa-miR399e	i4_LQ_TF3rd_c29441/f1p0/3990	0.5	18.215	1	21	773	793	UGCCAAAGGAGAUUUGCCCAG	.:::::::::::::::::::.	UUGGGCAAAUCUCCUUUGGCG	Cleavage		7
osa-miR399e	i4_LQ_TF3rd_c29441/f1p0/3990	0.5	17.442	1	21	481	501	UGCCAAAGGAGAUUUGCCCAG	:::::.:::::::::::::	UAGGGCAGAUCUCCUUUGGCA	Cleavage		7
osa-miR399j	i3_HQ_TF3rd_c1191/f3p0/3953	0.5	11.057	1	21	640	660	UGCCAAAGGAGAGUUGCCCUA	: ::::::.::::::::::::	UUGGGCAAUUCUCCUUUGGCA	Cleavage		6
osa-miR399j	i4_LQ_TF3rd_c29441/f1p0/3990	0.5	11.057	1	21	528	548	UGCCAAAGGAGAGUUGCCCUA	: ::::::.::::::::::::	UUGGGCAAUUCUCCUUUGGCA	Cleavage		6
osa-miR414	i0_LQ_TF3rd_c55265/f1p0/822	0.5	16.113	1	21	579	599	UCAUCCUCAUCAUCAUCGUCC	:::.:::::::::::::::::	GGAUGAUGAUGAUGAGGAUGA	Cleavage		2
osa-miR414	i7_LQ_TF3rd_c47/f1p0/7518	0.5	11.644	1	21	5974	5994	UCAUCCUCAUCAUCAUCGUCC	::.:::::::::::::::::	UGAUGAUGAUGAUGAGGAUGA	Cleavage		2
osa-miR414	i3_HQ_TF3rd_c6660/f2p18/3542	0.5	5.52	1	21	1453	1473	UCAUCCUCAUCAUCAUCGUCC	::.:::::::::::::::::	CGAUGAUGAUGAUGAGGAUGA	Cleavage		1
osa-miR444a-3p.2	i4_LQ_TF3rd_c15964/f1p0/4896	0.5	22.785	1	21	274	294	UGCAGUUGCUGCCUCAAGCUU	::::::.:::::::::::::	CAGCUUGGGGCAGCAACUGCA	Cleavage		1
osa-miR444a-3p.2	i5_LQ_TF3rd_c4542/f1p0/5083	0.5	20.057	1	21	327	347	UGCAGUUGCUGCCUCAAGCUU	::::::.:::::::::::::	CAGCUUGGGGCAGCAACUGCA	Cleavage		1
osa-miR444a-3p.2	i0_LQ_TF3rd_c79205/f1p0/599	0.5	19.648	1	21	65	85	UGCAGUUGCUGCCUCAAGCUU	..:::::::::::::.:::::	GGGCUUGAGGCAGCAGCUGCA	Cleavage		1
osa-miR444a-3p.2	i3_LQ_TF3rd_c4928/f1p0/3941	0.5	21.512	1	21	1338	1358	UGCAGUUGCUGCCUCAAGCUU	..:::::::::::::.:::::	GGGCUUGAGGCAGCAGCUGCA	Cleavage		1
zma-miR164h-5p	i4_LQ_TF3rd_c10326/f1p0/4667	0.5	20.643	1	21	1273	1293	UGGAGAAGCAGGGCACGUGUG	::::::::::::::::::.	GCCACGUGCCCUGCUUCUCCG	Cleavage		2
zma-miR164h-5p	i4_LQ_TF3rd_c24513/f1p0/4556	0.5	17.727	1	21	1263	1283	UGGAGAAGCAGGGCACGUGUG	::::::::::::::::::.	GCCACGUGCCCUGCUUCUCCG	Cleavage		1
ata-miR1432-5p	i4_LQ_TF3rd_c8120/f1p0/4907	1	23.331	1	21	191	211	UCAGGAGAGAUGACACCGACG	:::::::::::::::::::	GGUCGGUGUCAUCUCUCCUGC	Cleavage		1
ata-miR1432-5p	i4_LQ_TF3rd_c19630/f1p0/4745	1	22.825	1	21	181	201	UCAGGAGAGAUGACACCGACG	:::::::::::::::::::	GGUCGGUGUCAUCUCUCCUGC	Cleavage		1
ata-miR1432-5p	i3_LQ_TF3rd_c5786/f1p0/3920	1	23.728	1	21	126	146	UCAGGAGAGAUGACACCGACG	:::::::::::::::::::	GGUCGGUGUCAUCUCUCCUGC	Cleavage		1
ata-miR1432-5p	i3_HQ_TF3rd_c1228/f3p0/3769	1	23.373	1	21	186	206	UCAGGAGAGAUGACACCGACG	:::::::::::::::::::	GGUCGGUGUCAUCUCUCCUGC	Cleavage		1
ata-miR172a-3p	i2_LQ_TF3rd_c4743/f1p0/2638	1	12.904	1	21	2019	2039	AGAAUCUUGAUGAUGCUGCGU	.:.::::::::::.::::::	CUGUAGCAUCAUCAGGAUUCU	Cleavage		1
ata-miR172a-3p	i3_LQ_TF3rd_c15277/f1p0/3394	1	18.529	1	21	3001	3021	AGAAUCUUGAUGAUGCUGCGU	.::.:::::.::::::::::	CUGCGGCAUCGUCAAGAUUCU	Cleavage		1
ata-miR172a-3p	i4_LQ_TF3rd_c17069/f1p0/4155	1	11.434	1	21	965	985	AGAAUCUUGAUGAUGCUGCGU	: ::::::::::::.::::.:	AGGCAGCAUCAUCAGGAUUUU	Cleavage		1
ata-miR393-5p	i1_LQ_TF3rd_c26057/f1p1/1651	1	24.208	1	21	955	975	UUCCAAAGGGAUCGCAUUGAU	::::::::::::::::::	GACAAUGCGAUCCCUUUGGAU	Cleavage		1
ata-miR393-5p	i2_LQ_TF3rd_c9951/f1p3/2269	1	24.218	1	21	996	1016	UUCCAAAGGGAUCGCAUUGAU	::::::::::::::::::	GACAAUGCGAUCCCUUUGGAU	Cleavage		1
ata-miR393-5p	i2_LQ_TF3rd_c8103/f1p0/2820	1	24.218	1	21	2165	2185	UUCCAAAGGGAUCGCAUUGAU	::::::::::::::::::	GACAAUGCGAUCCCUUUGGAU	Cleavage		1
ata-miR393-5p	i2_LQ_TF3rd_c13087/f1p0/2864	1	24.218	1	21	2148	2168	UUCCAAAGGGAUCGCAUUGAU	::::::::::::::::::	GACAAUGCGAUCCCUUUGGAU	Cleavage		1
ata-miR393-5p	i4_LQ_TF3rd_c23497/f1p0/4641	1	24.218	1	21	2198	2218	UUCCAAAGGGAUCGCAUUGAU	::::::::::::::::::	GACAAUGCGAUCCCUUUGGAU	Cleavage		1
ata-miR393-5p	i4_LQ_TF3rd_c7029/f1p0/4889	1	24.694	1	21	4298	4318	UUCCAAAGGGAUCGCAUUGAU	::::::::::::::::::	GACAAUGCGAUCCCUUUGGAU	Cleavage		2
ata-miR393-5p	i4_LQ_TF3rd_c7091/f1p6/4926	1	24.218	1	21	1334	1354	UUCCAAAGGGAUCGCAUUGAU	::::::::::::::::::	GACAAUGCGAUCCCUUUGGAU	Cleavage		1
ata-miR393-5p	i5_LQ_TF3rd_c2462/f1p4/5245	1	24.218	1	21	4596	4616	UUCCAAAGGGAUCGCAUUGAU	::::::::::::::::::	GACAAUGCGAUCCCUUUGGAU	Cleavage		1
ata-miR393-5p	i6_LQ_TF3rd_c855/f1p0/6115	1	24.217	1	21	5413	5433	UUCCAAAGGGAUCGCAUUGAU	::::::::::::::::::	GACAAUGCGAUCCCUUUGGAU	Cleavage		1
ata-miR9772a-5p	i1_LQ_TF3rd_c9849/f1p0/1564	1	16.649	1	21	619	639	UGAGAUGAGAUUACCCCAUAC	::::::: ::::::::::::	UUAUGGGGCAAUCUCAUCUCA	Cleavage		1
ata-miR9772a-5p	i1_LQ_TF3rd_c79301/f1p0/1582	1	14.162	1	21	675	695	UGAGAUGAGAUUACCCCAUAC	::::::: ::::::::::::	AUAUGGGGAAAUCUCAUCUCA	Cleavage		1
ata-miR9863a-3p	i3_LQ_TF3rd_c10847/f1p0/3192	1	17.337	1	22	1232	1253	UGAGAAGGUAGAUCAUAAUAGC	::::::::::::: ::::::::	GCUAUUAUGAUCUCCCUUCUCA	Translation		1
ata-miR9863a-3p	i3_LQ_TF3rd_c15104/f1p1/3222	1	17.337	1	22	1311	1332	UGAGAAGGUAGAUCAUAAUAGC	::::::::::::: ::::::::	GCUAUUAUGAUCUCCCUUCUCA	Translation		1
ata-miR9863a-3p	i5_LQ_TF3rd_c4808/f1p0/5823	1	17.208	1	22	962	983	UGAGAAGGUAGAUCAUAAUAGC	:.::::::::::::::::::..	GUUAUUAUGAUCUACCUUCUUG	Cleavage		1
bdi-miR166j	i2_LQ_TF3rd_c14590/f1p0/2763	1	22.011	1	21	399	419	UCGGACCAGGCUUCAUUCCUU	::.:::::::::::::::.	CCGGGAUGAAGCCUGGUCCGG	Cleavage		1
bdi-miR166j	i2_LQ_TF3rd_c12215/f1p0/2982	1	21.056	1	21	853	873	UCGGACCAGGCUUCAUUCCUU	::.:::::::::::::::.	UUGGGAUGAAGCCUGGUCCGG	Cleavage		1
bdi-miR166j	i3_HQ_TF3rd_c1971/f2p0/3145	1	22.011	1	21	935	955	UCGGACCAGGCUUCAUUCCUU	::.:::::::::::::::.	CCGGGAUGAAGCCUGGUCCGG	Cleavage		1
bdi-miR166j	i3_LQ_TF3rd_c14891/f1p0/3493	1	23.932	1	21	825	845	UCGGACCAGGCUUCAUUCCUU	::.:::::::::::::::.	CUGGGAUGAAGCCUGGUCCGG	Cleavage		1
bdi-miR395a	i1_LQ_TF3rd_c12901/f1p0/1856	1	14.488	1	20	501	520	UGAAGUGUUUGGGGGAACUC	:::::::.::::.:::::::	GAGUUCCUCCAAGCACUUCA	Cleavage		1
bdi-miR397b-5p	i2_LQ_TF3rd_c10989/f1p0/2202	1	14.965	1	21	749	769	AUUGAGUGCAGCGUUGAUGAA	:::::::::::::::::::	AUCAUCAACGCUGCACUCAAC	Cleavage		1
bdi-miR5049-3p	i1_LQ_TF3rd_c24923/f1p0/1459	1	21.18	1	24	677	700	CAAGUAAUAUGGAUCGGAGGAAGU	::: :::::::::::::::::::	ACUCCCUCCGAUCCAUAUUACUUU	Cleavage		1
bdi-miR5049-3p	i1_HQ_TF3rd_c72717/f19p0/1336	1	21.108	1	24	1232	1255	CAAGUAAUAUGGAUCGGAGGAAGU	::: :::::::::::::::::::	ACUCCCUCCGAUCCAUAUUACUUU	Cleavage		1
bdi-miR5049-3p	i1_HQ_TF3rd_c102122/f40p0/1189	1	18.886	1	24	1058	1081	CAAGUAAUAUGGAUCGGAGGAAGU	::: :::::::::::::::::::	ACUCCCUCCGAUCCAUAUUACUUU	Cleavage		1
bdi-miR5049-3p	i4_LQ_TF3rd_c4652/f1p0/4584	1	24.476	1	24	1655	1678	CAAGUAAUAUGGAUCGGAGGAAGU	::: ::::::::::: ::::::::	ACUACCUCCGAUCCAAAUUACUUG	Translation		1
bdi-miR5067	i2_HQ_TF3rd_c22093/f2p0/2395	1	15.187	1	21	2374	2394	UCAGCGACAACUAAUAUGGAU	::::::: ::::::::::::	UUCCAUAUAAGUUGUCGCUGA	Cleavage		1
bdi-miR5164	i4_LQ_TF3rd_c4348/f1p0/4806	1	12.611	1	21	1548	1568	CGCAACUUUGUCUAGAUACGC	::::::::: :::::::::	CGGUAUCUAGAAAAAGUUGCG	Translation		1
bdi-miR5181a-3p	i6_LQ_TF3rd_c244/f1p0/6139	1	14.405	1	21	3395	3415	CGGCACUUAUUAUGGAUCAGA	::::::::::: :::::::::	UCUGAUCCAUAUUAAGUGCCG	Translation		1
bdi-miR5181b	i9_LQ_TF3rd_c26/f1p0/9604	1	12.941	1	21	6901	6921	UCCGAUCCAUAAUAAGUGUCG	: .::::::::::::::.:::	CAGCACUUAUUAUGGAUUGGA	Cleavage		1
bdi-miR5181b	i5_LQ_TF3rd_c1752/f1p0/5812	1	22.401	1	21	3648	3668	UCCGAUCCAUAAUAAGUGUCG	:::.:.:::::::::::::::	CGAUAUUUAUUAUGGAUCGGA	Cleavage		1
bdi-miR5181b	i4_LQ_TF3rd_c14300/f1p0/4920	1	24.925	1	21	3050	3070	UCCGAUCCAUAAUAAGUGUCG	::: :::::::::::::::::	CGAAACUUAUUAUGGAUCGGA	Cleavage		1
bdi-miR5181b	i4_LQ_TF3rd_c13218/f1p3/4672	1	13.312	1	21	4139	4159	UCCGAUCCAUAAUAAGUGUCG	::::::::: :::::::::::	CGACACUUAAUAUGGAUCGGA	Cleavage		1
bdi-miR5181b	i4_LQ_TF3rd_c24064/f1p0/4245	1	13.312	1	21	3593	3613	UCCGAUCCAUAAUAAGUGUCG	::::::::: :::::::::::	CGACACUUAAUAUGGAUCGGA	Cleavage		1
bdi-miR5181b	i4_LQ_TF3rd_c23101/f1p6/4449	1	17.766	1	21	4411	4431	UCCGAUCCAUAAUAAGUGUCG	.:::::::: :::::::::::	UGACACUUACUAUGGAUCGGA	Cleavage		1
bdi-miR5181b	i5_LQ_TF3rd_c1548/f1p0/5258	1	22.795	1	21	583	603	UCCGAUCCAUAAUAAGUGUCG	: ::: :::::::::::::::	CAACAGUUAUUAUGGAUCGGA	Cleavage		1
bdi-miR5181b	i0_LQ_TF3rd_c30670/f1p0/702	1	24.416	1	21	595	615	UCCGAUCCAUAAUAAGUGUCG	:::::: ::::::::::::	GAACACUUUUUAUGGAUCGGA	Cleavage		1
bdi-miR5181d	i5_LQ_TF3rd_c1902/f1p12/5504	1	23.517	1	21	1931	1951	ACUUAUUAUGGACCGGAGGGA	:::::::: ::::::::::::	UCCCUCCGAUCCAUAAUAAGU	Cleavage		1
bdi-miR5181d	i5_LQ_TF3rd_c3807/f1p0/5437	1	12.955	1	21	1044	1064	ACUUAUUAUGGACCGGAGGGA	:::::::: ::::::::::::	UCCCUCCGAUCCAUAAUAAGU	Cleavage		1
bdi-miR5181d	i4_LQ_TF3rd_c17341/f1p0/4229	1	20.212	1	21	499	519	ACUUAUUAUGGACCGGAGGGA	:::::::: ::::::::::::	UCCCUCCGAUCCAUAAUAAGU	Cleavage		1
bdi-miR7757-5p.1	i3_LQ_TF3rd_c14776/f1p0/3410	1	15.554	1	21	1980	2000	CACAAAACCUUCAGCUACCCA	::::::::::: :::::::	CCGGUAGCUGAAGAUUUUGUG	Cleavage		1
bdi-miR7783-3p	i5_LQ_TF3rd_c6228/f1p0/5082	1	13.414	1	24	6	29	AGCUCUGAUACCAUGUGGAUGAGA	:: :::.::::::::::::::.:	UCAAAUCUACAUGGUAUCAGAGUU	Cleavage		1
bdi-miR7783-3p	i1_LQ_TF3rd_c9654/f1p3/1504	1	14.724	1	24	33	56	AGCUCUGAUACCAUGUGGAUGAGA	.: .:..::::::::::::::::	AUUAGUUUACAUGGUAUCAGAGCU	Cleavage		1
bdi-miR7783-3p	i5_LQ_TF3rd_c5747/f1p0/5222	1	22.021	1	24	2237	2260	AGCUCUGAUACCAUGUGGAUGAGA	:.: ::::::::::::::::::	UUUGCUCCACAUGGUAUCAGAGCA	Cleavage		1
bdi-miR7783-3p	i1_HQ_TF3rd_c20637/f2p0/1979	1	9.69	1	24	26	49	AGCUCUGAUACCAUGUGGAUGAGA	.::: ::::::::::::::::	AAAUAUCAACAUGGUAUCAGAGCU	Cleavage		1
bdi-miR7783-3p	i1_HQ_TF3rd_c10742/f10p0/1725	1	13.049	1	24	24	47	AGCUCUGAUACCAUGUGGAUGAGA	::: ::::::::::::::::	CAAAAUCAACAUGGUAUCAGAGCU	Cleavage		1
bdi-miR7783-3p	i3_LQ_TF3rd_c9639/f1p0/3162	1	16.4	1	24	18	41	AGCUCUGAUACCAUGUGGAUGAGA	::: ::::::::::::::::	UGAAAUCAACAUGGUAUCAGAGCU	Cleavage		1
bdi-miR7783-3p	i3_LQ_TF3rd_c7123/f1p0/3311	1	17.352	1	24	24	47	AGCUCUGAUACCAUGUGGAUGAGA	::: ::::::::::::::::	UGAAAUCAACAUGGUAUCAGAGCU	Cleavage		1
bdi-miR7783-3p	i4_LQ_TF3rd_c4947/f1p2/4713	1	14.615	1	24	20	43	AGCUCUGAUACCAUGUGGAUGAGA	::: ::::::::::::::::	CUAAAUCAACAUGGUAUCAGAGCU	Cleavage		1
bdi-miR7783-3p	i1_LQ_TF3rd_c15882/f1p0/1976	1	24.686	1	24	71	94	AGCUCUGAUACCAUGUGGAUGAGA	:: ::::::::::::::::	UGGUUUCAACAUGGUAUCAGAGCU	Cleavage		1
bdi-miR7783-3p	i2_LQ_TF3rd_c2625/f1p1/2379	1	15.938	1	24	17	40	AGCUCUGAUACCAUGUGGAUGAGA	:: ::::::::::::::::	GAAACUCAACAUGGUAUCAGAGCU	Cleavage		1
bdi-miR845	i4_LQ_TF3rd_c5322/f1p0/4807	1	21.067	1	21	151	171	UGCUCUGAUACCAAUUGUUGG	::::::::::::::::::::	CCAACAAUUGGUAUCAGAGCC	Cleavage		1
bdi-miR845	i1_LQ_TF3rd_c53563/f1p1/1270	1	21.912	1	21	161	181	UGCUCUGAUACCAAUUGUUGG	:.::::::::::::::::::	CUAACAAUUGGUAUCAGAGCC	Cleavage		1
bdi-miR845	i1_HQ_TF3rd_c54848/f2p0/1285	1	22.715	1	21	147	167	UGCUCUGAUACCAAUUGUUGG	:.::::::::::::::::::	CUAACAAUUGGUAUCAGAGCC	Cleavage		1
bdi-miR845	i1_HQ_TF3rd_c16034/f2p0/1298	1	23.049	1	21	153	173	UGCUCUGAUACCAAUUGUUGG	:.::::::::::::::::::	CUAACAAUUGGUAUCAGAGCC	Cleavage		1
bdi-miR845	i1_HQ_TF3rd_c34075/f2p0/1301	1	22.616	1	21	159	179	UGCUCUGAUACCAAUUGUUGG	:.::::::::::::::::::	CUAACAAUUGGUAUCAGAGCC	Cleavage		1
bdi-miR845	i2_LQ_TF3rd_c7916/f1p0/2267	1	22.386	1	21	1157	1177	UGCUCUGAUACCAAUUGUUGG	:.::::::::::::::::::	CUAACAAUUGGUAUCAGAGCC	Cleavage		1
bdi-miR845	i2_LQ_TF3rd_c10348/f1p1/2803	1	19.155	1	21	72	92	UGCUCUGAUACCAAUUGUUGG	:.::::::::::::::::::	CUAACAAUUGGUAUCAGAGCC	Cleavage		1
bdi-miR845	i3_HQ_TF3rd_c515/f8p0/3861	1	20.643	1	21	72	92	UGCUCUGAUACCAAUUGUUGG	:.::::::::::::::::::	CUAACAAUUGGUAUCAGAGCC	Cleavage		1
bdi-miR845	i3_LQ_TF3rd_c22582/f1p0/3810	1	18.514	1	21	72	92	UGCUCUGAUACCAAUUGUUGG	:.::::::::::::::::::	CUAACAAUUGGUAUCAGAGCC	Cleavage		1
bdi-miR845	i3_LQ_TF3rd_c7577/f1p0/3946	1	19.397	1	21	69	89	UGCUCUGAUACCAAUUGUUGG	:.::::::::::::::::::	CUAACAAUUGGUAUCAGAGCC	Cleavage		1
bdi-miR845	i3_LQ_TF3rd_c12304/f1p1/3933	1	18.936	1	21	72	92	UGCUCUGAUACCAAUUGUUGG	:.::::::::::::::::::	CUAACAAUUGGUAUCAGAGCC	Cleavage		1
bdi-miR845	i3_LQ_TF3rd_c14431/f1p0/3882	1	20.237	1	21	72	92	UGCUCUGAUACCAAUUGUUGG	:.::::::::::::::::::	CUAACAAUUGGUAUCAGAGCC	Cleavage		1
bdi-miR845	i3_LQ_TF3rd_c21569/f1p0/3970	1	19.075	1	21	73	93	UGCUCUGAUACCAAUUGUUGG	:.::::::::::::::::::	CUAACAAUUGGUAUCAGAGCC	Cleavage		1
bdi-miR845	i3_LQ_TF3rd_c5224/f1p1/3986	1	22.176	1	21	73	93	UGCUCUGAUACCAAUUGUUGG	:.::::::::::::::::::	CUAACAAUUGGUAUCAGAGCC	Cleavage		2
bdi-miR845	i4_HQ_TF3rd_c17701/f2p0/4062	1	19.505	1	21	73	93	UGCUCUGAUACCAAUUGUUGG	:.::::::::::::::::::	CUAACAAUUGGUAUCAGAGCC	Cleavage		1
bdi-miR845	i4_LQ_TF3rd_c17556/f1p0/4060	1	18.936	1	21	72	92	UGCUCUGAUACCAAUUGUUGG	:.::::::::::::::::::	CUAACAAUUGGUAUCAGAGCC	Cleavage		1
bdi-miR845	i4_LQ_TF3rd_c25302/f1p14/4158	1	19.221	1	21	72	92	UGCUCUGAUACCAAUUGUUGG	:.::::::::::::::::::	CUAACAAUUGGUAUCAGAGCC	Cleavage		1
bdi-miR845	i4_LQ_TF3rd_c17330/f1p0/4169	1	19.37	1	21	73	93	UGCUCUGAUACCAAUUGUUGG	:.::::::::::::::::::	CUAACAAUUGGUAUCAGAGCC	Cleavage		1
bdi-miR845	i4_LQ_TF3rd_c17455/f1p0/4117	1	18.518	1	21	73	93	UGCUCUGAUACCAAUUGUUGG	:.::::::::::::::::::	CUAACAAUUGGUAUCAGAGCC	Cleavage		1
bdi-miR845	i4_LQ_TF3rd_c16513/f1p0/4233	1	19.001	1	21	68	88	UGCUCUGAUACCAAUUGUUGG	:.::::::::::::::::::	CUAACAAUUGGUAUCAGAGCC	Cleavage		1
bdi-miR845	i4_LQ_TF3rd_c7465/f1p0/4414	1	19.257	1	21	73	93	UGCUCUGAUACCAAUUGUUGG	:.::::::::::::::::::	CUAACAAUUGGUAUCAGAGCC	Cleavage		1
bdi-miR845	i4_LQ_TF3rd_c12260/f1p27/4738	1	19.219	1	21	72	92	UGCUCUGAUACCAAUUGUUGG	:.::::::::::::::::::	CUAACAAUUGGUAUCAGAGCC	Cleavage		1
bdi-miR845	i4_LQ_TF3rd_c25121/f1p0/4493	1	18.936	1	21	72	92	UGCUCUGAUACCAAUUGUUGG	:.::::::::::::::::::	CUAACAAUUGGUAUCAGAGCC	Cleavage		1
bdi-miR845	i4_LQ_TF3rd_c5435/f1p0/4516	1	19.221	1	21	72	92	UGCUCUGAUACCAAUUGUUGG	:.::::::::::::::::::	CUAACAAUUGGUAUCAGAGCC	Cleavage		1
bdi-miR845	i4_LQ_TF3rd_c2604/f1p0/4524	1	19.904	1	21	73	93	UGCUCUGAUACCAAUUGUUGG	:.::::::::::::::::::	CUAACAAUUGGUAUCAGAGCC	Cleavage		1
bdi-miR845	i4_LQ_TF3rd_c22743/f1p0/4586	1	22.167	1	21	72	92	UGCUCUGAUACCAAUUGUUGG	:.::::::::::::::::::	CUAACAAUUGGUAUCAGAGCC	Cleavage		2
bdi-miR845	i4_LQ_TF3rd_c19706/f1p0/4602	1	19.075	1	21	73	93	UGCUCUGAUACCAAUUGUUGG	:.::::::::::::::::::	CUAACAAUUGGUAUCAGAGCC	Cleavage		1
bdi-miR845	i4_LQ_TF3rd_c2772/f1p0/4605	1	18.938	1	21	69	89	UGCUCUGAUACCAAUUGUUGG	:.::::::::::::::::::	CUAACAAUUGGUAUCAGAGCC	Cleavage		1
bdi-miR845	i4_LQ_TF3rd_c3801/f1p0/4636	1	18.222	1	21	72	92	UGCUCUGAUACCAAUUGUUGG	:.::::::::::::::::::	CUAACAAUUGGUAUCAGAGCC	Cleavage		1
bdi-miR845	i4_LQ_TF3rd_c24263/f1p1/4634	1	20.549	1	21	72	92	UGCUCUGAUACCAAUUGUUGG	:.::::::::::::::::::	CUAACAAUUGGUAUCAGAGCC	Cleavage		1
bdi-miR845	i4_LQ_TF3rd_c13721/f1p9/4641	1	17.495	1	21	69	89	UGCUCUGAUACCAAUUGUUGG	:.::::::::::::::::::	CUAACAAUUGGUAUCAGAGCC	Cleavage		1
bdi-miR845	i4_LQ_TF3rd_c12027/f1p0/4507	1	18.17	1	21	74	94	UGCUCUGAUACCAAUUGUUGG	:.::::::::::::::::::	CUAACAAUUGGUAUCAGAGCC	Cleavage		1
bdi-miR845	i4_LQ_TF3rd_c5863/f1p4/4720	1	19.146	1	21	73	93	UGCUCUGAUACCAAUUGUUGG	:.::::::::::::::::::	CUAACAAUUGGUAUCAGAGCC	Cleavage		1
bdi-miR845	i4_HQ_TF3rd_c7778/f2p43/4684	1	22.744	1	21	69	89	UGCUCUGAUACCAAUUGUUGG	:.::::::::::::::::::	CUAACAAUUGGUAUCAGAGCC	Cleavage		1
bdi-miR845	i4_LQ_TF3rd_c9343/f1p0/4728	1	18.936	1	21	72	92	UGCUCUGAUACCAAUUGUUGG	:.::::::::::::::::::	CUAACAAUUGGUAUCAGAGCC	Cleavage		1
bdi-miR845	i4_LQ_TF3rd_c12377/f1p0/4715	1	19.075	1	21	73	93	UGCUCUGAUACCAAUUGUUGG	:.::::::::::::::::::	CUAACAAUUGGUAUCAGAGCC	Cleavage		1
bdi-miR845	i4_LQ_TF3rd_c15745/f1p0/4711	1	18.936	1	21	72	92	UGCUCUGAUACCAAUUGUUGG	:.::::::::::::::::::	CUAACAAUUGGUAUCAGAGCC	Cleavage		1
bdi-miR845	i4_LQ_TF3rd_c14291/f1p2/4722	1	19.11	1	21	134	154	UGCUCUGAUACCAAUUGUUGG	:.::::::::::::::::::	CUAACAAUUGGUAUCAGAGCC	Cleavage		1
bdi-miR845	i4_LQ_TF3rd_c15495/f1p0/4723	1	20.663	1	21	72	92	UGCUCUGAUACCAAUUGUUGG	:.::::::::::::::::::	CUAACAAUUGGUAUCAGAGCC	Cleavage		1
bdi-miR845	i4_LQ_TF3rd_c28257/f1p0/4748	1	19.09	1	21	72	92	UGCUCUGAUACCAAUUGUUGG	:.::::::::::::::::::	CUAACAAUUGGUAUCAGAGCC	Cleavage		1
bdi-miR845	i4_LQ_TF3rd_c2792/f1p0/4670	1	19.172	1	21	71	91	UGCUCUGAUACCAAUUGUUGG	:.::::::::::::::::::	CUAACAAUUGGUAUCAGAGCC	Cleavage		2
bdi-miR845	i4_LQ_TF3rd_c6050/f1p0/4738	1	20.709	1	21	73	93	UGCUCUGAUACCAAUUGUUGG	:.::::::::::::::::::	CUAACAAUUGGUAUCAGAGCC	Cleavage		1
bdi-miR845	i4_LQ_TF3rd_c26512/f1p0/4589	1	20.998	1	21	72	92	UGCUCUGAUACCAAUUGUUGG	:.::::::::::::::::::	CUAACAAUUGGUAUCAGAGCC	Cleavage		1
bdi-miR845	i4_LQ_TF3rd_c9029/f1p0/4758	1	21.099	1	21	72	92	UGCUCUGAUACCAAUUGUUGG	:.::::::::::::::::::	CUAACAAUUGGUAUCAGAGCC	Cleavage		1
bdi-miR845	i4_LQ_TF3rd_c11494/f1p0/4803	1	18.943	1	21	72	92	UGCUCUGAUACCAAUUGUUGG	:.::::::::::::::::::	CUAACAAUUGGUAUCAGAGCC	Cleavage		1
bdi-miR845	i4_LQ_TF3rd_c19731/f1p0/4786	1	20.313	1	21	72	92	UGCUCUGAUACCAAUUGUUGG	:.::::::::::::::::::	CUAACAAUUGGUAUCAGAGCC	Cleavage		1
bdi-miR845	i4_LQ_TF3rd_c16056/f1p0/4777	1	21.909	1	21	73	93	UGCUCUGAUACCAAUUGUUGG	:.::::::::::::::::::	CUAACAAUUGGUAUCAGAGCC	Cleavage		1
bdi-miR845	i4_LQ_TF3rd_c5721/f1p0/4746	1	20.206	1	21	73	93	UGCUCUGAUACCAAUUGUUGG	:.::::::::::::::::::	CUAACAAUUGGUAUCAGAGCC	Cleavage		1
bdi-miR845	i4_LQ_TF3rd_c21626/f1p3/4807	1	18.132	1	21	73	93	UGCUCUGAUACCAAUUGUUGG	:.::::::::::::::::::	CUAACAAUUGGUAUCAGAGCC	Cleavage		1
bdi-miR845	i4_LQ_TF3rd_c21171/f1p0/4777	1	20.611	1	21	72	92	UGCUCUGAUACCAAUUGUUGG	:.::::::::::::::::::	CUAACAAUUGGUAUCAGAGCC	Cleavage		2
bdi-miR845	i4_LQ_TF3rd_c4561/f1p1/4792	1	19.075	1	21	73	93	UGCUCUGAUACCAAUUGUUGG	:.::::::::::::::::::	CUAACAAUUGGUAUCAGAGCC	Cleavage		1
bdi-miR845	i4_LQ_TF3rd_c26286/f1p11/4657	1	18.71	1	21	72	92	UGCUCUGAUACCAAUUGUUGG	:.::::::::::::::::::	CUAACAAUUGGUAUCAGAGCC	Cleavage		1
bdi-miR845	i4_LQ_TF3rd_c4381/f1p2/4820	1	18.518	1	21	70	90	UGCUCUGAUACCAAUUGUUGG	:.::::::::::::::::::	CUAACAAUUGGUAUCAGAGCC	Cleavage		1
bdi-miR845	i4_LQ_TF3rd_c3972/f1p0/4543	1	22.646	1	21	71	91	UGCUCUGAUACCAAUUGUUGG	:.::::::::::::::::::	CUAACAAUUGGUAUCAGAGCC	Cleavage		1
bdi-miR845	i4_LQ_TF3rd_c29270/f1p0/4792	1	19.387	1	21	73	93	UGCUCUGAUACCAAUUGUUGG	:.::::::::::::::::::	CUAACAAUUGGUAUCAGAGCC	Cleavage		1
bdi-miR845	i4_LQ_TF3rd_c3808/f1p0/4797	1	19.075	1	21	73	93	UGCUCUGAUACCAAUUGUUGG	:.::::::::::::::::::	CUAACAAUUGGUAUCAGAGCC	Cleavage		1
bdi-miR845	i4_LQ_TF3rd_c15116/f1p0/4812	1	19.075	1	21	73	93	UGCUCUGAUACCAAUUGUUGG	:.::::::::::::::::::	CUAACAAUUGGUAUCAGAGCC	Cleavage		1
bdi-miR845	i4_LQ_TF3rd_c11555/f1p0/4799	1	21.96	1	21	71	91	UGCUCUGAUACCAAUUGUUGG	:.::::::::::::::::::	CUAACAAUUGGUAUCAGAGCC	Cleavage		2
bdi-miR845	i4_LQ_TF3rd_c3883/f1p0/4804	1	21.936	1	21	72	92	UGCUCUGAUACCAAUUGUUGG	:.::::::::::::::::::	CUAACAAUUGGUAUCAGAGCC	Cleavage		2
bdi-miR845	i4_LQ_TF3rd_c3337/f1p0/4652	1	24.006	1	21	72	92	UGCUCUGAUACCAAUUGUUGG	:.::::::::::::::::::	CUAACAAUUGGUAUCAGAGCU	Cleavage		1
bdi-miR845	i4_LQ_TF3rd_c13263/f1p2/4710	1	20.578	1	21	71	91	UGCUCUGAUACCAAUUGUUGG	:.::::::::::::::::::	CUAACAAUUGGUAUCAGAGCC	Cleavage		1
bdi-miR845	i4_LQ_TF3rd_c21207/f1p1/4813	1	22.176	1	21	73	93	UGCUCUGAUACCAAUUGUUGG	:.::::::::::::::::::	CUAACAAUUGGUAUCAGAGCC	Cleavage		2
bdi-miR845	i4_LQ_TF3rd_c24407/f1p0/4837	1	21.269	1	21	72	92	UGCUCUGAUACCAAUUGUUGG	:.::::::::::::::::::	CUAACAAUUGGUAUCAGAGCC	Cleavage		1
bdi-miR845	i5_LQ_TF3rd_c6881/f1p0/5004	1	23.882	1	21	73	93	UGCUCUGAUACCAAUUGUUGG	:.::::::::::::::::::	CUAACAAUUGGUAUCAGAGCC	Cleavage		1
bdi-miR845	i4_LQ_TF3rd_c9061/f1p0/4849	1	20.107	1	21	73	93	UGCUCUGAUACCAAUUGUUGG	:.::::::::::::::::::	CUAACAAUUGGUAUCAGAGCC	Cleavage		1
bdi-miR845	i4_LQ_TF3rd_c7187/f1p0/4853	1	18.414	1	21	73	93	UGCUCUGAUACCAAUUGUUGG	:.::::::::::::::::::	CUAACAAUUGGUAUCAGAGCC	Cleavage		1
bdi-miR845	i4_LQ_TF3rd_c22023/f1p44/4813	1	18.193	1	21	72	92	UGCUCUGAUACCAAUUGUUGG	:.::::::::::::::::::	CUAACAAUUGGUAUCAGAGCC	Cleavage		1
bdi-miR845	i5_LQ_TF3rd_c4917/f1p1/5283	1	20.138	1	21	73	93	UGCUCUGAUACCAAUUGUUGG	:.::::::::::::::::::	CUAACAAUUGGUAUCAGAGCC	Cleavage		1
bdi-miR845	i4_LQ_TF3rd_c3055/f1p0/4860	1	19.503	1	21	73	93	UGCUCUGAUACCAAUUGUUGG	:.::::::::::::::::::	CUAACAAUUGGUAUCAGAGCC	Cleavage		1
bdi-miR845	i5_LQ_TF3rd_c1501/f1p0/5169	1	14.134	1	21	73	93	UGCUCUGAUACCAAUUGUUGG	:.::::::::::::::::::	CUAACAAUUGGUAUCAGAGCC	Cleavage		1
bdi-miR845	i4_LQ_TF3rd_c2858/f1p0/4862	1	22.176	1	21	73	93	UGCUCUGAUACCAAUUGUUGG	:.::::::::::::::::::	CUAACAAUUGGUAUCAGAGCC	Cleavage		2
bdi-miR845	i4_LQ_TF3rd_c4350/f1p8/4861	1	20.709	1	21	73	93	UGCUCUGAUACCAAUUGUUGG	:.::::::::::::::::::	CUAACAAUUGGUAUCAGAGCC	Cleavage		1
bdi-miR845	i4_LQ_TF3rd_c8512/f1p0/4872	1	19.32	1	21	61	81	UGCUCUGAUACCAAUUGUUGG	:.::::::::::::::::::	CUAACAAUUGGUAUCAGAGCC	Cleavage		1
bdi-miR845	i4_LQ_TF3rd_c3395/f1p0/4833	1	18.701	1	21	74	94	UGCUCUGAUACCAAUUGUUGG	:.::::::::::::::::::	CUAACAAUUGGUAUCAGAGCC	Cleavage		1
bdi-miR845	i4_LQ_TF3rd_c3511/f1p1/4954	1	19.291	1	21	73	93	UGCUCUGAUACCAAUUGUUGG	:.::::::::::::::::::	CUAACAAUUGGUAUCAGAGCC	Cleavage		1
bdi-miR845	i4_LQ_TF3rd_c7228/f1p0/4880	1	22.039	1	21	63	83	UGCUCUGAUACCAAUUGUUGG	:.::::::::::::::::::	CUAACAAUUGGUAUCAGAGCC	Cleavage		1
bdi-miR845	i4_LQ_TF3rd_c8685/f1p0/4878	1	20.04	1	21	73	93	UGCUCUGAUACCAAUUGUUGG	:.::::::::::::::::::	CUAACAAUUGGUAUCAGAGCC	Cleavage		2
bdi-miR845	i4_LQ_TF3rd_c11894/f1p2/4843	1	17.659	1	21	93	113	UGCUCUGAUACCAAUUGUUGG	:.::::::::::::::::::	CUAACAAUUGGUAUCAGAGCC	Cleavage		1
bdi-miR845	i4_LQ_TF3rd_c2388/f1p0/4885	1	19.284	1	21	72	92	UGCUCUGAUACCAAUUGUUGG	:.::::::::::::::::::	CUAACAAUUGGUAUCAGAGCC	Cleavage		1
bdi-miR845	i4_HQ_TF3rd_c19066/f2p0/4901	1	22.524	1	21	162	182	UGCUCUGAUACCAAUUGUUGG	:.::::::::::::::::::	CUAACAAUUGGUAUCAGAGCC	Cleavage		2
bdi-miR845	i4_LQ_TF3rd_c4278/f1p0/4899	1	19.021	1	21	73	93	UGCUCUGAUACCAAUUGUUGG	:.::::::::::::::::::	CUAACAAUUGGUAUCAGAGCC	Cleavage		1
bdi-miR845	i4_LQ_TF3rd_c5613/f1p0/4905	1	20.78	1	21	61	81	UGCUCUGAUACCAAUUGUUGG	:.::::::::::::::::::	CUAACAAUUGGUAUCAGAGCC	Cleavage		1
bdi-miR845	i4_LQ_TF3rd_c10110/f1p0/4925	1	22.176	1	21	73	93	UGCUCUGAUACCAAUUGUUGG	:.::::::::::::::::::	CUAACAAUUGGUAUCAGAGCC	Cleavage		2
bdi-miR845	i4_LQ_TF3rd_c7812/f1p0/4879	1	20.402	1	21	191	211	UGCUCUGAUACCAAUUGUUGG	:.::::::::::::::::::	CUAACAAUUGGUAUCAGAGCC	Cleavage		1
bdi-miR845	i4_HQ_TF3rd_c1165/f4p0/4924	1	16.417	1	21	230	250	UGCUCUGAUACCAAUUGUUGG	:.::::::::::::::::::	CUAACAAUUGGUAUCAGAGCC	Cleavage		1
bdi-miR845	i4_LQ_TF3rd_c7865/f1p1/4800	1	19.656	1	21	73	93	UGCUCUGAUACCAAUUGUUGG	:.::::::::::::::::::	CUAACAAUUGGUAUCAGAGCC	Cleavage		1
bdi-miR845	i4_LQ_TF3rd_c19676/f1p0/4912	1	19.454	1	21	73	93	UGCUCUGAUACCAAUUGUUGG	:.::::::::::::::::::	CUAACAAUUGGUAUCAGAGCC	Cleavage		1
bdi-miR845	i4_LQ_TF3rd_c6944/f1p0/4947	1	19.22	1	21	73	93	UGCUCUGAUACCAAUUGUUGG	:.::::::::::::::::::	CUAACAAUUGGUAUCAGAGCC	Cleavage		1
bdi-miR845	i4_LQ_TF3rd_c15041/f1p2/4938	1	19.804	1	21	72	92	UGCUCUGAUACCAAUUGUUGG	:.::::::::::::::::::	CUAACAAUUGGUAUCAGAGCC	Cleavage		1
bdi-miR845	i4_HQ_TF3rd_c2142/f2p2/4941	1	22.341	1	21	69	89	UGCUCUGAUACCAAUUGUUGG	:.::::::::::::::::::	CUAACAAUUGGUAUCAGAGCC	Cleavage		2
bdi-miR845	i4_LQ_TF3rd_c3472/f1p0/4839	1	19.075	1	21	73	93	UGCUCUGAUACCAAUUGUUGG	:.::::::::::::::::::	CUAACAAUUGGUAUCAGAGCC	Cleavage		1
bdi-miR845	i4_LQ_TF3rd_c22921/f1p0/4949	1	21.701	1	21	72	92	UGCUCUGAUACCAAUUGUUGG	:.::::::::::::::::::	CUAACAAUUGGUAUCAGAGCC	Cleavage		2
bdi-miR845	i4_LQ_TF3rd_c19537/f1p0/4945	1	19.412	1	21	73	93	UGCUCUGAUACCAAUUGUUGG	:.::::::::::::::::::	CUAACAAUUGGUAUCAGAGCC	Cleavage		1
bdi-miR845	i4_HQ_TF3rd_c1799/f2p0/4957	1	17.623	1	21	73	93	UGCUCUGAUACCAAUUGUUGG	:.::::::::::::::::::	CUAACAAUUGGUAUCAGAGCC	Cleavage		1
bdi-miR845	i4_HQ_TF3rd_c17940/f8p0/4952	1	18.936	1	21	72	92	UGCUCUGAUACCAAUUGUUGG	:.::::::::::::::::::	CUAACAAUUGGUAUCAGAGCC	Cleavage		1
bdi-miR845	i4_LQ_TF3rd_c14164/f1p0/4950	1	19.155	1	21	72	92	UGCUCUGAUACCAAUUGUUGG	:.::::::::::::::::::	CUAACAAUUGGUAUCAGAGCC	Cleavage		1
bdi-miR845	i4_LQ_TF3rd_c23903/f1p0/5003	1	18.898	1	21	67	87	UGCUCUGAUACCAAUUGUUGG	:.::::::::::::::::::	CUAACAAUUGGUAUCAGAGCC	Cleavage		1
bdi-miR845	i4_LQ_TF3rd_c26860/f1p0/4980	1	19.156	1	21	73	93	UGCUCUGAUACCAAUUGUUGG	:.::::::::::::::::::	CUAACAAUUGGUAUCAGAGCC	Cleavage		1
bdi-miR845	i4_LQ_TF3rd_c7090/f1p0/4993	1	21.936	1	21	72	92	UGCUCUGAUACCAAUUGUUGG	:.::::::::::::::::::	CUAACAAUUGGUAUCAGAGCC	Cleavage		2
bdi-miR845	i4_LQ_TF3rd_c6235/f1p0/5012	1	20.572	1	21	72	92	UGCUCUGAUACCAAUUGUUGG	:.::::::::::::::::::	CUAACAAUUGGUAUCAGAGCC	Cleavage		1
bdi-miR845	i4_LQ_TF3rd_c22962/f1p0/4945	1	18.772	1	21	73	93	UGCUCUGAUACCAAUUGUUGG	:.::::::::::::::::::	CUAACAAUUGGUAUCAGAGCC	Cleavage		1
bdi-miR845	i5_LQ_TF3rd_c7318/f1p0/4995	1	17.508	1	21	169	189	UGCUCUGAUACCAAUUGUUGG	:.::::::::::::::::::	CUAACAAUUGGUAUCAGAGCC	Cleavage		1
bdi-miR845	i5_LQ_TF3rd_c7095/f1p0/5037	1	17.759	1	21	72	92	UGCUCUGAUACCAAUUGUUGG	:.::::::::::::::::::	CUAACAAUUGGUAUCAGAGCC	Cleavage		1
bdi-miR845	i4_LQ_TF3rd_c23259/f1p2/5020	1	20.881	1	21	73	93	UGCUCUGAUACCAAUUGUUGG	:.::::::::::::::::::	CUAACAAUUGGUAUCAGAGCC	Cleavage		1
bdi-miR845	i4_LQ_TF3rd_c2878/f1p0/4939	1	21.229	1	21	73	93	UGCUCUGAUACCAAUUGUUGG	:.::::::::::::::::::	CUAACAAUUGGUAUCAGAGCC	Cleavage		1
bdi-miR845	i5_LQ_TF3rd_c7179/f1p0/5015	1	20.418	1	21	73	93	UGCUCUGAUACCAAUUGUUGG	:.::::::::::::::::::	CUAACAAUUGGUAUCAGAGCC	Cleavage		1
bdi-miR845	i4_HQ_TF3rd_c682/f7p0/5023	1	19.372	1	21	73	93	UGCUCUGAUACCAAUUGUUGG	:.::::::::::::::::::	CUAACAAUUGGUAUCAGAGCC	Cleavage		1
bdi-miR845	i4_LQ_TF3rd_c7061/f1p0/5021	1	21.936	1	21	72	92	UGCUCUGAUACCAAUUGUUGG	:.::::::::::::::::::	CUAACAAUUGGUAUCAGAGCC	Cleavage		2
bdi-miR845	i5_LQ_TF3rd_c7972/f1p0/5053	1	19.883	1	21	72	92	UGCUCUGAUACCAAUUGUUGG	:.::::::::::::::::::	CUAACAAUUGGUAUCAGAGCC	Cleavage		1
bdi-miR845	i4_LQ_TF3rd_c15390/f1p167/5025	1	22.206	1	21	72	92	UGCUCUGAUACCAAUUGUUGG	:.::::::::::::::::::	CUAACAAUUGGUAUCAGAGCC	Cleavage		1
bdi-miR845	i5_LQ_TF3rd_c7941/f1p0/5047	1	19.412	1	21	73	93	UGCUCUGAUACCAAUUGUUGG	:.::::::::::::::::::	CUAACAAUUGGUAUCAGAGCC	Cleavage		1
bdi-miR845	i5_LQ_TF3rd_c7478/f1p0/5060	1	19.087	1	21	64	84	UGCUCUGAUACCAAUUGUUGG	:.::::::::::::::::::	CUAACAAUUGGUAUCAGAGCC	Cleavage		1
bdi-miR845	i5_HQ_TF3rd_c6832/f4p4/5072	1	18.936	1	21	72	92	UGCUCUGAUACCAAUUGUUGG	:.::::::::::::::::::	CUAACAAUUGGUAUCAGAGCC	Cleavage		1
bdi-miR845	i5_LQ_TF3rd_c7948/f1p6/5080	1	19.187	1	21	71	91	UGCUCUGAUACCAAUUGUUGG	:.::::::::::::::::::	CUAACAAUUGGUAUCAGAGCC	Cleavage		1
bdi-miR845	i5_HQ_TF3rd_c7663/f3p0/5074	1	19	1	21	68	88	UGCUCUGAUACCAAUUGUUGG	:.::::::::::::::::::	CUAACAAUUGGUAUCAGAGCC	Cleavage		1
bdi-miR845	i4_LQ_TF3rd_c2672/f1p1/4997	1	19.121	1	21	71	91	UGCUCUGAUACCAAUUGUUGG	:.::::::::::::::::::	CUAACAAUUGGUAUCAGAGCC	Cleavage		1
bdi-miR845	i5_LQ_TF3rd_c7490/f1p0/5009	1	20.231	1	21	72	92	UGCUCUGAUACCAAUUGUUGG	:.::::::::::::::::::	CUAACAAUUGGUAUCAGAGCC	Cleavage		1
bdi-miR845	i5_LQ_TF3rd_c4946/f1p1/5086	1	22.176	1	21	73	93	UGCUCUGAUACCAAUUGUUGG	:.::::::::::::::::::	CUAACAAUUGGUAUCAGAGCC	Cleavage		2
bdi-miR845	i5_LQ_TF3rd_c6921/f1p0/5113	1	20.107	1	21	73	93	UGCUCUGAUACCAAUUGUUGG	:.::::::::::::::::::	CUAACAAUUGGUAUCAGAGCC	Cleavage		1
bdi-miR845	i5_HQ_TF3rd_c322/f6p0/5095	1	19.097	1	21	70	90	UGCUCUGAUACCAAUUGUUGG	:.::::::::::::::::::	CUAACAAUUGGUAUCAGAGCC	Cleavage		1
bdi-miR845	i5_LQ_TF3rd_c3724/f1p0/5104	1	20.546	1	21	73	93	UGCUCUGAUACCAAUUGUUGG	:.::::::::::::::::::	CUAACAAUUGGUAUCAGAGCC	Cleavage		1
bdi-miR845	i5_LQ_TF3rd_c4149/f1p0/5114	1	20.291	1	21	73	93	UGCUCUGAUACCAAUUGUUGG	:.::::::::::::::::::	CUAACAAUUGGUAUCAGAGCC	Cleavage		1
bdi-miR845	i5_LQ_TF3rd_c6655/f1p0/5130	1	18.342	1	21	74	94	UGCUCUGAUACCAAUUGUUGG	:.::::::::::::::::::	CUAACAAUUGGUAUCAGAGCC	Cleavage		1
bdi-miR845	i5_LQ_TF3rd_c4947/f1p2/5114	1	22.176	1	21	73	93	UGCUCUGAUACCAAUUGUUGG	:.::::::::::::::::::	CUAACAAUUGGUAUCAGAGCC	Cleavage		2
bdi-miR845	i5_LQ_TF3rd_c3312/f1p0/5126	1	19.849	1	21	73	93	UGCUCUGAUACCAAUUGUUGG	:.::::::::::::::::::	CUAACAAUUGGUAUCAGAGCC	Cleavage		1
bdi-miR845	i4_LQ_TF3rd_c7282/f1p0/5157	1	20.671	1	21	71	91	UGCUCUGAUACCAAUUGUUGG	:.::::::::::::::::::	CUAACAAUUGGUAUCAGAGCC	Cleavage		1
bdi-miR845	i5_LQ_TF3rd_c4466/f1p0/5208	1	19.221	1	21	72	92	UGCUCUGAUACCAAUUGUUGG	:.::::::::::::::::::	CUAACAAUUGGUAUCAGAGCC	Cleavage		1
bdi-miR845	i5_LQ_TF3rd_c1409/f1p0/5190	1	19.221	1	21	72	92	UGCUCUGAUACCAAUUGUUGG	:.::::::::::::::::::	CUAACAAUUGGUAUCAGAGCC	Cleavage		1
bdi-miR845	i5_LQ_TF3rd_c3366/f1p1/5214	1	20.966	1	21	70	90	UGCUCUGAUACCAAUUGUUGG	:.::::::::::::::::::	CUAACAAUUGGUAUCAGAGCC	Cleavage		1
bdi-miR845	i5_LQ_TF3rd_c3529/f1p0/5507	1	21.82	1	21	71	91	UGCUCUGAUACCAAUUGUUGG	:.::::::::::::::::::	CUAACAAUUGGUAUCAGAGCC	Cleavage		1
bdi-miR845	i5_HQ_TF3rd_c613/f2p0/5201	1	19.893	1	21	73	93	UGCUCUGAUACCAAUUGUUGG	:.::::::::::::::::::	CUAACAAUUGGUAUCAGAGCC	Cleavage		1
bdi-miR845	i5_LQ_TF3rd_c6318/f1p0/5215	1	19.075	1	21	73	93	UGCUCUGAUACCAAUUGUUGG	:.::::::::::::::::::	CUAACAAUUGGUAUCAGAGCC	Cleavage		1
bdi-miR845	i5_LQ_TF3rd_c6239/f1p0/5223	1	20.443	1	21	73	93	UGCUCUGAUACCAAUUGUUGG	:.::::::::::::::::::	CUAACAAUUGGUAUCAGAGCC	Cleavage		1
bdi-miR845	i5_HQ_TF3rd_c667/f2p0/5226	1	19.274	1	21	74	94	UGCUCUGAUACCAAUUGUUGG	:.::::::::::::::::::	CUAACAAUUGGUAUCAGAGCC	Cleavage		1
bdi-miR845	i5_HQ_TF3rd_c7712/f13p0/5243	1	19.221	1	21	72	92	UGCUCUGAUACCAAUUGUUGG	:.::::::::::::::::::	CUAACAAUUGGUAUCAGAGCC	Cleavage		1
bdi-miR845	i5_LQ_TF3rd_c1796/f1p0/5172	1	21.8	1	21	72	92	UGCUCUGAUACCAAUUGUUGG	:.::::::::::::::::::	CUAACAAUUGGUAUCAGAGCC	Cleavage		1
bdi-miR845	i5_LQ_TF3rd_c1359/f1p0/5295	1	22.176	1	21	73	93	UGCUCUGAUACCAAUUGUUGG	:.::::::::::::::::::	CUAACAAUUGGUAUCAGAGCC	Cleavage		2
bdi-miR845	i5_HQ_TF3rd_c837/f2p0/5249	1	19.075	1	21	73	93	UGCUCUGAUACCAAUUGUUGG	:.::::::::::::::::::	CUAACAAUUGGUAUCAGAGCC	Cleavage		1
bdi-miR845	i5_LQ_TF3rd_c3792/f1p0/5365	1	20.418	1	21	73	93	UGCUCUGAUACCAAUUGUUGG	:.::::::::::::::::::	CUAACAAUUGGUAUCAGAGCC	Cleavage		1
bdi-miR845	i5_LQ_TF3rd_c5722/f1p0/5399	1	20.312	1	21	72	92	UGCUCUGAUACCAAUUGUUGG	:.::::::::::::::::::	CUAACAAUUGGUAUCAGAGCC	Cleavage		1
bdi-miR845	i5_LQ_TF3rd_c5688/f1p0/5409	1	19.075	1	21	73	93	UGCUCUGAUACCAAUUGUUGG	:.::::::::::::::::::	CUAACAAUUGGUAUCAGAGCC	Cleavage		1
bdi-miR845	i5_LQ_TF3rd_c4804/f1p0/5415	1	21.153	1	21	529	549	UGCUCUGAUACCAAUUGUUGG	:.::::::::::::::::::	CUAACAAUUGGUAUCAGAGCC	Cleavage		1
bdi-miR845	i5_LQ_TF3rd_c6671/f1p1/5452	1	18.936	1	21	72	92	UGCUCUGAUACCAAUUGUUGG	:.::::::::::::::::::	CUAACAAUUGGUAUCAGAGCC	Cleavage		1
bdi-miR845	i5_LQ_TF3rd_c5063/f1p0/5448	1	17.762	1	21	73	93	UGCUCUGAUACCAAUUGUUGG	:.::::::::::::::::::	CUAACAAUUGGUAUCAGAGCC	Cleavage		1
bdi-miR845	i5_LQ_TF3rd_c1855/f1p0/5486	1	20.138	1	21	72	92	UGCUCUGAUACCAAUUGUUGG	:.::::::::::::::::::	CUAACAAUUGGUAUCAGAGCC	Cleavage		1
bdi-miR845	i5_LQ_TF3rd_c6369/f1p2/5516	1	22.206	1	21	72	92	UGCUCUGAUACCAAUUGUUGG	:.::::::::::::::::::	CUAACAAUUGGUAUCAGAGCC	Cleavage		1
bdi-miR845	i5_HQ_TF3rd_c570/f2p0/5578	1	19.129	1	21	72	92	UGCUCUGAUACCAAUUGUUGG	:.::::::::::::::::::	CUAACAAUUGGUAUCAGAGCC	Cleavage		1
bdi-miR845	i5_HQ_TF3rd_c822/f2p0/5599	1	22.176	1	21	73	93	UGCUCUGAUACCAAUUGUUGG	:.::::::::::::::::::	CUAACAAUUGGUAUCAGAGCC	Cleavage		2
bdi-miR845	i5_HQ_TF3rd_c345/f5p0/5618	1	20.265	1	21	72	92	UGCUCUGAUACCAAUUGUUGG	:.::::::::::::::::::	CUAACAAUUGGUAUCAGAGCC	Cleavage		1
bdi-miR845	i5_LQ_TF3rd_c1029/f1p0/5945	1	20.574	1	21	73	93	UGCUCUGAUACCAAUUGUUGG	:.::::::::::::::::::	CUAACAAUUGGUAUCAGAGCC	Cleavage		1
bdi-miR845	i5_LQ_TF3rd_c2620/f1p0/5857	1	20.179	1	21	72	92	UGCUCUGAUACCAAUUGUUGG	:.::::::::::::::::::	CUAACAAUUGGUAUCAGAGCC	Cleavage		1
bdi-miR845	i5_LQ_TF3rd_c3484/f1p0/5937	1	19.199	1	21	71	91	UGCUCUGAUACCAAUUGUUGG	:.::::::::::::::::::	CUAACAAUUGGUAUCAGAGCC	Cleavage		1
far-miR1122	i7_LQ_TF3rd_c314/f1p0/7466	1	24.124	1	20	2477	2496	UAGAUACAUCCGUAUCUAGA	:::::::::::::::::::	UCUAGAUACGGAUGUAUCUU	Cleavage		1
far-miR1122	i3_LQ_TF3rd_c6264/f1p0/3322	1	18.504	1	20	1749	1768	UAGAUACAUCCGUAUCUAGA	::::::::: ::::::::::	UCUAGAUACAGAUGUAUCUA	Translation		1
hvu-miR444b	i4_LQ_TF3rd_c15964/f1p0/4896	1	22.785	1	21	274	294	UGCAGUUGCUGUCUCAAGCUU	::::::.:.:::::::::::	CAGCUUGGGGCAGCAACUGCA	Cleavage		1
hvu-miR444b	i5_LQ_TF3rd_c4542/f1p0/5083	1	20.057	1	21	327	347	UGCAGUUGCUGUCUCAAGCUU	::::::.:.:::::::::::	CAGCUUGGGGCAGCAACUGCA	Cleavage		1
hvu-miR444b	i0_LQ_TF3rd_c79205/f1p0/599	1	19.648	1	21	65	85	UGCAGUUGCUGUCUCAAGCUU	..:::::::.:::::.:::::	GGGCUUGAGGCAGCAGCUGCA	Cleavage		1
hvu-miR444b	i3_LQ_TF3rd_c4928/f1p0/3941	1	21.512	1	21	1338	1358	UGCAGUUGCUGUCUCAAGCUU	..:::::::.:::::.:::::	GGGCUUGAGGCAGCAGCUGCA	Cleavage		1
hvu-miR5049f	i5_LQ_TF3rd_c5153/f1p0/5461	1	17.966	1	21	1043	1063	AAUUAAUAUGGAUCGGAGGGA	::.:::::::.::::::::::	UCUCUCCGAUUCAUAUUAAUU	Cleavage		1
hvu-miR5049f	i4_LQ_TF3rd_c12544/f1p0/4915	1	19.056	1	21	2272	2292	AAUUAAUAUGGAUCGGAGGGA	::::::::::.:::::::.::	UCCCUCCGAUUCAUAUUAGUU	Cleavage		1
hvu-miR5049f	i1_LQ_TF3rd_c45117/f1p0/1509	1	12.347	1	21	1111	1131	AAUUAAUAUGGAUCGGAGGGA	::::::::.:.::::::::::	UCCCUCCGGUUCAUAUUAAUU	Cleavage		1
hvu-miR5049f	i0_LQ_TF3rd_c14991/f1p0/392	1	10.033	1	21	260	280	AAUUAAUAUGGAUCGGAGGGA	::::::::.:.::::::::::	UCCCUCCGGUUCAUAUUAAUU	Cleavage		1
hvu-miR5049f	i8_LQ_TF3rd_c179/f1p0/8446	1	23.085	1	21	3905	3925	AAUUAAUAUGGAUCGGAGGGA	::::::::::::: :::::::	UCCCUCCGAUCCAAAUUAAUU	Cleavage		1
hvu-miR5049f	i7_LQ_TF3rd_c309/f1p0/7915	1	18.541	1	21	1899	1919	AAUUAAUAUGGAUCGGAGGGA	::::::::::::: :::::::	UCCCUCCGAUCCAAAUUAAUU	Cleavage		2
hvu-miR5049f	i7_LQ_TF3rd_c371/f1p0/7282	1	11.036	1	21	4021	4041	AAUUAAUAUGGAUCGGAGGGA	:.::::::::::: :::::::	UUCCUCCGAUCCAAAUUAAUU	Cleavage		1
hvu-miR5049f	i6_LQ_TF3rd_c1263/f1p3/6241	1	11.036	1	21	5303	5323	AAUUAAUAUGGAUCGGAGGGA	:.::::::::::: :::::::	UUCCUCCGAUCCAAAUUAAUU	Cleavage		1
hvu-miR5049f	i6_LQ_TF3rd_c1726/f1p0/6050	1	19.549	1	21	2953	2973	AAUUAAUAUGGAUCGGAGGGA	:.::::::::::: :::::::	UUCCUCCGAUCCAAAUUAAUU	Cleavage		1
hvu-miR5049f	i5_LQ_TF3rd_c2281/f1p9/5696	1	16.213	1	21	4757	4777	AAUUAAUAUGGAUCGGAGGGA	:.::::::::::: :::::::	UUCCUCCGAUCCAAAUUAAUU	Cleavage		1
hvu-miR5049f	i5_LQ_TF3rd_c6683/f1p4/5409	1	11.036	1	21	1031	1051	AAUUAAUAUGGAUCGGAGGGA	:.::::::::::: :::::::	UUCCUCCGAUCCAAAUUAAUU	Cleavage		1
hvu-miR5049f	i5_LQ_TF3rd_c3098/f1p0/5276	1	11.036	1	21	4330	4350	AAUUAAUAUGGAUCGGAGGGA	:.::::::::::: :::::::	UUCCUCCGAUCCAAAUUAAUU	Cleavage		1
hvu-miR5049f	i5_LQ_TF3rd_c4346/f1p0/5193	1	11.036	1	21	4293	4313	AAUUAAUAUGGAUCGGAGGGA	:.::::::::::: :::::::	UUCCUCCGAUCCAAAUUAAUU	Cleavage		1
hvu-miR5049f	i4_LQ_TF3rd_c6590/f1p13/4679	1	11.036	1	21	4150	4170	AAUUAAUAUGGAUCGGAGGGA	:.::::::::::: :::::::	UUCCUCCGAUCCAAAUUAAUU	Cleavage		1
hvu-miR5049f	i4_LQ_TF3rd_c9823/f1p0/4670	1	11.036	1	21	4171	4191	AAUUAAUAUGGAUCGGAGGGA	:.::::::::::: :::::::	UUCCUCCGAUCCAAAUUAAUU	Cleavage		1
hvu-miR5049f	i4_LQ_TF3rd_c7136/f1p0/4562	1	18.601	1	21	1713	1733	AAUUAAUAUGGAUCGGAGGGA	:.::::::::::: :::::::	UUCCUCCGAUCCAAAUUAAUU	Cleavage		1
hvu-miR5049f	i3_LQ_TF3rd_c5793/f1p0/3827	1	18.601	1	21	1714	1734	AAUUAAUAUGGAUCGGAGGGA	:.::::::::::: :::::::	UUCCUCCGAUCCAAAUUAAUU	Cleavage		1
hvu-miR5049f	i3_LQ_TF3rd_c6563/f1p0/3114	1	18.601	1	21	1412	1432	AAUUAAUAUGGAUCGGAGGGA	:.::::::::::: :::::::	UUCCUCCGAUCCAAAUUAAUU	Cleavage		1
hvu-miR5049f	i4_LQ_TF3rd_c16616/f1p0/4244	1	22.86	1	21	3427	3447	AAUUAAUAUGGAUCGGAGGGA	:::::::::::: :::::::	CCCCUCCGAUCCAAAUUAAUU	Cleavage		1
hvu-miR5049f	i6_LQ_TF3rd_c1049/f1p0/6287	1	9.953	1	21	4797	4817	AAUUAAUAUGGAUCGGAGGGA	.:::::::: ::::::::::	CUCCUCCGAUACAUAUUAAUU	Translation		1
hvu-miR5049f	i5_LQ_TF3rd_c4902/f1p0/5767	1	10.634	1	21	4261	4281	AAUUAAUAUGGAUCGGAGGGA	.:::::::: ::::::::::	CUCCUCCGAUACAUAUUAAUU	Translation		1
hvu-miR5049f	i4_LQ_TF3rd_c15204/f1p0/4415	1	10.634	1	21	4346	4366	AAUUAAUAUGGAUCGGAGGGA	.:::::::: ::::::::::	CUCCUCCGAUACAUAUUAAUU	Translation		1
novel_16	i5_LQ_TF3rd_c4366/f1p0/5832	1	21.35	1	20	4047	4066	UUUGGAUGUAUCUAGACACU	:::::::::::::::..:::	AGUGUCUAGAUACAUUUAAA	Cleavage		1
novel_16	i5_LQ_TF3rd_c3470/f1p0/5276	1	21.35	1	20	3494	3513	UUUGGAUGUAUCUAGACACU	:::::::::::::::..:::	AGUGUCUAGAUACAUUUAAA	Cleavage		1
novel_16	i5_LQ_TF3rd_c1608/f1p0/5087	1	18.094	1	20	4076	4095	UUUGGAUGUAUCUAGACACU	:::::::::::::::..:::	AGUGUCUAGAUACAUUUAAA	Cleavage		2
novel_16	i5_LQ_TF3rd_c1608/f1p0/5087	1	18.965	1	20	4445	4464	UUUGGAUGUAUCUAGACACU	:::::::::::::::..:::	AGUGUCUAGAUACAUUUAAA	Cleavage		2
novel_16	i4_LQ_TF3rd_c22076/f1p0/4603	1	21.114	1	20	3945	3964	UUUGGAUGUAUCUAGACACU	:::::::::::::::..:::	AGUGUCUAGAUACAUUUAAA	Cleavage		1
novel_16	i8_LQ_TF3rd_c111/f1p0/8911	1	16.589	1	20	5427	5446	UUUGGAUGUAUCUAGACACU	::::: ::::::::::::::	AGUGUAUAGAUACAUCCAAA	Cleavage		1
novel_16	i5_LQ_TF3rd_c7130/f1p0/5052	1	14.514	1	20	4215	4234	UUUGGAUGUAUCUAGACACU	: ::::::::::::::::::	ACUGUCUAGAUACAUCCAAA	Cleavage		1
novel_16	i2_LQ_TF3rd_c11078/f1p0/2319	1	16.46	1	20	2238	2257	UUUGGAUGUAUCUAGACACU	::::::::::: ::::::::	AGUGUCUAGAUUCAUCCAAA	Translation		1
novel_16	i3_LQ_TF3rd_c9812/f1p0/3771	1	20.417	1	20	2609	2628	UUUGGAUGUAUCUAGACACU	:: ::::::::::::::::	UGUAUCUAGAUACAUCCAAA	Cleavage		1
novel_16	i3_LQ_TF3rd_c4180/f1p1/3565	1	22.017	1	20	1520	1539	UUUGGAUGUAUCUAGACACU	:: ::::::::::::::::	UGUAUCUAGAUACAUCCAAA	Cleavage		1
novel_16	i2_LQ_TF3rd_c9157/f1p0/2499	1	20.417	1	20	1491	1510	UUUGGAUGUAUCUAGACACU	:: ::::::::::::::::	UGUAUCUAGAUACAUCCAAA	Cleavage		1
novel_17	i5_LQ_TF3rd_c4361/f1p0/5388	1	20.332	1	24	2816	2839	AAGUCGUUAUAGUCGAAGAUGGUG	:::::::::::::::::..:::::	CACCAUCUUCGACUAUAGUGACUU	Cleavage		1
novel_22	i4_LQ_TF3rd_c12280/f1p0/4686	1	23.134	1	21	3297	3317	UUUUUCUGUAGCUCAAAAUAC	:::: ::::::::::::::::	GUAUAUUGAGCUACAGAAAAA	Cleavage		1
novel_26	i1_LQ_TF3rd_c12901/f1p0/1856	1	14.488	1	20	501	520	UGAAGUGUUUGGGGGAACUC	:::::::.::::.:::::::	GAGUUCCUCCAAGCACUUCA	Cleavage		1
novel_29	i4_LQ_TF3rd_c11629/f1p0/4601	1	15.668	1	21	1425	1445	UCCUCUGAUCCAUAAUAAGUG	:::::::::::::::.::::.	CACUUAUUAUGGAUCGGAGGG	Cleavage		1
novel_30	i5_LQ_TF3rd_c4965/f1p0/5223	1	11.877	1	21	3268	3288	UUGGUCAAUAAAAUAUGAAUU	::::.:::::::.::::::::	AAUUUAUAUUUUGUUGACCAA	Cleavage		1
novel_31	i2_LQ_TF3rd_c6519/f1p18/2099	1	15.023	1	24	2074	2097	AAAAGCUGCUCAACUUUAUCUAGA	:::::: :::::::::::::::::	UCUAGAAAAAGUUGAGCAGCUUUU	Cleavage		1
novel_31	i3_LQ_TF3rd_c14286/f1p0/4037	1	15.695	1	24	3957	3980	AAAAGCUGCUCAACUUUAUCUAGA	:::::: :::::::::::::::::	UCUAGAAAAAGUUGAGCAGCUUUU	Cleavage		1
novel_31	i4_LQ_TF3rd_c3912/f1p0/4516	1	13.658	1	24	21	44	AAAAGCUGCUCAACUUUAUCUAGA	:::::: :::::::::::::::::	UCUAGACAAAGUUGAGCAGCUUUU	Cleavage		1
novel_31	i4_LQ_TF3rd_c13158/f1p0/4862	1	19.636	1	24	4767	4790	AAAAGCUGCUCAACUUUAUCUAGA	:::::: :::::::::::::::::	UCUAGAAAAAGUUGAGCAGCUUUU	Cleavage		1
novel_34	i4_LQ_TF3rd_c10607/f1p0/4816	1	23.745	1	21	3999	4019	UCUGUCCCAUAAUAUAAGAUG	::::::::::::: :::::::	CAUCUUAUAUUAUUGGACAGA	Cleavage		1
novel_34	i4_LQ_TF3rd_c19757/f1p0/4805	1	17.475	1	21	2606	2626	UCUGUCCCAUAAUAUAAGAUG	:.:::::::::.::::::.::	CGUCUUAUAUUGUGGGACGGA	Cleavage		1
novel_36	i1_LQ_TF3rd_c27109/f1p0/1289	1	16.665	1	21	609	629	UUAUAUUUCGGAACGGAGGUA	:::::::::::.:.:::::::	UACCUCCGUUCUGGAAUAUAA	Cleavage		1
novel_36	i3_LQ_TF3rd_c14271/f1p0/3194	1	12.102	1	21	2400	2420	UUAUAUUUCGGAACGGAGGUA	::::::.::::::::::.:::	UACCUCUGUUCCGAAAUGUAA	Cleavage		1
novel_36	i5_LQ_TF3rd_c1503/f1p0/5717	1	11.526	1	21	3491	3511	UUAUAUUUCGGAACGGAGGUA	::::::: :::::::::::::	UACCUCCUUUCCGAAAUAUAA	Cleavage		1
novel_36	i1_LQ_TF3rd_c57182/f1p0/1963	1	7.311	1	21	1632	1652	UUAUAUUUCGGAACGGAGGUA	: :::::::::: ::::::::	UCCCUCCGUUCCAAAAUAUAA	Translation		1
novel_36	i2_LQ_TF3rd_c5743/f1p3/2828	1	12.453	1	21	2624	2644	UUAUAUUUCGGAACGGAGGUA	: ::::::::: :::::::::	UCCCUCCGUUCAGAAAUAUAA	Translation		1
novel_36	i4_LQ_TF3rd_c20105/f1p0/4703	1	12.453	1	21	4468	4488	UUAUAUUUCGGAACGGAGGUA	: ::::::::: :::::::::	UCCCUCCGUUCAGAAAUAUAA	Translation		1
novel_36	i4_LQ_TF3rd_c6643/f1p2/4737	1	12.453	1	21	4607	4627	UUAUAUUUCGGAACGGAGGUA	: ::::::::: :::::::::	UCCCUCCGUUCAGAAAUAUAA	Translation		1
novel_36	i4_LQ_TF3rd_c5733/f1p0/5033	1	12.574	1	21	5008	5028	UUAUAUUUCGGAACGGAGGUA	: ::::::::: :::::::::	UCCCUCCGUUCAGAAAUAUAA	Translation		1
novel_36	i5_LQ_TF3rd_c1253/f1p4/5657	1	11.255	1	21	235	255	UUAUAUUUCGGAACGGAGGUA	: :::::::::: ::::::::	UUCCUCCGUUCCUAAAUAUAA	Translation		1
novel_39	i1_LQ_TF3rd_c23086/f1p0/2006	1	16.156	1	24	22	45	AUACUCCCUCCGUCUAAAAAUAGG	:::::::::::::::::::::::	CCUAUUUUUAGACGGAGGGAGUAC	Cleavage		2
novel_39	i4_LQ_TF3rd_c15475/f1p0/4621	1	20.343	1	24	3186	3209	AUACUCCCUCCGUCUAAAAAUAGG	:::::::::::: :::::::::::	CCUAUUUUUAGAAGGAGGGAGUAU	Cleavage		1
novel_39	i4_LQ_TF3rd_c9432/f1p0/4804	1	23.134	1	24	2365	2388	AUACUCCCUCCGUCUAAAAAUAGG	:::::::::::: :::::::::::	CCUAUUUUUAGAAGGAGGGAGUAU	Cleavage		1
novel_39	i5_LQ_TF3rd_c2683/f1p0/5694	1	23.134	1	24	3082	3105	AUACUCCCUCCGUCUAAAAAUAGG	:::::::::::: :::::::::::	CCUAUUUUUAGAAGGAGGGAGUAU	Cleavage		1
novel_39	i3_LQ_TF3rd_c13009/f1p0/3761	1	23.888	1	24	3546	3569	AUACUCCCUCCGUCUAAAAAUAGG	.:::::: ::::::::::::::::	UCUAUUUAUAGACGGAGGGAGUAU	Cleavage		1
novel_39	i4_LQ_TF3rd_c15793/f1p0/4445	1	15.057	1	24	2476	2499	AUACUCCCUCCGUCUAAAAAUAGG	: ::::.::.:::::::::::	UACACUUUUGGAUGGAGGGAGUAU	Cleavage		2
novel_41	i4_LQ_TF3rd_c5507/f1p0/4295	1	17.542	1	24	2176	2199	AUGUAUCUAGACGCAUUUCAGUGU	:::::::::: :::::::::::::	ACACUGAAAUACGUCUAGAUACAU	Cleavage		1
novel_41	i3_LQ_TF3rd_c13940/f1p0/3782	1	14.91	1	24	2809	2832	AUGUAUCUAGACGCAUUUCAGUGU	:::.: ::::::::::::::::::	ACAUUAAAAUGCGUCUAGAUACAU	Cleavage		2
novel_41	i5_LQ_TF3rd_c7455/f1p0/5054	1	23.486	1	24	3142	3165	AUGUAUCUAGACGCAUUUCAGUGU	::: ::::::::::::::::::	CAACUAAAAUGCGUCUAGAUACAU	Cleavage		1
novel_41	i3_LQ_TF3rd_c14468/f1p0/3564	1	23.175	1	24	1206	1229	AUGUAUCUAGACGCAUUUCAGUGU	: : ::::::::::::::::::	GAAGUAAAAUGCGUCUAGAUACAU	Cleavage		1
novel_49	i3_HQ_TF3rd_c1730/f2p0/3566	1	22.743	1	24	207	230	AGAUCAUGUCCUCGGCGGAACGGA	::: ::::::::::::::::::	ACCGCCCCGCCGAGGACAUGAUCU	Cleavage		1
novel_58	i4_LQ_TF3rd_c7118/f1p1/4726	1	24.248	1	24	4142	4165	UACUACCUCUGUCCAUAAAUAGAU	:.: :::::::..::::::::::	CUUUUUUUAUGGGUAGAGGUAGUA	Cleavage		1
novel_58	i3_LQ_TF3rd_c16354/f1p0/3952	1	23.828	1	24	1865	1888	UACUACCUCUGUCCAUAAAUAGAU	::: :::::::::: ::::::::	AUCCUUUUAUGGACAUAGGUAGUA	Translation		1
novel_58	i4_LQ_TF3rd_c16356/f1p0/4109	1	24.558	1	24	3093	3116	UACUACCUCUGUCCAUAAAUAGAU	::: :::::::::: ::::::::	AUCCUUUUAUGGACAUAGGUAGUA	Translation		1
novel_58	i4_LQ_TF3rd_c7612/f1p0/4728	1	16.714	1	24	1343	1366	UACUACCUCUGUCCAUAAAUAGAU	::: :::: ::::::::::::::	AUCCUUUUACGGACAGAGGUAGUA	Cleavage		1
novel_58	i4_LQ_TF3rd_c21338/f1p0/4750	1	16.714	1	24	1294	1317	UACUACCUCUGUCCAUAAAUAGAU	::: :::: ::::::::::::::	AUCCUUUUACGGACAGAGGUAGUA	Cleavage		1
novel_60	i4_LQ_TF3rd_c3120/f1p0/4862	1	22.892	1	21	1990	2010	UUUUGAUAAAUCUAAGACAUC	::::::::::::::::::::	GAUGUCUUAGAUUUAUCAAAU	Cleavage		2
novel_60	i4_LQ_TF3rd_c14178/f1p0/5004	1	22.892	1	21	2026	2046	UUUUGAUAAAUCUAAGACAUC	::::::::::::::::::::	GAUGUCUUAGAUUUAUCAAAU	Cleavage		2
novel_60	i4_HQ_TF3rd_c18182/f2p0/4258	1	24.346	1	21	2238	2258	UUUUGAUAAAUCUAAGACAUC	:: :::::::::::::::::	AAUAUCUUAGAUUUAUCAAAA	Cleavage		1
novel_60	i4_LQ_TF3rd_c4480/f1p0/4812	1	23.322	1	21	4731	4751	UUUUGAUAAAUCUAAGACAUC	::::::::::::.:.::::	AUUGUCUUAGAUUUGUUAAAA	Cleavage		1
novel_60	i3_LQ_TF3rd_c17423/f1p0/3049	1	11.717	1	21	2999	3019	UUUUGAUAAAUCUAAGACAUC	: ::::: :::::::::::::	GUUGUCUAAGAUUUAUCAAAA	Cleavage		1
novel_62	i2_HQ_TF3rd_c1090/f4p0/2943	1	23.52	1	22	2905	2926	UUAUCUAAAUUUGAAUGUAUCU	::::::::: ::::::::::::	AGAUACAUUGAAAUUUAGAUAA	Cleavage		1
novel_62	i3_LQ_TF3rd_c9254/f1p0/3487	1	18.057	1	22	2435	2456	UUAUCUAAAUUUGAAUGUAUCU	.::::::: :::::::::::::	GGAUACAUCCAAAUUUAGAUAA	Cleavage		1
novel_62	i4_LQ_TF3rd_c9035/f1p15/4825	1	23.502	1	22	1711	1732	UUAUCUAAAUUUGAAUGUAUCU	:::.::::.:::::::::::	UAAUAUAUUCGAAUUUAGAUAA	Cleavage		1
novel_62	i4_LQ_TF3rd_c16784/f1p0/4075	1	14.098	1	22	2386	2407	UUAUCUAAAUUUGAAUGUAUCU	: :::::: :::::::::::::	AUAUACAUCCAAAUUUAGAUAA	Cleavage		1
novel_63	i3_LQ_TF3rd_c14401/f1p2/3771	1	14.074	1	21	1697	1717	UCUAGACAAAGUUGAGAAGCU	: ::::::::.:::::.::::	AACUUCUCAAUUUUGUUUAGA	Cleavage		1
novel_63	i4_LQ_TF3rd_c17399/f1p0/4042	1	14.074	1	21	2081	2101	UCUAGACAAAGUUGAGAAGCU	: ::::::::.:::::.::::	AACUUCUCAAUUUUGUUUAGA	Cleavage		1
novel_64	i3_LQ_TF3rd_c12820/f1p0/3659	1	19.91	1	24	807	830	AACUAGCUGAGAACUAACUUCGUG	::: :::::: :::::::::::::	CACUAAGUUAAUUCUCAGCUAGUU	Cleavage		1
novel_64	i7_LQ_TF3rd_c587/f1p4/7108	1	19.149	1	24	807	830	AACUAGCUGAGAACUAACUUCGUG	::: :::::: :::::::::::::	CACUAAGUUAAUUCUCAGCUAGUU	Cleavage		1
novel_65	i2_LQ_TF3rd_c18077/f1p0/2820	1	17.838	1	21	219	239	UUUAGACAAAUCUCAGACAUC	::::::::::::::::::::	GAUGUCUGAGAUUUGUCUAAC	Cleavage		1
novel_67	i2_LQ_TF3rd_c6511/f1p0/2397	1	12.69	1	24	471	494	UUUUUUUGGUUGUGUGCAUCCGUA	::::::::::::::.::::::::.	UACGGAUGCACACAGCCAAAAAAG	Cleavage		1
novel_67	i5_LQ_TF3rd_c3090/f1p0/5249	1	13.326	1	24	670	693	UUUUUUUGGUUGUGUGCAUCCGUA	::.:::::::::.::::::::::.	UAUGGAUGCACAUAACCAAAAAAG	Cleavage		1
novel_67	i6_LQ_TF3rd_c383/f1p0/6496	1	13.326	1	24	675	698	UUUUUUUGGUUGUGUGCAUCCGUA	::.:::::::::.::::::::::.	UAUGGAUGCACAUAACCAAAAAAG	Cleavage		1
novel_67	i6_LQ_TF3rd_c499/f1p0/6566	1	13.326	1	24	683	706	UUUUUUUGGUUGUGUGCAUCCGUA	::.:::::::::.::::::::::.	UAUGGAUGCACAUAACCAAAAAAG	Cleavage		1
novel_67	i6_LQ_TF3rd_c203/f1p0/6588	1	13.326	1	24	683	706	UUUUUUUGGUUGUGUGCAUCCGUA	::.:::::::::.::::::::::.	UAUGGAUGCACAUAACCAAAAAAG	Cleavage		1
novel_67	i6_LQ_TF3rd_c159/f1p0/6682	1	11.904	1	24	683	706	UUUUUUUGGUUGUGUGCAUCCGUA	::.:::::::::.::::::::::.	UAUGGAUGCACAUAACCAAAAAAG	Cleavage		1
novel_67	i5_LQ_TF3rd_c4763/f1p0/5237	1	14.868	1	24	104	127	UUUUUUUGGUUGUGUGCAUCCGUA	::.::::::::::::: :::::::	UAUGGAUGCACACAACAAAAAAAA	Cleavage		1
novel_67	i6_LQ_TF3rd_c800/f1p0/6305	1	14.798	1	24	104	127	UUUUUUUGGUUGUGUGCAUCCGUA	::.::::::::::::: :::::::	UAUGGAUGCACACAACAAAAAAAA	Cleavage		1
novel_67	i6_LQ_TF3rd_c1494/f1p0/6893	1	14.868	1	24	104	127	UUUUUUUGGUUGUGUGCAUCCGUA	::.::::::::::::: :::::::	UAUGGAUGCACACAACAAAAAAAA	Cleavage		1
novel_67	i7_LQ_TF3rd_c24/f1p0/7662	1	14.868	1	24	826	849	UUUUUUUGGUUGUGUGCAUCCGUA	::.::::::::::::: :::::::	UAUGGAUGCACACAACAAAAAAAA	Cleavage		1
novel_67	i4_LQ_TF3rd_c24142/f1p7/4357	1	10.09	1	24	4335	4358	UUUUUUUGGUUGUGUGCAUCCGUA	::: :::::::::::::::::::	UACAGAUGCACACAACCAAAAAAU	Cleavage		1
novel_67	i2_LQ_TF3rd_c13184/f1p0/2837	1	16.924	1	24	1020	1043	UUUUUUUGGUUGUGUGCAUCCGUA	.::::::::::::::::.::.:	AUUGGAUGCACACAACCAAGAAGA	Cleavage		1
novel_68	i1_LQ_TF3rd_c38808/f1p0/1034	1	10.259	1	24	986	1009	AAUCAGCGACAACUAAUAUGGAAC	.::::::::::::.:.:::::	GAAUCAUAUUAGUUGUUGUUGAUU	Cleavage		1
novel_68	i4_LQ_TF3rd_c14565/f1p0/4430	1	12.102	1	24	2718	2741	AAUCAGCGACAACUAAUAUGGAAC	:..::: :::::::::::::::	AAUUUAUAGUAGUUGUCGCUGAUU	Cleavage		1
novel_70	i5_LQ_TF3rd_c4967/f1p0/5133	1	24.221	1	24	3898	3921	ACUCCCUCUGAUCCAUAAAAAGUG	::::: ::::::::::::::::::	CACUUAUUAUGGAUCAGAGGGAGU	Cleavage		1
novel_70	i6_LQ_TF3rd_c1079/f1p0/6393	1	21.069	1	24	4659	4682	ACUCCCUCUGAUCCAUAAAAAGUG	::::: ::::::::::::::::::	CACUUAUUAUGGAUCAGAGGGAGU	Cleavage		1
novel_70	i3_LQ_TF3rd_c7131/f1p0/3887	1	16.803	1	24	2363	2386	ACUCCCUCUGAUCCAUAAAAAGUG	:: :::::::::: ::::::::::	CAAUUUUUAUGGAACAGAGGGAGU	Translation		2
novel_77	i2_LQ_TF3rd_c15186/f1p0/2402	1	17.132	1	24	558	581	GAAUUGGGCUCUGAAUUGAAUUGG	:: : :::::::::::::::::	AAAAAUGAAUUCAGAGCCCAAUUC	Cleavage		1
novel_77	i4_LQ_TF3rd_c8484/f1p0/4694	1	20.298	1	24	4172	4195	GAAUUGGGCUCUGAAUUGAAUUGG	::::::::::::::::::	AUUCCCCAAUUCAGAGCCCAAUUC	Cleavage		1
novel_79	i1_LQ_TF3rd_c88226/f1p0/1068	1	16.46	1	24	113	136	AAUAAGUGACUCGGAUUUGUCUAG	: :::::: ::::::::::::::	AUCGACAAAACCGAGUCACUUAUU	Cleavage		1
novel_79	i0_LQ_TF3rd_c48045/f1p0/924	1	24.482	1	24	771	794	AAUAAGUGACUCGGAUUUGUCUAG	.:. :::::::: :::::::::::	UUGUACAAAUCCAAGUCACUUAUU	Cleavage		1
novel_80	i1_LQ_TF3rd_c9849/f1p0/1564	1	16.441	1	21	622	642	UGUUGAGAUGAGAUUACCCCA	::::: :::::::::::::::	UGGGGCAAUCUCAUCUCAACA	Cleavage		1
novel_80	i4_LQ_TF3rd_c10436/f1p0/4395	1	20.243	1	21	590	610	UGUUGAGAUGAGAUUACCCCA	::::: :::::::::::::::	UGGGGAAAUCUCAUCUCAACA	Cleavage		1
novel_82	i2_LQ_TF3rd_c15581/f1p0/2073	1	22.188	1	21	1849	1869	UUAAUUUGAAUCGGAGGGAGU	::::..:::::::::::::::	ACUCUUUCCGAUUCAAAUUAA	Cleavage		1
novel_82	i4_LQ_TF3rd_c20429/f1p0/4936	1	7.414	1	21	34	54	UUAAUUUGAAUCGGAGGGAGU	::::::::.:::::::::::.	ACUCCCUCUGAUUCAAAUUAG	Cleavage		1
novel_82	i7_LQ_TF3rd_c309/f1p0/7915	1	14.22	1	21	1897	1917	UUAAUUUGAAUCGGAGGGAGU	:::::::::::: ::::::::	ACUCCCUCCGAUCCAAAUUAA	Translation		1
novel_82	i8_LQ_TF3rd_c179/f1p0/8446	1	18.243	1	21	3903	3923	UUAAUUUGAAUCGGAGGGAGU	:::::::::::: ::::::::	ACUCCCUCCGAUCCAAAUUAA	Translation		1
novel_82	i4_LQ_TF3rd_c2442/f1p0/4911	1	22.304	1	21	4164	4184	UUAAUUUGAAUCGGAGGGAGU	:::::::.:::::::::::.	UCUCCCUCUGAUUCAAAUUAG	Cleavage		1
novel_83	i5_LQ_TF3rd_c7193/f1p0/5021	1	21.239	1	24	2435	2458	AUAUUUUAGUUGUAGAUACAUCUA	::::::::::: ::::::::::::	UAGAUGUAUCUUCAACUAAAAUAU	Cleavage		1
novel_83	i2_LQ_TF3rd_c4253/f1p0/2154	1	18.051	1	24	2000	2023	AUAUUUUAGUUGUAGAUACAUCUA	:.::::::::::.::.::::::::	UGGAUGUAUCUAUAAUUAAAAUAU	Cleavage		2
novel_83	i4_LQ_TF3rd_c24500/f1p0/4589	1	13.234	1	24	684	707	AUAUUUUAGUUGUAGAUACAUCUA	::::::::::..:::::::::::	CAGAUGUAUCUGUAACUAAAAUAU	Cleavage		1
novel_83	i2_HQ_TF3rd_c15337/f4p0/2044	1	20.425	1	24	1825	1848	AUAUUUUAGUUGUAGAUACAUCUA	.:::::::::::.:.::::::::	CGGAUGUAUCUACGAUUAAAAUAU	Cleavage		1
novel_83	i2_LQ_TF3rd_c15972/f1p0/2017	1	24.241	1	24	1798	1821	AUAUUUUAGUUGUAGAUACAUCUA	.:::::::::::.:.::::::::	CGGAUGUAUCUACGAUUAAAAUAU	Cleavage		1
novel_83	i5_LQ_TF3rd_c4976/f1p0/5889	1	14.37	1	24	5721	5744	AUAUUUUAGUUGUAGAUACAUCUA	.::::::: ::::::::::::::	CGGAUGUAUGUACAACUAAAAUAU	Cleavage		1
novel_83	i4_LQ_TF3rd_c16290/f2p0/4150	1	11.407	1	24	678	701	AUAUUUUAGUUGUAGAUACAUCUA	: ::::::::..:::::::::::	CAUAUGUAUCUGUAACUAAAAUAU	Cleavage		1
novel_83	i3_LQ_TF3rd_c21711/f1p0/3250	1	7.748	1	24	95	118	AUAUUUUAGUUGUAGAUACAUCUA	: ::::::::..:::::::::::	CAUAUGUAUCUGUAACUAAAAUAU	Cleavage		1
novel_83	i3_LQ_TF3rd_c15011/f1p1/3787	1	23.93	1	24	3019	3042	AUAUUUUAGUUGUAGAUACAUCUA	:. ::::::::: :::::::::::	UGAAUGUAUCUAGAACUAAAAUAU	Cleavage		2
novel_83	i2_LQ_TF3rd_c18676/f1p0/2068	1	9.702	1	24	292	315	AUAUUUUAGUUGUAGAUACAUCUA	:. : ::::::: :::::::::::	UGAAGGUAUCUAGAACUAAAAUAU	Cleavage		1
novel_83	i4_LQ_TF3rd_c17692/f1p0/4161	1	23.699	1	24	650	673	AUAUUUUAGUUGUAGAUACAUCUA	::::::..:::::::::::	CCCUCGUAUCUGUAACUAAAAUAU	Cleavage		1
novel_87	i6_LQ_TF3rd_c697/f1p1/6268	1	19.465	1	24	3400	3423	AUCUGUAUCUAGAAAAAGUUGAGU	::::::.:::::::::::::.:::	ACUCAAUUUUUUCUAGAUACGGAU	Cleavage		1
novel_87	i4_LQ_TF3rd_c24500/f1p0/4589	1	14.677	1	24	665	688	AUCUGUAUCUAGAAAAAGUUGAGU	.::: :: ::::::::::::::::	GCUCUACAUUUUCUAGAUACAGAU	Cleavage		1
novel_87	i6_LQ_TF3rd_c860/f1p0/6175	1	18.186	1	24	1432	1455	AUCUGUAUCUAGAAAAAGUUGAGU	:::::::::: ::::::::::	AAGCAACUUUUUCGAGAUACAGAU	Translation		2
novel_87	i1_LQ_TF3rd_c13441/f1p0/1665	1	20.52	1	24	1455	1478	AUCUGUAUCUAGAAAAAGUUGAGU	.: :::::::: :::::::::::	CUUAAACUUUUUGUAGAUACAGAU	Cleavage		1
osa-miR1439	i4_LQ_TF3rd_c9916/f1p0/4682	1	18.659	1	21	1552	1572	UUUUGGAACGGAGUGAGUAUU	:.::::: :::::::::::::	AGUACUCCCUCCGUUCCAAAA	Cleavage		1
osa-miR1439	i4_LQ_TF3rd_c15163/f1p0/4922	1	20.531	1	21	4058	4078	UUUUGGAACGGAGUGAGUAUU	:.::::: :::::::::::::	AGUACUCUCUCCGUUCCAAAA	Cleavage		1
osa-miR1439	i4_LQ_TF3rd_c5456/f1p0/4667	1	20.798	1	21	1114	1134	UUUUGGAACGGAGUGAGUAUU	:::::: :::::::::::::	UAUACUCCCUCCGUUCCAAAA	Cleavage		1
osa-miR1439	i7_LQ_TF3rd_c70/f1p0/7800	1	24.45	1	21	2094	2114	UUUUGGAACGGAGUGAGUAUU	:::::: :::::::::::::	UAUACUCCCUCCGUUCCAAAA	Cleavage		1
osa-miR1439	i2_LQ_TF3rd_c2414/f1p0/2534	1	11.053	1	21	1601	1621	UUUUGGAACGGAGUGAGUAUU	.::::: :::::::::::::	UGUACUCUCUCCGUUCCAAAA	Cleavage		1
osa-miR1439	i1_LQ_TF3rd_c57182/f1p0/1963	1	4.483	1	21	1627	1647	UUUUGGAACGGAGUGAGUAUU	: ::::: :::::::::::::	AUUACUCCCUCCGUUCCAAAA	Cleavage		1
osa-miR160f-5p	i2_LQ_TF3rd_c10868/f1p0/2814	1	17.873	1	21	1720	1740	UGCCUGGCUCCCUGAAUGCCA	:::: ::::::::::::::	AAGCAUACAGGGAGCCAGGCA	Cleavage		1
osa-miR160f-5p	i4_LQ_TF3rd_c12875/f1p0/4851	1	18.763	1	21	3654	3674	UGCCUGGCUCCCUGAAUGCCA	:::: ::::::::::::::	AAGCAUACAGGGAGCCAGGCA	Cleavage		1
osa-miR164a	i2_LQ_TF3rd_c14913/f1p6/2583	1	18.06	1	21	2051	2071	UGGAGAAGCAGGGCACGUGCA	::: ::::::::::::::::	AGCAAGUGCCCUGCUUCUCCA	Cleavage		1
osa-miR164a	i1_LQ_TF3rd_c6138/f1p0/1325	1	17.243	1	21	823	843	UGGAGAAGCAGGGCACGUGCA	::: ::::::::::::::::	AGCAAGUGCCCUGCUUCUCCA	Cleavage		1
osa-miR164a	i1_HQ_TF3rd_c1442/f3p0/1195	1	18.524	1	21	769	789	UGGAGAAGCAGGGCACGUGCA	::: ::::::::::::::::	AGCAAGUGCCCUGCUUCUCCA	Cleavage		1
osa-miR164a	i1_HQ_TF3rd_c9464/f2p0/1360	1	21.941	1	21	815	835	UGGAGAAGCAGGGCACGUGCA	:::::: ::::::::::::	CACACGUGGCCUGCUUCUCCA	Cleavage		1
osa-miR164a	i0_LQ_TF3rd_c13951/f1p0/887	1	21.873	1	21	291	311	UGGAGAAGCAGGGCACGUGCA	:::::: ::::::::::::	CACACGUGGCCUGCUUCUCCA	Cleavage		1
osa-miR164d	i2_LQ_TF3rd_c14913/f1p6/2583	1	18.06	1	21	2051	2071	UGGAGAAGCAGGGCACGUGCU	:::: ::::::::::::::::	AGCAAGUGCCCUGCUUCUCCA	Cleavage		1
osa-miR164d	i1_LQ_TF3rd_c6138/f1p0/1325	1	17.243	1	21	823	843	UGGAGAAGCAGGGCACGUGCU	:::: ::::::::::::::::	AGCAAGUGCCCUGCUUCUCCA	Cleavage		1
osa-miR164d	i1_HQ_TF3rd_c1442/f3p0/1195	1	18.524	1	21	769	789	UGGAGAAGCAGGGCACGUGCU	:::: ::::::::::::::::	AGCAAGUGCCCUGCUUCUCCA	Cleavage		1
osa-miR164d	i1_HQ_TF3rd_c9464/f2p0/1360	1	21.941	1	21	815	835	UGGAGAAGCAGGGCACGUGCU	:::::: ::::::::::::	CACACGUGGCCUGCUUCUCCA	Cleavage		1
osa-miR164d	i0_LQ_TF3rd_c13951/f1p0/887	1	21.873	1	21	291	311	UGGAGAAGCAGGGCACGUGCU	:::::: ::::::::::::	CACACGUGGCCUGCUUCUCCA	Cleavage		1
osa-miR164e	i1_HQ_TF3rd_c9464/f2p0/1360	1	21.941	1	21	815	835	UGGAGAAGCAGGGCACGUGAG	: :::::: ::::::::::::	CACACGUGGCCUGCUUCUCCA	Cleavage		1
osa-miR164e	i0_LQ_TF3rd_c13951/f1p0/887	1	21.873	1	21	291	311	UGGAGAAGCAGGGCACGUGAG	: :::::: ::::::::::::	CACACGUGGCCUGCUUCUCCA	Cleavage		1
osa-miR164e	i2_LQ_TF3rd_c14913/f1p6/2583	1	18.06	1	21	2051	2071	UGGAGAAGCAGGGCACGUGAG	:: ::::::::::::::::	AGCAAGUGCCCUGCUUCUCCA	Cleavage		1
osa-miR164e	i1_LQ_TF3rd_c6138/f1p0/1325	1	17.243	1	21	823	843	UGGAGAAGCAGGGCACGUGAG	:: ::::::::::::::::	AGCAAGUGCCCUGCUUCUCCA	Cleavage		1
osa-miR164e	i1_HQ_TF3rd_c1442/f3p0/1195	1	18.524	1	21	769	789	UGGAGAAGCAGGGCACGUGAG	:: ::::::::::::::::	AGCAAGUGCCCUGCUUCUCCA	Cleavage		1
osa-miR166a-3p	i2_LQ_TF3rd_c14590/f1p0/2763	1	22.011	1	21	399	419	UCGGACCAGGCUUCAUUCCCC	::.:::::::::::::::.	CCGGGAUGAAGCCUGGUCCGG	Cleavage		1
osa-miR166a-3p	i2_LQ_TF3rd_c12215/f1p0/2982	1	21.056	1	21	853	873	UCGGACCAGGCUUCAUUCCCC	::.:::::::::::::::.	UUGGGAUGAAGCCUGGUCCGG	Cleavage		1
osa-miR166a-3p	i3_HQ_TF3rd_c1971/f2p0/3145	1	22.011	1	21	935	955	UCGGACCAGGCUUCAUUCCCC	::.:::::::::::::::.	CCGGGAUGAAGCCUGGUCCGG	Cleavage		1
osa-miR166a-3p	i3_LQ_TF3rd_c14891/f1p0/3493	1	23.932	1	21	825	845	UCGGACCAGGCUUCAUUCCCC	::.:::::::::::::::.	CUGGGAUGAAGCCUGGUCCGG	Cleavage		1
osa-miR166g-3p	i3_LQ_TF3rd_c14891/f1p0/3493	1	23.932	1	21	825	845	UCGGACCAGGCUUCAUUCCUC	::.:::::::::::::::.	CUGGGAUGAAGCCUGGUCCGG	Cleavage		1
osa-miR166g-3p	i3_HQ_TF3rd_c1971/f2p0/3145	1	22.011	1	21	935	955	UCGGACCAGGCUUCAUUCCUC	::.:::::::::::::::.	CCGGGAUGAAGCCUGGUCCGG	Cleavage		1
osa-miR166g-3p	i2_LQ_TF3rd_c12215/f1p0/2982	1	21.056	1	21	853	873	UCGGACCAGGCUUCAUUCCUC	::.:::::::::::::::.	UUGGGAUGAAGCCUGGUCCGG	Cleavage		1
osa-miR166g-3p	i2_LQ_TF3rd_c14590/f1p0/2763	1	22.011	1	21	399	419	UCGGACCAGGCUUCAUUCCUC	::.:::::::::::::::.	CCGGGAUGAAGCCUGGUCCGG	Cleavage		1
osa-miR166m	i2_LQ_TF3rd_c14590/f1p0/2763	1	22.011	1	21	399	419	UCGGACCAGGCUUCAUUCCCU	::.:::::::::::::::.	CCGGGAUGAAGCCUGGUCCGG	Cleavage		1
osa-miR166m	i2_LQ_TF3rd_c12215/f1p0/2982	1	21.056	1	21	853	873	UCGGACCAGGCUUCAUUCCCU	::.:::::::::::::::.	UUGGGAUGAAGCCUGGUCCGG	Cleavage		1
osa-miR166m	i3_HQ_TF3rd_c1971/f2p0/3145	1	22.011	1	21	935	955	UCGGACCAGGCUUCAUUCCCU	::.:::::::::::::::.	CCGGGAUGAAGCCUGGUCCGG	Cleavage		1
osa-miR166m	i3_LQ_TF3rd_c14891/f1p0/3493	1	23.932	1	21	825	845	UCGGACCAGGCUUCAUUCCCU	::.:::::::::::::::.	CUGGGAUGAAGCCUGGUCCGG	Cleavage		1
osa-miR172a	i2_LQ_TF3rd_c4743/f1p0/2638	1	12.904	1	21	2019	2039	AGAAUCUUGAUGAUGCUGCAU	::.::::::::::.::::::	CUGUAGCAUCAUCAGGAUUCU	Cleavage		1
osa-miR172a	i3_LQ_TF3rd_c15277/f1p0/3394	1	18.529	1	21	3001	3021	AGAAUCUUGAUGAUGCUGCAU	:::.:::::.::::::::::	CUGCGGCAUCGUCAAGAUUCU	Cleavage		1
osa-miR172a	i4_LQ_TF3rd_c17069/f1p0/4155	1	11.434	1	21	965	985	AGAAUCUUGAUGAUGCUGCAU	: ::::::::::::.::::.:	AGGCAGCAUCAUCAGGAUUUU	Cleavage		1
osa-miR172b	i1_LQ_TF3rd_c53433/f1p0/1328	1	9.449	1	21	1013	1033	GGAAUCUUGAUGAUGCUGCAU	:::::::::::::.:::::.	CUGCAGCAUCAUCAGGAUUCU	Cleavage		1
osa-miR172b	i2_HQ_TF3rd_c21114/f2p0/2197	1	9.476	1	21	1915	1935	GGAAUCUUGAUGAUGCUGCAU	:::::::::::::.:::::.	CUGCAGCAUCAUCAGGAUUCU	Cleavage		1
osa-miR172b	i2_LQ_TF3rd_c8617/f1p2/2233	1	9.466	1	21	1870	1890	GGAAUCUUGAUGAUGCUGCAU	:::::::::::::.:::::.	CUGCAGCAUCAUCAGGAUUCU	Cleavage		1
osa-miR172b	i2_LQ_TF3rd_c12678/f1p0/2243	1	10.754	1	21	1963	1983	GGAAUCUUGAUGAUGCUGCAU	:::::::::::::.:::::.	CUGCAGCAUCAUCAGGAUUCU	Cleavage		1
osa-miR172b	i2_LQ_TF3rd_c11461/f1p2/2290	1	9.476	1	21	2035	2055	GGAAUCUUGAUGAUGCUGCAU	:::::::::::::.:::::.	CUGCAGCAUCAUCAGGAUUCU	Cleavage		1
osa-miR172b	i3_LQ_TF3rd_c12571/f1p7/3088	1	9.72	1	21	2903	2923	GGAAUCUUGAUGAUGCUGCAU	:::::::::::::.:::::.	CUGCAGCAUCAUCAGGAUUCU	Cleavage		1
osa-miR172b	i3_LQ_TF3rd_c11763/f1p0/3855	1	9.466	1	21	3576	3596	GGAAUCUUGAUGAUGCUGCAU	:::::::::::::.:::::.	CUGCAGCAUCAUCAGGAUUCU	Cleavage		1
osa-miR1863a	i4_LQ_TF3rd_c10343/f1p0/4771	1	11.054	1	24	4292	4315	AGCUCUGAUACCAUGUUAGAUUAG	.::.:::::::::::::::::::	UUAGUCUAACAUGGUAUCAGAGCA	Cleavage		1
osa-miR1863a	i4_LQ_TF3rd_c15929/f1p0/4578	1	11.437	1	24	8	31	AGCUCUGAUACCAUGUUAGAUUAG	.:. :::::::::::::::::::	UUGCUCUAACAUGGUAUCAGAGCA	Cleavage		1
osa-miR1863a	i4_LQ_TF3rd_c15543/f1p0/4685	1	11.863	1	24	4114	4137	AGCUCUGAUACCAUGUUAGAUUAG	.:: ::::::::::::::::::	UUACCCUAACAUGGUAUCAGAGCA	Cleavage		1
osa-miR1863a	i7_LQ_TF3rd_c363/f1p0/7314	1	15.614	1	24	742	765	AGCUCUGAUACCAUGUUAGAUUAG	.:: ::::::::::::::::::	UUACCCUAACAUGGUAUCAGAGCA	Cleavage		1
osa-miR1863a	i1_LQ_TF3rd_c82355/f1p0/1583	1	20.506	1	24	25	48	AGCUCUGAUACCAUGUUAGAUUAG	:: :: ::::::::::::::::	AAAAGCUUACAUGGUAUCAGAGCU	Cleavage		1
osa-miR1863a	i4_HQ_TF3rd_c1004/f5p0/4360	1	16.034	1	24	21	44	AGCUCUGAUACCAUGUUAGAUUAG	:: :: ::::::::::::::::	AAAAGCUUACAUGGUAUCAGAGCU	Cleavage		1
osa-miR1863a	i4_LQ_TF3rd_c26140/f1p1/4166	1	21.705	1	24	20	43	AGCUCUGAUACCAUGUUAGAUUAG	:: :: ::::::::::::::::	AAAAGCUUACAUGGUAUCAGAGCU	Cleavage		1
osa-miR1863a	i4_LQ_TF3rd_c12676/f1p1/4496	1	19.397	1	24	21	44	AGCUCUGAUACCAUGUUAGAUUAG	:: :: ::::::::::::::::	AAAAGCUUACAUGGUAUCAGAGCU	Cleavage		1
osa-miR1863a	i4_HQ_TF3rd_c1330/f5p0/4517	1	18.746	1	24	25	48	AGCUCUGAUACCAUGUUAGAUUAG	:: :: ::::::::::::::::	AAAAGCUUACAUGGUAUCAGAGCU	Cleavage		1
osa-miR1863a	i4_LQ_TF3rd_c19734/f1p0/4834	1	21.158	1	24	25	48	AGCUCUGAUACCAUGUUAGAUUAG	:: :: ::::::::::::::::	AAAAGCUUACAUGGUAUCAGAGCU	Cleavage		1
osa-miR1863a	i5_HQ_TF3rd_c781/f2p0/5837	1	10.7	1	24	5256	5279	AGCUCUGAUACCAUGUUAGAUUAG	.:. ::::::::::::::::::	UUGCCCUAACAUGGUAUCAGAGCC	Cleavage		1
osa-miR1863a	i2_LQ_TF3rd_c11182/f1p2/2179	1	12.192	1	24	1716	1739	AGCUCUGAUACCAUGUUAGAUUAG	::: :::::::::::::::	UUCUCCUAUCAUGGUAUCAGAGCU	Cleavage		2
osa-miR393a	i1_LQ_TF3rd_c26057/f1p1/1651	1	24.328	1	21	954	974	UCCAAAGGGAUCGCAUUGAUC	::::::::::::::::::	AGACAAUGCGAUCCCUUUGGA	Cleavage		1
osa-miR393a	i2_LQ_TF3rd_c9951/f1p3/2269	1	24.328	1	21	995	1015	UCCAAAGGGAUCGCAUUGAUC	::::::::::::::::::	AGACAAUGCGAUCCCUUUGGA	Cleavage		1
osa-miR393a	i2_LQ_TF3rd_c8103/f1p0/2820	1	24.328	1	21	2164	2184	UCCAAAGGGAUCGCAUUGAUC	::::::::::::::::::	AGACAAUGCGAUCCCUUUGGA	Cleavage		1
osa-miR393a	i2_LQ_TF3rd_c13087/f1p0/2864	1	24.328	1	21	2147	2167	UCCAAAGGGAUCGCAUUGAUC	::::::::::::::::::	AGACAAUGCGAUCCCUUUGGA	Cleavage		1
osa-miR393a	i4_LQ_TF3rd_c23497/f1p0/4641	1	24.328	1	21	2197	2217	UCCAAAGGGAUCGCAUUGAUC	::::::::::::::::::	AGACAAUGCGAUCCCUUUGGA	Cleavage		1
osa-miR393a	i4_LQ_TF3rd_c7029/f1p0/4889	1	24.807	1	21	4297	4317	UCCAAAGGGAUCGCAUUGAUC	::::::::::::::::::	AGACAAUGCGAUCCCUUUGGA	Cleavage		2
osa-miR393a	i4_LQ_TF3rd_c7091/f1p6/4926	1	24.328	1	21	1333	1353	UCCAAAGGGAUCGCAUUGAUC	::::::::::::::::::	AGACAAUGCGAUCCCUUUGGA	Cleavage		1
osa-miR393a	i5_LQ_TF3rd_c2462/f1p4/5245	1	24.328	1	21	4595	4615	UCCAAAGGGAUCGCAUUGAUC	::::::::::::::::::	AGACAAUGCGAUCCCUUUGGA	Cleavage		1
osa-miR393a	i6_LQ_TF3rd_c855/f1p0/6115	1	24.325	1	21	5412	5432	UCCAAAGGGAUCGCAUUGAUC	::::::::::::::::::	AGACAAUGCGAUCCCUUUGGA	Cleavage		1
osa-miR395c	i1_LQ_TF3rd_c12901/f1p0/1856	1	13.947	1	21	501	521	GUGAAGUGUUUGGAGGAACUC	::::::::::::.:::::::.	GAGUUCCUCCAAGCACUUCAU	Cleavage		1
osa-miR399e	i3_HQ_TF3rd_c1191/f3p0/3953	1	10.417	1	21	675	695	UGCCAAAGGAGAUUUGCCCAG	:: ::::::::::::::::::	CUCGGCAAAUCUCCUUUGGCA	Cleavage		7
osa-miR399e	i3_HQ_TF3rd_c1191/f3p0/3953	1	11.057	1	21	640	660	UGCCAAAGGAGAUUUGCCCAG	.::::::: ::::::::::::	UUGGGCAAUUCUCCUUUGGCA	Cleavage		7
osa-miR399e	i3_HQ_TF3rd_c1191/f3p0/3953	1	14.983	1	21	841	861	UGCCAAAGGAGAUUUGCCCAG	::::::::::::::::::	CGAGGCAAAUCUCCUUUGGCA	Cleavage		7
osa-miR399e	i4_LQ_TF3rd_c29441/f1p0/3990	1	10.417	1	21	563	583	UGCCAAAGGAGAUUUGCCCAG	:: ::::::::::::::::::	CUCGGCAAAUCUCCUUUGGCA	Cleavage		7
osa-miR399e	i4_LQ_TF3rd_c29441/f1p0/3990	1	11.057	1	21	528	548	UGCCAAAGGAGAUUUGCCCAG	.::::::: ::::::::::::	UUGGGCAAUUCUCCUUUGGCA	Cleavage		7
osa-miR399e	i4_LQ_TF3rd_c29441/f1p0/3990	1	14.983	1	21	729	749	UGCCAAAGGAGAUUUGCCCAG	::::::::::::::::::	CGAGGCAAAUCUCCUUUGGCA	Cleavage		7
osa-miR408-3p	i0_HQ_TF3rd_c1829/f4p1/878	1	24.822	1	21	641	661	CUGCACUGCCUCUUCCCUGGC	::::::: :::::::::::::	GCCAGGGCAGAGGCAGUGCAG	Cleavage		1
osa-miR408-3p	i0_LQ_TF3rd_c81373/f1p1/610	1	24.822	1	21	363	383	CUGCACUGCCUCUUCCCUGGC	::::::: :::::::::::::	GCCAGGGCAGAGGCAGUGCAG	Cleavage		1
osa-miR414	i0_LQ_TF3rd_c8938/f1p1/790	1	12.89	1	21	276	296	UCAUCCUCAUCAUCAUCGUCC	::.::::::::::.::::::	CGAUGAUGAUGAUGGGGAUGA	Cleavage		4
osa-miR414	i7_HQ_TF3rd_c8/f2p0/7236	1	12.523	1	21	2440	2460	UCAUCCUCAUCAUCAUCGUCC	:: :::::::::::::::::	AGAAGAUGAUGAUGAGGAUGA	Cleavage		2
osa-miR414	i5_HQ_TF3rd_c844/f2p0/5886	1	12.651	1	21	1133	1153	UCAUCCUCAUCAUCAUCGUCC	:: :::::::::::::::::	AGAAGAUGAUGAUGAGGAUGA	Cleavage		2
osa-miR414	i5_LQ_TF3rd_c6085/f1p0/5726	1	15.776	1	21	4899	4919	UCAUCCUCAUCAUCAUCGUCC	::::::::::: ::::::::	CGACGAUGAUGAGGAGGAUGA	Translation		2
osa-miR414	i5_LQ_TF3rd_c3411/f1p0/5479	1	12.651	1	21	743	763	UCAUCCUCAUCAUCAUCGUCC	:: :::::::::::::::::	AGAAGAUGAUGAUGAGGAUGA	Cleavage		2
osa-miR414	i5_LQ_TF3rd_c1580/f1p0/5219	1	12.651	1	21	1123	1143	UCAUCCUCAUCAUCAUCGUCC	:: :::::::::::::::::	AGAAGAUGAUGAUGAGGAUGA	Cleavage		2
osa-miR414	i5_LQ_TF3rd_c7412/f1p0/5058	1	12.651	1	21	552	572	UCAUCCUCAUCAUCAUCGUCC	:: :::::::::::::::::	AGAAGAUGAUGAUGAGGAUGA	Cleavage		2
osa-miR414	i4_LQ_TF3rd_c7807/f1p7/5004	1	8.024	1	21	1446	1466	UCAUCCUCAUCAUCAUCGUCC	::::: ::::::::::::::	UGACGAAGAUGAUGAGGAUGA	Cleavage		1
osa-miR414	i4_LQ_TF3rd_c23243/f1p1/4615	1	22.357	1	21	1927	1947	UCAUCCUCAUCAUCAUCGUCC	: ::::::::::::::::::	UGCCGAUGAUGAUGAGGAUGA	Cleavage		1
osa-miR414	i4_LQ_TF3rd_c4394/f1p0/4549	1	22.357	1	21	1997	2017	UCAUCCUCAUCAUCAUCGUCC	: ::::::::::::::::::	UGCCGAUGAUGAUGAGGAUGA	Cleavage		1
osa-miR414	i3_LQ_TF3rd_c3354/f1p0/3775	1	14.573	1	21	579	599	UCAUCCUCAUCAUCAUCGUCC	:::::::: :::::::::::	CGACGAUGAGGAUGAGGAUGA	Cleavage		2
osa-miR414	i3_HQ_TF3rd_c1657/f2p2/3620	1	13.65	1	21	2490	2510	UCAUCCUCAUCAUCAUCGUCC	::::::::::: ::::::::	CGACGAUGAUGAGGAGGAUGA	Translation		2
osa-miR414	i3_LQ_TF3rd_c10036/f1p0/3240	1	15.776	1	21	2085	2105	UCAUCCUCAUCAUCAUCGUCC	::::::::::: ::::::::	CGACGAUGAUGAGGAGGAUGA	Translation		2
osa-miR414	i3_LQ_TF3rd_c12701/f1p0/3083	1	9.54	1	21	2867	2887	UCAUCCUCAUCAUCAUCGUCC	::::: ::::::::::::::	UGACGAGGAUGAUGAGGAUGA	Cleavage		2
osa-miR414	i2_LQ_TF3rd_c2712/f1p0/2684	1	12.281	1	21	603	623	UCAUCCUCAUCAUCAUCGUCC	..:::::::::::::::::	AAGUGAUGAUGAUGAGGAUGA	Cleavage		1
osa-miR444f	i4_LQ_TF3rd_c15964/f1p0/4896	1	22.785	1	21	274	294	UGCAGUUGUUGCCUCAAGCUU	::::::.::::.::::::::	CAGCUUGGGGCAGCAACUGCA	Cleavage		1
osa-miR444f	i5_LQ_TF3rd_c4542/f1p0/5083	1	20.057	1	21	327	347	UGCAGUUGUUGCCUCAAGCUU	::::::.::::.::::::::	CAGCUUGGGGCAGCAACUGCA	Cleavage		1
osa-miR444f	i0_LQ_TF3rd_c79205/f1p0/599	1	19.648	1	21	65	85	UGCAGUUGUUGCCUCAAGCUU	..::::::::::.::.:::::	GGGCUUGAGGCAGCAGCUGCA	Cleavage		1
osa-miR444f	i3_LQ_TF3rd_c4928/f1p0/3941	1	21.512	1	21	1338	1358	UGCAGUUGUUGCCUCAAGCUU	..::::::::::.::.:::::	GGGCUUGAGGCAGCAGCUGCA	Cleavage		1
osa-miR5073	i1_LQ_TF3rd_c18100/f1p0/1035	1	10.624	1	23	298	320	GUUUGGUGAAUCGGAAACUAUUU	:::: ::::::::::::::::::	AAAUUGUUUCCGAUUCACCAAAC	Cleavage		1
osa-miR827	i2_LQ_TF3rd_c13199/f1p0/2493	1	19.372	1	21	106	126	UUAGAUGACCAUCAGCAAACA	:::::::::: ::::::::	GCUUUGCUGAUGUUCAUCUAA	Translation		1
ssl-miR171b	i1_LQ_TF3rd_c56343/f1p0/1909	1	23.11	1	21	546	566	UUGAGCCGCGCCAAUAUCACU	: ::::::::::::::::::	CGAGAUAUUGGCGCGGCUCAA	Cleavage		1
zma-miR164h-5p	i1_HQ_TF3rd_c9464/f2p0/1360	1	21.941	1	21	815	835	UGGAGAAGCAGGGCACGUGUG	:::::::: ::::::::::::	CACACGUGGCCUGCUUCUCCA	Cleavage		1
zma-miR164h-5p	i0_LQ_TF3rd_c13951/f1p0/887	1	21.873	1	21	291	311	UGGAGAAGCAGGGCACGUGUG	:::::::: ::::::::::::	CACACGUGGCCUGCUUCUCCA	Cleavage		1
zma-miR164h-5p	i2_LQ_TF3rd_c14913/f1p6/2583	1	18.06	1	21	2051	2071	UGGAGAAGCAGGGCACGUGUG	.:: ::::::::::::::::	AGCAAGUGCCCUGCUUCUCCA	Cleavage		1
zma-miR164h-5p	i1_LQ_TF3rd_c6138/f1p0/1325	1	17.243	1	21	823	843	UGGAGAAGCAGGGCACGUGUG	.:: ::::::::::::::::	AGCAAGUGCCCUGCUUCUCCA	Cleavage		1
zma-miR164h-5p	i1_HQ_TF3rd_c1442/f3p0/1195	1	18.524	1	21	769	789	UGGAGAAGCAGGGCACGUGUG	.:: ::::::::::::::::	AGCAAGUGCCCUGCUUCUCCA	Cleavage		1
zma-miR166h-3p	i2_LQ_TF3rd_c14590/f1p0/2763	1	22.011	1	20	400	419	UCGGACCAGGCUUCAUUCCC	::.:::::::::::::::.	CGGGAUGAAGCCUGGUCCGG	Cleavage		1
zma-miR166h-3p	i2_LQ_TF3rd_c12215/f1p0/2982	1	21.056	1	20	854	873	UCGGACCAGGCUUCAUUCCC	::.:::::::::::::::.	UGGGAUGAAGCCUGGUCCGG	Cleavage		1
zma-miR166h-3p	i3_HQ_TF3rd_c1971/f2p0/3145	1	22.011	1	20	936	955	UCGGACCAGGCUUCAUUCCC	::.:::::::::::::::.	CGGGAUGAAGCCUGGUCCGG	Cleavage		1
zma-miR166h-3p	i3_LQ_TF3rd_c14891/f1p0/3493	1	23.932	1	20	826	845	UCGGACCAGGCUUCAUUCCC	::.:::::::::::::::.	UGGGAUGAAGCCUGGUCCGG	Cleavage		1
ata-miR1432-5p	i3_LQ_TF3rd_c8034/f1p0/3755	1.5	24.808	1	21	140	160	UCAGGAGAGAUGACACCGACG	::.::::::::::::::::	GGUUGGUGUCAUCUCUCCUGC	Cleavage		1
ata-miR172a-3p	i0_LQ_TF3rd_c7669/f1p0/972	1.5	13.117	1	21	612	632	AGAAUCUUGAUGAUGCUGCGU	.::::::: ::::.::::::	CUGCAGCAUAAUCAGGAUUCU	Cleavage		1
ata-miR5168-5p	i1_LQ_TF3rd_c56839/f1p2/1980	1.5	18.012	1	21	1119	1139	GGGUUGUUGUCUGGUUCAAGG	:::::.::::::.:::::.	UGUUGAAUCAGACAGCAACCU	Cleavage		1
ata-miR9772a-5p	i3_LQ_TF3rd_c4007/f1p0/3377	1.5	14.082	1	21	823	843	UGAGAUGAGAUUACCCCAUAC	::::::: .:::::::::::	CUAUGGGGCGAUCUCAUCUCA	Cleavage		1
ata-miR9772a-5p	i4_LQ_TF3rd_c10436/f1p0/4395	1.5	17.225	1	21	587	607	UGAGAUGAGAUUACCCCAUAC	:.::::: ::::::::::::	CUGUGGGGAAAUCUCAUCUCA	Cleavage		1
ata-miR9772a-5p	i1_LQ_TF3rd_c51617/f1p0/1653	1.5	17.845	1	21	752	772	UGAGAUGAGAUUACCCCAUAC	: :::::::::::::::: ::	GCAUGGGGUAAUCUCAUCGCA	Cleavage		1
ata-miR9863a-3p	i5_LQ_TF3rd_c6433/f1p0/5352	1.5	17.51	1	22	3333	3354	UGAGAAGGUAGAUCAUAAUAGC	:::::::::: ::.::::::::	GCUAUUAUGACCUGCCUUCUCA	Cleavage		1
bdi-miR156j	i4_LQ_TF3rd_c3183/f1p0/4663	1.5	14.685	1	20	3647	3666	UGACAGAAGAGAGAGAGCAC	:: :::.::::::::::::	CUGGUCUUUCUCUUCUGUCA	Cleavage		1
bdi-miR156j	i4_LQ_TF3rd_c4943/f1p0/4532	1.5	15.722	1	20	44	63	UGACAGAAGAGAGAGAGCAC	::::::::::: ::::::.	UUGCUCUCUCUCCUCUGUCG	Cleavage		1
bdi-miR166j	i5_HQ_TF3rd_c803/f2p0/5428	1.5	14.459	1	21	1734	1754	UCGGACCAGGCUUCAUUCCUU	:.::::::::: .::::::::	AGGGAAUGAAGGUUGGUCCGA	Translation		1
bdi-miR166j	i8_LQ_TF3rd_c105/f1p0/8732	1.5	14.459	1	21	7406	7426	UCGGACCAGGCUUCAUUCCUU	:.::::::::: .::::::::	AGGGAAUGAAGGUUGGUCCGA	Translation		1
bdi-miR395p-3p	i5_LQ_TF3rd_c5507/f1p0/5519	1.5	8.431	1	20	1716	1735	UGAAGUGUUUGGAGGAACUC	::::::::::: ::.::::	AAGUUCCUCCAAUCAUUUCA	Cleavage		1
bdi-miR5049-3p	i5_LQ_TF3rd_c4641/f1p0/5686	1.5	24.566	1	24	3992	4015	CAAGUAAUAUGGAUCGGAGGAAGU	::: ::::::::.::::::::::	ACUCCCUCCGAUUCAUAUUACUUC	Cleavage		1
bdi-miR5049-3p	i0_LQ_TF3rd_c19647/f1p11/833	1.5	19.44	1	24	684	707	CAAGUAAUAUGGAUCGGAGGAAGU	::: ::::::::::::.::::::	ACUACCUCCGAUCCAUGUUACUUU	Cleavage		1
bdi-miR5049-3p	i5_LQ_TF3rd_c3313/f1p0/5907	1.5	20.628	1	24	4106	4129	CAAGUAAUAUGGAUCGGAGGAAGU	::: :::::::::::::::: :::	ACUCCCUCCGAUCCAUAUUAGUUG	Cleavage		1
bdi-miR5049-3p	i5_LQ_TF3rd_c7122/f1p0/5080	1.5	16.885	1	24	1537	1560	CAAGUAAUAUGGAUCGGAGGAAGU	::: :::::::::::::::: :::	ACUCCCUCCGAUCCAUAUUAGUUG	Cleavage		1
bdi-miR5049-3p	i4_LQ_TF3rd_c17226/f1p0/4199	1.5	17.153	1	24	4093	4116	CAAGUAAUAUGGAUCGGAGGAAGU	::: :::::::::::::::: :::	ACUCCCUCCGAUCCAUAUUAGUUG	Cleavage		1
bdi-miR5049-3p	i4_LQ_TF3rd_c5870/f1p0/4860	1.5	21.268	1	24	1508	1531	CAAGUAAUAUGGAUCGGAGGAAGU	::: ::: ::::.:::::::::::	ACUCCCUGCGAUUCAUAUUACUUG	Cleavage		1
bdi-miR5049-3p	i4_LQ_TF3rd_c20191/f1p0/4278	1.5	19.028	1	24	222	245	CAAGUAAUAUGGAUCGGAGGAAGU	::: .::.:::::.::::::.:::	ACUCUCUUCGAUCUAUAUUAUUUG	Cleavage		1
bdi-miR5049-3p	i4_LQ_TF3rd_c14536/f1p0/4676	1.5	15.95	1	24	4091	4114	CAAGUAAUAUGGAUCGGAGGAAGU	.: :: .::::::::::::::::	UUUCCCGUCGAUCCAUAUUACUUG	Cleavage		1
bdi-miR5049-3p	i5_LQ_TF3rd_c4113/f1p0/5219	1.5	11.35	1	24	4930	4953	CAAGUAAUAUGGAUCGGAGGAAGU	:: : ::::::.:::::::::::	ACACCAUCCGAUUCAUAUUACUUG	Cleavage		1
bdi-miR5067	i1_LQ_TF3rd_c38808/f1p0/1034	1.5	9.436	1	21	987	1007	UCAGCGACAACUAAUAUGGAU	: .::::::::::::.:.:::	AAUCAUAUUAGUUGUUGUUGA	Cleavage		1
bdi-miR5164	i3_LQ_TF3rd_c6838/f1p10/3072	1.5	22.962	1	21	733	753	CGCAACUUUGUCUAGAUACGC	:::::::::::::::::: :	CCGUAUCUAGACAAAGUUGAG	Cleavage		2
bdi-miR5164	i3_LQ_TF3rd_c6264/f1p0/3322	1.5	22.45	1	21	1793	1813	CGCAACUUUGUCUAGAUACGC	:::::::::::::::::: :	CCGUAUCUAGACAAAGUUGAG	Cleavage		1
bdi-miR5164	i3_LQ_TF3rd_c12644/f1p0/3337	1.5	22.184	1	21	962	982	CGCAACUUUGUCUAGAUACGC	:::::::::::::::::: :	CCGUAUCUAGACAAAGUUGAG	Cleavage		2
bdi-miR5164	i4_LQ_TF3rd_c26078/f1p0/4107	1.5	22.962	1	21	861	881	CGCAACUUUGUCUAGAUACGC	:::::::::::::::::: :	CCGUAUCUAGACAAAGUUGAG	Cleavage		1
bdi-miR5164	i4_LQ_TF3rd_c17692/f1p0/4161	1.5	16.093	1	21	686	706	CGCAACUUUGUCUAGAUACGC	:::::::::::::::::: :	CCGUAUCUAGACAAAGUUGAG	Cleavage		1
bdi-miR5164	i4_LQ_TF3rd_c2972/f1p2/4637	1.5	22.962	1	21	723	743	CGCAACUUUGUCUAGAUACGC	:::::::::::::::::: :	CCGUAUCUAGACAAAGUUGAG	Cleavage		1
bdi-miR5164	i2_LQ_TF3rd_c12909/f1p0/2422	1.5	18.861	1	21	1583	1603	CGCAACUUUGUCUAGAUACGC	.::::::::::::::::: :	UUGUAUCUAGACAAAGUUGAG	Cleavage		2
bdi-miR5164	i2_LQ_TF3rd_c8118/f1p0/2433	1.5	13.41	1	21	1644	1664	CGCAACUUUGUCUAGAUACGC	.::::::::::::::::: :	UUGUAUCUAGACAAAGUUGAG	Cleavage		2
bdi-miR5164	i2_LQ_TF3rd_c14398/f1p1/2591	1.5	13.41	1	21	1784	1804	CGCAACUUUGUCUAGAUACGC	.::::::::::::::::: :	UUGUAUCUAGACAAAGUUGAG	Cleavage		2
bdi-miR5181a-3p	i5_LQ_TF3rd_c1902/f1p12/5504	1.5	22.525	1	21	1935	1955	CGGCACUUAUUAUGGAUCAGA	:: :::::::::::::::.::	UCCGAUCCAUAAUAAGUGUCG	Cleavage		1
bdi-miR5181a-3p	i4_LQ_TF3rd_c29341/f1p2/4026	1.5	19.107	1	21	3876	3896	CGGCACUUAUUAUGGAUCAGA	:::::::::::: :::::.::	UCUGAUCCAUAAGAAGUGUCG	Translation		1
bdi-miR5181a-3p	i3_LQ_TF3rd_c13593/f1p0/3963	1.5	18.081	1	21	3292	3312	CGGCACUUAUUAUGGAUCAGA	:. :::::::::::::::.::	UUCGAUCCAUAAUAAGUGUCG	Cleavage		2
bdi-miR5181b	i4_LQ_TF3rd_c11360/f1p0/4459	1.5	15.36	1	21	1414	1434	UCCGAUCCAUAAUAAGUGUCG	::::::::::::::::::: :	CGACACUUAUUAUGGAUCGUA	Cleavage		1
bdi-miR5181b	i5_LQ_TF3rd_c4967/f1p0/5133	1.5	24.66	1	21	3895	3915	UCCGAUCCAUAAUAAGUGUCG	.::::::::::::::::: ::	UGACACUUAUUAUGGAUCAGA	Cleavage		1
bdi-miR5181b	i3_LQ_TF3rd_c2310/f1p0/3923	1.5	15.664	1	21	3867	3887	UCCGAUCCAUAAUAAGUGUCG	.::::::::::::: ::::::	UGACACUUAUUAUGUAUCGGA	Cleavage		1
bdi-miR5181b	i2_LQ_TF3rd_c6279/f1p0/2564	1.5	7.593	1	21	2534	2554	UCCGAUCCAUAAUAAGUGUCG	: ::::::::::::::: :::	CAACACUUAUUAUGGAUAGGA	Cleavage		1
bdi-miR5181b	i0_LQ_TF3rd_c17486/f1p0/285	1.5	18.715	1	21	222	242	UCCGAUCCAUAAUAAGUGUCG	:::::::::::: ::::::	GUACACUUAUUAUGAAUCGGA	Cleavage		1
bdi-miR5181d	i5_LQ_TF3rd_c1981/f1p0/5257	1.5	21.309	1	21	3825	3845	ACUUAUUAUGGACCGGAGGGA	:::::::: ::::::.:::::	UCCCUCCGAUCCAUAGUAAGU	Cleavage		1
bdi-miR5181d	i5_LQ_TF3rd_c7367/f1p0/5054	1.5	18.681	1	21	377	397	ACUUAUUAUGGACCGGAGGGA	::.::::: ::::::::::::	UCUCUCCGAUCCAUAAUAAGU	Cleavage		1
bdi-miR5181d	i4_LQ_TF3rd_c4824/f1p0/4456	1.5	24.703	1	21	3130	3150	ACUUAUUAUGGACCGGAGGGA	:::::::: ::::::.:::::	UCCCUCCGAUCCAUAGUAAGU	Cleavage		1
bdi-miR5181d	i3_LQ_TF3rd_c13593/f1p0/3963	1.5	18.245	1	21	3288	3308	ACUUAUUAUGGACCGGAGGGA	:::::.:: ::::::::::::	UCCCUUCGAUCCAUAAUAAGU	Cleavage		2
bdi-miR5181d	i0_LQ_TF3rd_c69807/f1p3/939	1.5	16.297	1	21	686	706	ACUUAUUAUGGACCGGAGGGA	:.::::::::::. :::::::	UUCCUCCGGUCCGAAAUAAGU	Cleavage		1
bdi-miR5181d	i5_LQ_TF3rd_c4057/f1p1/5742	1.5	15.706	1	21	3011	3031	ACUUAUUAUGGACCGGAGGGA	: ::::.: ::::::::::::	UGCCUCUGAUCCAUAAUAAGU	Cleavage		1
bdi-miR5181d	i4_LQ_TF3rd_c17352/f1p0/4140	1.5	23.536	1	21	3298	3318	ACUUAUUAUGGACCGGAGGGA	: ::::.: ::::::::::::	UACCUCUGAUCCAUAAUAAGU	Cleavage		2
bdi-miR5181d	i3_LQ_TF3rd_c16314/f1p0/3555	1.5	20.781	1	21	1827	1847	ACUUAUUAUGGACCGGAGGGA	: :::::: ::::::.:::::	UACCUCCGAUCCAUAGUAAGU	Cleavage		1
bdi-miR7757-5p.1	i1_LQ_TF3rd_c3297/f1p0/1935	1.5	15.133	1	21	39	59	CACAAAACCUUCAGCUACCCA	::::::::::::::::: :::	UGGGUAGCUGAAGGUUUCGUG	Cleavage		1
bdi-miR7757-5p.1	i3_LQ_TF3rd_c13926/f1p0/3137	1.5	17.629	1	21	1081	1101	CACAAAACCUUCAGCUACCCA	::::::::::::::::: :::	UGGGUAGCUGAAGGUUUCGUG	Cleavage		1
bdi-miR7757-5p.1	i4_LQ_TF3rd_c20399/f1p0/4445	1.5	15.046	1	21	3070	3090	CACAAAACCUUCAGCUACCCA	::::::::::::::::: :::	UGGGUAGCUGAAGGUUUCGUG	Cleavage		1
bdi-miR7757-5p.1	i5_LQ_TF3rd_c2081/f1p0/5403	1.5	17.269	1	21	3226	3246	CACAAAACCUUCAGCUACCCA	::::::::::::::::: :::	UGGGUAGCUGAAGGUUUCGUG	Cleavage		1
bdi-miR7757-5p.1	i3_LQ_TF3rd_c14761/f1p4/3280	1.5	17.931	1	21	1606	1626	CACAAAACCUUCAGCUACCCA	:::::.: :::::::::::::	UGGGUGGGUGAAGGUUUUGUG	Cleavage		1
bdi-miR7757-5p.1	i4_LQ_TF3rd_c7116/f1p0/4591	1.5	17.358	1	21	2061	2081	CACAAAACCUUCAGCUACCCA	:::::.:: ::::::::::::	UGGGUGGCGGAAGGUUUUGUG	Cleavage		1
bdi-miR7757-5p.1	i5_LQ_TF3rd_c1889/f1p0/5574	1.5	17.931	1	21	1622	1642	CACAAAACCUUCAGCUACCCA	:::::.: :::::::::::::	UGGGUGGGUGAAGGUUUUGUG	Cleavage		1
bdi-miR7757-5p.1	i5_LQ_TF3rd_c4904/f1p0/5615	1.5	17.931	1	21	1606	1626	CACAAAACCUUCAGCUACCCA	:::::.: :::::::::::::	UGGGUGGGUGAAGGUUUUGUG	Cleavage		1
bdi-miR7757-5p.1	i5_LQ_TF3rd_c4286/f1p0/5634	1.5	17.931	1	21	1619	1639	CACAAAACCUUCAGCUACCCA	:::::.: :::::::::::::	UGGGUGGGUGAAGGUUUUGUG	Cleavage		1
bdi-miR7757-5p.1	i5_LQ_TF3rd_c1449/f1p2/5653	1.5	17.931	1	21	1720	1740	CACAAAACCUUCAGCUACCCA	:::::.: :::::::::::::	UGGGUGGGUGAAGGUUUUGUG	Cleavage		1
bdi-miR7757-5p.1	i4_LQ_TF3rd_c29325/f1p0/4023	1.5	20.425	1	21	1061	1081	CACAAAACCUUCAGCUACCCA	:: :::::.::::::::::	ACGGGAGCUGGAGGUUUUGUG	Cleavage		1
bdi-miR7757-5p.1	i5_LQ_TF3rd_c3500/f1p0/5152	1.5	16.271	1	21	2341	2361	CACAAAACCUUCAGCUACCCA	:::: :::.::::::::::	AUGGUACCUGGAGGUUUUGUG	Cleavage		1
bdi-miR7783-3p	i5_LQ_TF3rd_c4450/f1p0/5824	1.5	20.235	1	24	21	44	AGCUCUGAUACCAUGUGGAUGAGA	:.::::::::::::::::	AAAAGCCUACAUGGUAUCAGAGCU	Cleavage		1
bdi-miR7783-3p	i0_LQ_TF3rd_c43259/f1p48/884	1.5	15.541	1	24	31	54	AGCUCUGAUACCAUGUGGAUGAGA	: :.::::::::::::::::	CAAAAACUACAUGGUAUCAGAGCU	Cleavage		1
bdi-miR7783-3p	i0_LQ_TF3rd_c15762/f1p0/267	1.5	24.838	1	24	16	39	AGCUCUGAUACCAUGUGGAUGAGA	:.::::::::::::::::	AAAAGCCUACAUGGUAUCAGAGCU	Cleavage		1
bdi-miR7783-3p	i3_LQ_TF3rd_c3331/f1p0/3857	1.5	10.834	1	24	25	48	AGCUCUGAUACCAUGUGGAUGAGA	: :.::::::::::::::::	CAAAAACUACAUGGUAUCAGAGCU	Cleavage		1
bdi-miR7783-3p	i4_LQ_TF3rd_c16731/f1p0/4212	1.5	16.026	1	24	908	931	AGCUCUGAUACCAUGUGGAUGAGA	: ::.:::::::::::::::	AUCCUUCUACAUGGUAUCAGAGCG	Cleavage		1
bdi-miR7783-3p	i4_HQ_TF3rd_c26809/f15p0/4452	1.5	20.058	1	24	25	48	AGCUCUGAUACCAUGUGGAUGAGA	: :.::::::::::::::::	AAAAACCUACAUGGUAUCAGAGCU	Cleavage		1
bdi-miR7783-3p	i4_LQ_TF3rd_c5091/f1p0/4457	1.5	15.507	1	24	24	47	AGCUCUGAUACCAUGUGGAUGAGA	: :.::::::::::::::::	CAAAAACUACAUGGUAUCAGAGCU	Cleavage		1
bdi-miR7783-3p	i4_LQ_TF3rd_c5046/f1p0/4954	1.5	15.253	1	24	30	53	AGCUCUGAUACCAUGUGGAUGAGA	: :.::::::::::::::::	CAAAAACUACAUGGUAUCAGAGCU	Cleavage		1
bdi-miR7783-3p	i5_LQ_TF3rd_c4433/f1p4/5091	1.5	15.253	1	24	30	53	AGCUCUGAUACCAUGUGGAUGAGA	: :.::::::::::::::::	CAAAAACUACAUGGUAUCAGAGCU	Cleavage		1
bdi-miR7783-3p	i5_LQ_TF3rd_c3909/f1p0/5136	1.5	15.548	1	24	32	55	AGCUCUGAUACCAUGUGGAUGAGA	: :.::::::::::::::::	CAAAAACUACAUGGUAUCAGAGCU	Cleavage		1
bdi-miR7783-3p	i5_LQ_TF3rd_c4957/f1p0/5105	1.5	15.537	1	24	24	47	AGCUCUGAUACCAUGUGGAUGAGA	: :.::::::::::::::::	CAAAAACUACAUGGUAUCAGAGCU	Cleavage		1
bdi-miR7783-3p	i5_LQ_TF3rd_c1987/f1p0/5203	1.5	11.059	1	24	22	45	AGCUCUGAUACCAUGUGGAUGAGA	: :.::::::::::::::::	AAAAAACUACAUGGUAUCAGAGCU	Cleavage		1
bdi-miR7783-3p	i5_LQ_TF3rd_c6696/f1p2/5204	1.5	16.213	1	24	21	44	AGCUCUGAUACCAUGUGGAUGAGA	: :.::::::::::::::::	CAAAAACUACAUGGUAUCAGAGCU	Cleavage		1
bdi-miR7783-3p	i5_LQ_TF3rd_c3017/f1p8/5233	1.5	16.186	1	24	31	54	AGCUCUGAUACCAUGUGGAUGAGA	: :.::::::::::::::::	CAAAAACUACAUGGUAUCAGAGCU	Cleavage		1
bdi-miR7783-3p	i5_HQ_TF3rd_c7546/f6p0/5241	1.5	17.857	1	24	94	117	AGCUCUGAUACCAUGUGGAUGAGA	: :.::::::::::::::::	CAAAAACUACAUGGUAUCAGAGCU	Cleavage		1
bdi-miR7783-3p	i5_LQ_TF3rd_c1788/f1p152/5875	1.5	16.333	1	24	33	56	AGCUCUGAUACCAUGUGGAUGAGA	: :.::::::::::::::::	AAAAAACUACAUGGUAUCAGAGCU	Cleavage		1
bdi-miR7783-3p	i5_LQ_TF3rd_c1520/f1p0/5913	1.5	11.545	1	24	3861	3884	AGCUCUGAUACCAUGUGGAUGAGA	: :.::::::::::::::::	CAAAAACUACAUGGUAUCAGAGCU	Cleavage		1
bdi-miR7783-3p	i6_LQ_TF3rd_c1198/f1p0/6578	1.5	10.202	1	24	1234	1257	AGCUCUGAUACCAUGUGGAUGAGA	: :.::::::::::::::::	AAAAAACUACAUGGUAUCAGAGCU	Cleavage		1
bdi-miR7783-3p	i6_LQ_TF3rd_c963/f1p0/6765	1.5	15.39	1	24	25	48	AGCUCUGAUACCAUGUGGAUGAGA	: :.::::::::::::::::	CAAAAACUACAUGGUAUCAGAGCU	Cleavage		1
bdi-miR7783-3p	i6_LQ_TF3rd_c902/f1p0/6871	1.5	15.541	1	24	31	54	AGCUCUGAUACCAUGUGGAUGAGA	: :.::::::::::::::::	CAAAAACUACAUGGUAUCAGAGCU	Cleavage		1
bdi-miR7783-3p	i0_LQ_TF3rd_c3633/f1p1/727	1.5	20.235	1	24	21	44	AGCUCUGAUACCAUGUGGAUGAGA	:.::::::::::::::::	AAAAGCCUACAUGGUAUCAGAGCU	Cleavage		1
bdi-miR7783-3p	i0_LQ_TF3rd_c81393/f1p297/1074	1.5	20.254	1	24	25	48	AGCUCUGAUACCAUGUGGAUGAGA	:.::::::::::::::::	AAAAGCCUACAUGGUAUCAGAGCU	Cleavage		1
bdi-miR7783-3p	i2_LQ_TF3rd_c2923/f1p11/2986	1.5	16.832	1	24	21	44	AGCUCUGAUACCAUGUGGAUGAGA	:.::::::::::::::::	AAAAGCCUACAUGGUAUCAGAGCU	Cleavage		1
bdi-miR7783-3p	i3_LQ_TF3rd_c4506/f1p0/3188	1.5	18.534	1	24	96	119	AGCUCUGAUACCAUGUGGAUGAGA	::.:::::::::::::::	GAGAUUCUACAUGGUAUCAGAGCA	Cleavage		1
bdi-miR7783-3p	i3_LQ_TF3rd_c6505/f1p0/3818	1.5	18.098	1	24	21	44	AGCUCUGAUACCAUGUGGAUGAGA	:.::::::::::::::::	AAAAGCCUACAUGGUAUCAGAGCU	Cleavage		1
bdi-miR7783-3p	i3_LQ_TF3rd_c3855/f1p0/3751	1.5	17.613	1	24	25	48	AGCUCUGAUACCAUGUGGAUGAGA	:.::::::::::::::::	AAAAGCCUACAUGGUAUCAGAGCU	Cleavage		1
bdi-miR7783-3p	i4_LQ_TF3rd_c16798/f1p0/4136	1.5	20.44	1	24	25	48	AGCUCUGAUACCAUGUGGAUGAGA	:.::::::::::::::::	AAAAGCCUACAUGGUAUCAGAGCU	Cleavage		1
bdi-miR7783-3p	i4_LQ_TF3rd_c16918/f1p0/4119	1.5	19.75	1	24	21	44	AGCUCUGAUACCAUGUGGAUGAGA	:.::::::::::::::::	AAAAGCCUACAUGGUAUCAGAGCU	Cleavage		1
bdi-miR7783-3p	i4_HQ_TF3rd_c27076/f13p0/4215	1.5	20.235	1	24	21	44	AGCUCUGAUACCAUGUGGAUGAGA	:.::::::::::::::::	AAAAGCCUACAUGGUAUCAGAGCU	Cleavage		1
bdi-miR7783-3p	i4_LQ_TF3rd_c16451/f1p0/4227	1.5	22.72	1	24	17	40	AGCUCUGAUACCAUGUGGAUGAGA	:.::::::::::::::::	AAAAGCCUACAUGGUAUCAGAGCU	Cleavage		1
bdi-miR7783-3p	i4_LQ_TF3rd_c16760/f1p0/4232	1.5	22.047	1	24	2249	2272	AGCUCUGAUACCAUGUGGAUGAGA	::.:::::::::::::::	GCAAUUCUACAUGGUAUCAGAGCC	Cleavage		1
bdi-miR7783-3p	i4_LQ_TF3rd_c16697/f1p0/4104	1.5	18.296	1	24	21	44	AGCUCUGAUACCAUGUGGAUGAGA	:.::::::::::::::::	AAGAGCCUACAUGGUAUCAGAGCU	Cleavage		1
bdi-miR7783-3p	i4_LQ_TF3rd_c16684/f1p0/4287	1.5	20.544	1	24	25	48	AGCUCUGAUACCAUGUGGAUGAGA	:.::::::::::::::::	AAAAGCCUACAUGGUAUCAGAGCU	Cleavage		1
bdi-miR7783-3p	i4_LQ_TF3rd_c12813/f1p0/4298	1.5	17.386	1	24	24	47	AGCUCUGAUACCAUGUGGAUGAGA	:.::::::::::::::::	AAAAGCCUACAUGGUAUCAGAGCU	Cleavage		1
bdi-miR7783-3p	i4_LQ_TF3rd_c6703/f1p1/4319	1.5	17.154	1	24	22	45	AGCUCUGAUACCAUGUGGAUGAGA	:.::::::::::::::::	AAAAGCCUACAUGGUAUCAGAGCU	Cleavage		1
bdi-miR7783-3p	i4_LQ_TF3rd_c12593/f1p3/4324	1.5	22.62	1	24	24	47	AGCUCUGAUACCAUGUGGAUGAGA	:.::::::::::::::::	AAAAGCCUACAUGGUAUCAGAGCU	Cleavage		1
bdi-miR7783-3p	i4_LQ_TF3rd_c11672/f1p0/4318	1.5	20.235	1	24	21	44	AGCUCUGAUACCAUGUGGAUGAGA	:.::::::::::::::::	AAAAGCCUACAUGGUAUCAGAGCU	Cleavage		1
bdi-miR7783-3p	i4_LQ_TF3rd_c20949/f1p0/4336	1.5	21.996	1	24	16	39	AGCUCUGAUACCAUGUGGAUGAGA	:.::::::::::::::::	AAAAGCCUACAUGGUAUCAGAGCU	Cleavage		1
bdi-miR7783-3p	i4_LQ_TF3rd_c17156/f1p0/4207	1.5	16.483	1	24	20	43	AGCUCUGAUACCAUGUGGAUGAGA	:.::::::::::::::::	AAAAGCCUACAUGGUAUCAGAGCU	Cleavage		1
bdi-miR7783-3p	i4_LQ_TF3rd_c22364/f1p0/4352	1.5	24.838	1	24	16	39	AGCUCUGAUACCAUGUGGAUGAGA	:.::::::::::::::::	AAAAGCCUACAUGGUAUCAGAGCU	Cleavage		1
bdi-miR7783-3p	i4_LQ_TF3rd_c16935/f1p0/4353	1.5	20.254	1	24	25	48	AGCUCUGAUACCAUGUGGAUGAGA	:.::::::::::::::::	AAAAGCCUACAUGGUAUCAGAGCU	Cleavage		1
bdi-miR7783-3p	i4_LQ_TF3rd_c22296/f1p0/4360	1.5	20.224	1	24	24	47	AGCUCUGAUACCAUGUGGAUGAGA	:.::::::::::::::::	AAAAGCCUACAUGGUAUCAGAGCU	Cleavage		1
bdi-miR7783-3p	i4_LQ_TF3rd_c13709/f1p0/4360	1.5	19.597	1	24	21	44	AGCUCUGAUACCAUGUGGAUGAGA	:.::::::::::::::::	AAAAGCCUACAUGGUAUCAGAGCU	Cleavage		1
bdi-miR7783-3p	i4_LQ_TF3rd_c24180/f1p0/4371	1.5	17.74	1	24	20	43	AGCUCUGAUACCAUGUGGAUGAGA	:.::::::::::::::::	AAAAGCCUACAUGGUAUCAGAGCU	Cleavage		1
bdi-miR7783-3p	i4_LQ_TF3rd_c21340/f1p0/4342	1.5	20.224	1	24	24	47	AGCUCUGAUACCAUGUGGAUGAGA	:.::::::::::::::::	AAAAGCCUACAUGGUAUCAGAGCU	Cleavage		1
bdi-miR7783-3p	i4_HQ_TF3rd_c11666/f2p0/4389	1.5	17.19	1	24	21	44	AGCUCUGAUACCAUGUGGAUGAGA	:.::::::::::::::::	AAAAGCCUACAUGGUAUCAGAGCU	Cleavage		1
bdi-miR7783-3p	i4_HQ_TF3rd_c26805/f10p0/4391	1.5	20.235	1	24	21	44	AGCUCUGAUACCAUGUGGAUGAGA	:.::::::::::::::::	AAAAGCCUACAUGGUAUCAGAGCU	Cleavage		1
bdi-miR7783-3p	i4_LQ_TF3rd_c25977/f1p64/4355	1.5	24.835	1	24	17	40	AGCUCUGAUACCAUGUGGAUGAGA	:.::::::::::::::::	AAAAGCCUACAUGGUAUCAGAGCU	Cleavage		1
bdi-miR7783-3p	i4_LQ_TF3rd_c2198/f1p2/4417	1.5	24.838	1	24	16	39	AGCUCUGAUACCAUGUGGAUGAGA	:.::::::::::::::::	AAAAGCCUACAUGGUAUCAGAGCU	Cleavage		1
bdi-miR7783-3p	i4_HQ_TF3rd_c1862/f3p0/4410	1.5	20.254	1	24	25	48	AGCUCUGAUACCAUGUGGAUGAGA	:.::::::::::::::::	AAAAGCCUACAUGGUAUCAGAGCU	Cleavage		1
bdi-miR7783-3p	i4_LQ_TF3rd_c10465/f1p0/4276	1.5	20.53	1	24	20	43	AGCUCUGAUACCAUGUGGAUGAGA	:.::::::::::::::::	AAAAGCCUACAUGGUAUCAGAGCU	Cleavage		1
bdi-miR7783-3p	i4_LQ_TF3rd_c4285/f1p0/4437	1.5	17.961	1	24	23	46	AGCUCUGAUACCAUGUGGAUGAGA	:.::::::::::::::::	AAAAGCCUACAUGGUAUCAGAGCU	Cleavage		1
bdi-miR7783-3p	i4_LQ_TF3rd_c11995/f1p0/4421	1.5	21.985	1	24	16	39	AGCUCUGAUACCAUGUGGAUGAGA	:.::::::::::::::::	AAAAGCCUACAUGGUAUCAGAGCU	Cleavage		1
bdi-miR7783-3p	i4_LQ_TF3rd_c24306/f1p0/4391	1.5	15.107	1	24	28	51	AGCUCUGAUACCAUGUGGAUGAGA	:.::::::::::::::::	AAAAGCCUACAUGGUAUCAGAGCU	Cleavage		1
bdi-miR7783-3p	i4_LQ_TF3rd_c3913/f1p2/4434	1.5	18.886	1	24	21	44	AGCUCUGAUACCAUGUGGAUGAGA	:.::::::::::::::::	AAAAGCCUACAUGGUAUCAGAGCU	Cleavage		1
bdi-miR7783-3p	i4_LQ_TF3rd_c15416/f1p0/4434	1.5	20.235	1	24	21	44	AGCUCUGAUACCAUGUGGAUGAGA	:.::::::::::::::::	AAAAGCCUACAUGGUAUCAGAGCU	Cleavage		1
bdi-miR7783-3p	i4_LQ_TF3rd_c12169/f1p0/4445	1.5	20.224	1	24	24	47	AGCUCUGAUACCAUGUGGAUGAGA	:.::::::::::::::::	AAAAGCCUACAUGGUAUCAGAGCU	Cleavage		1
bdi-miR7783-3p	i4_LQ_TF3rd_c15987/f1p0/4447	1.5	18.903	1	24	25	48	AGCUCUGAUACCAUGUGGAUGAGA	:.::::::::::::::::	AAAAGCCUACAUGGUAUCAGAGCU	Cleavage		1
bdi-miR7783-3p	i4_LQ_TF3rd_c19480/f1p0/4455	1.5	24.838	1	24	16	39	AGCUCUGAUACCAUGUGGAUGAGA	:.::::::::::::::::	AAAAGCCUACAUGGUAUCAGAGCU	Cleavage		1
bdi-miR7783-3p	i4_LQ_TF3rd_c3352/f1p0/4452	1.5	20.254	1	24	25	48	AGCUCUGAUACCAUGUGGAUGAGA	:.::::::::::::::::	AAAAGCCUACAUGGUAUCAGAGCU	Cleavage		1
bdi-miR7783-3p	i4_LQ_TF3rd_c12324/f1p0/4624	1.5	17.028	1	24	19	42	AGCUCUGAUACCAUGUGGAUGAGA	:.::::::::::::::::	AAAAGCCUACAUGGUAUCAGAGCU	Cleavage		1
bdi-miR7783-3p	i4_LQ_TF3rd_c8790/f1p0/4461	1.5	24.838	1	24	16	39	AGCUCUGAUACCAUGUGGAUGAGA	:.::::::::::::::::	AAAAGCCUACAUGGUAUCAGAGCU	Cleavage		1
bdi-miR7783-3p	i4_LQ_TF3rd_c19888/f1p11/4478	1.5	17.233	1	24	24	47	AGCUCUGAUACCAUGUGGAUGAGA	:.::::::::::::::::	AAAAGCCUACAUGGUAUCAGAGCU	Cleavage		1
bdi-miR7783-3p	i4_HQ_TF3rd_c26556/f5p0/4463	1.5	20.557	1	24	25	48	AGCUCUGAUACCAUGUGGAUGAGA	:.::::::::::::::::	AAGAGCCUACAUGGUAUCAGAGCU	Cleavage		1
bdi-miR7783-3p	i4_LQ_TF3rd_c7497/f1p3/4467	1.5	17.28	1	24	20	43	AGCUCUGAUACCAUGUGGAUGAGA	:.::::::::::::::::	AAAAGCCUACAUGGUAUCAGAGCU	Cleavage		1
bdi-miR7783-3p	i4_LQ_TF3rd_c20924/f1p0/4465	1.5	19.759	1	24	25	48	AGCUCUGAUACCAUGUGGAUGAGA	:.::::::::::::::::	AAAAGCCUACAUGGUAUCAGAGCU	Cleavage		1
bdi-miR7783-3p	i4_HQ_TF3rd_c12160/f3p0/4488	1.5	20.254	1	24	25	48	AGCUCUGAUACCAUGUGGAUGAGA	:.::::::::::::::::	AAAAGCCUACAUGGUAUCAGAGCU	Cleavage		1
bdi-miR7783-3p	i4_LQ_TF3rd_c7010/f1p0/4494	1.5	16.325	1	24	22	45	AGCUCUGAUACCAUGUGGAUGAGA	:.::::::::::::::::	AAAAUCCUACAUGGUAUCAGAGCU	Cleavage		1
bdi-miR7783-3p	i4_HQ_TF3rd_c1693/f3p0/4498	1.5	17.591	1	24	24	47	AGCUCUGAUACCAUGUGGAUGAGA	:.::::::::::::::::	AAAAGCCUACAUGGUAUCAGAGCU	Cleavage		1
bdi-miR7783-3p	i4_LQ_TF3rd_c5990/f1p0/4495	1.5	20.254	1	24	25	48	AGCUCUGAUACCAUGUGGAUGAGA	:.::::::::::::::::	AAAAGCCUACAUGGUAUCAGAGCU	Cleavage		1
bdi-miR7783-3p	i4_LQ_TF3rd_c11891/f1p0/4474	1.5	24.693	1	24	16	39	AGCUCUGAUACCAUGUGGAUGAGA	:.::::::::::::::::	AAAAGCCUACAUGGUAUCAGAGCU	Cleavage		1
bdi-miR7783-3p	i4_LQ_TF3rd_c15942/f1p0/4507	1.5	20.254	1	24	25	48	AGCUCUGAUACCAUGUGGAUGAGA	:.::::::::::::::::	AAAAGCCUACAUGGUAUCAGAGCU	Cleavage		1
bdi-miR7783-3p	i4_LQ_TF3rd_c15844/f1p0/4525	1.5	17.12	1	24	21	44	AGCUCUGAUACCAUGUGGAUGAGA	:.::::::::::::::::	AAAAGCCUACAUGGUAUCAGAGCU	Cleavage		1
bdi-miR7783-3p	i4_LQ_TF3rd_c24235/f1p0/4528	1.5	20.182	1	24	24	47	AGCUCUGAUACCAUGUGGAUGAGA	:.::::::::::::::::	AAAAGCCUACAUGGUAUCAGAGCU	Cleavage		1
bdi-miR7783-3p	i4_LQ_TF3rd_c11282/f1p0/4543	1.5	19.94	1	24	21	44	AGCUCUGAUACCAUGUGGAUGAGA	:.::::::::::::::::	AAAAGCCUACAUGGUAUCAGAGCU	Cleavage		1
bdi-miR7783-3p	i4_LQ_TF3rd_c24311/f1p0/4559	1.5	17.749	1	24	24	47	AGCUCUGAUACCAUGUGGAUGAGA	:.::::::::::::::::	AAAAGCCUACAUGGUAUCAGAGCU	Cleavage		1
bdi-miR7783-3p	i4_LQ_TF3rd_c7158/f1p0/4544	1.5	21.325	1	24	25	48	AGCUCUGAUACCAUGUGGAUGAGA	:.::::::::::::::::	AAAAGCCUACAUGGUAUCAGAGCU	Cleavage		1
bdi-miR7783-3p	i4_LQ_TF3rd_c20586/f1p0/4474	1.5	21.444	1	24	14	37	AGCUCUGAUACCAUGUGGAUGAGA	:.::::::::::::::::	AAAAGCCUACAUGGUAUCAGAGCU	Cleavage		1
bdi-miR7783-3p	i4_LQ_TF3rd_c7067/f1p0/4580	1.5	19.084	1	24	21	44	AGCUCUGAUACCAUGUGGAUGAGA	:.::::::::::::::::	AAAAGCCUACAUGGUAUCAGAGCU	Cleavage		1
bdi-miR7783-3p	i4_LQ_TF3rd_c20215/f1p21/4574	1.5	20.254	1	24	25	48	AGCUCUGAUACCAUGUGGAUGAGA	:.::::::::::::::::	AAAAGCCUACAUGGUAUCAGAGCU	Cleavage		1
bdi-miR7783-3p	i4_LQ_TF3rd_c7408/f1p1/4590	1.5	20.235	1	24	21	44	AGCUCUGAUACCAUGUGGAUGAGA	:.::::::::::::::::	AAAAGCCUACAUGGUAUCAGAGCU	Cleavage		1
bdi-miR7783-3p	i4_HQ_TF3rd_c1923/f2p3/4602	1.5	24.648	1	24	17	40	AGCUCUGAUACCAUGUGGAUGAGA	:.::::::::::::::::	AAAAGCCUACAUGGUAUCAGAGCU	Cleavage		1
bdi-miR7783-3p	i4_LQ_TF3rd_c12218/f1p0/4609	1.5	24.838	1	24	16	39	AGCUCUGAUACCAUGUGGAUGAGA	:.::::::::::::::::	AAAAGCCUACAUGGUAUCAGAGCU	Cleavage		1
bdi-miR7783-3p	i4_LQ_TF3rd_c27804/f1p0/4630	1.5	20.254	1	24	25	48	AGCUCUGAUACCAUGUGGAUGAGA	:.::::::::::::::::	AAAAGCCUACAUGGUAUCAGAGCU	Cleavage		1
bdi-miR7783-3p	i4_LQ_TF3rd_c15024/f1p1/4629	1.5	22.48	1	24	271	294	AGCUCUGAUACCAUGUGGAUGAGA	:.::::::::::::::::	AAAAGCCUACAUGGUAUCAGAGCU	Cleavage		1
bdi-miR7783-3p	i4_HQ_TF3rd_c1687/f2p0/4658	1.5	24.838	1	24	16	39	AGCUCUGAUACCAUGUGGAUGAGA	:.::::::::::::::::	AAAAGCCUACAUGGUAUCAGAGCU	Cleavage		1
bdi-miR7783-3p	i4_LQ_TF3rd_c22920/f1p0/4659	1.5	24.838	1	24	16	39	AGCUCUGAUACCAUGUGGAUGAGA	:.::::::::::::::::	AAAAGCCUACAUGGUAUCAGAGCU	Cleavage		1
bdi-miR7783-3p	i4_LQ_TF3rd_c5638/f1p2/4776	1.5	20.235	1	24	21	44	AGCUCUGAUACCAUGUGGAUGAGA	:.::::::::::::::::	AAAAGCCUACAUGGUAUCAGAGCU	Cleavage		1
bdi-miR7783-3p	i4_LQ_TF3rd_c21330/f1p0/4677	1.5	23.628	1	24	49	72	AGCUCUGAUACCAUGUGGAUGAGA	:.::::::::::::::::	AAAAGCCUACAUGGUAUCAGAGCU	Cleavage		1
bdi-miR7783-3p	i4_LQ_TF3rd_c8104/f1p1/4704	1.5	24.838	1	24	16	39	AGCUCUGAUACCAUGUGGAUGAGA	:.::::::::::::::::	AAAAGCCUACAUGGUAUCAGAGCU	Cleavage		1
bdi-miR7783-3p	i4_HQ_TF3rd_c1331/f5p11/4690	1.5	19.759	1	24	25	48	AGCUCUGAUACCAUGUGGAUGAGA	:.::::::::::::::::	AAAAGCCUACAUGGUAUCAGAGCU	Cleavage		1
bdi-miR7783-3p	i4_LQ_TF3rd_c2023/f2p0/4732	1.5	24.793	1	24	17	40	AGCUCUGAUACCAUGUGGAUGAGA	:.::::::::::::::::	AAAAGCCUACAUGGUAUCAGAGCU	Cleavage		1
bdi-miR7783-3p	i4_HQ_TF3rd_c1194/f4p0/4727	1.5	24.838	1	24	16	39	AGCUCUGAUACCAUGUGGAUGAGA	:.::::::::::::::::	AAAAGCCUACAUGGUAUCAGAGCU	Cleavage		1
bdi-miR7783-3p	i4_LQ_TF3rd_c20667/f1p1/4766	1.5	20.063	1	24	25	48	AGCUCUGAUACCAUGUGGAUGAGA	:.::::::::::::::::	AAAAGCCUACAUGGUAUCAGAGCU	Cleavage		1
bdi-miR7783-3p	i4_LQ_TF3rd_c12930/f1p0/4769	1.5	23.038	1	24	25	48	AGCUCUGAUACCAUGUGGAUGAGA	:.::::::::::::::::	AAAAGCCUACAUGGUAUCAGAGCU	Cleavage		1
bdi-miR7783-3p	i4_LQ_TF3rd_c11805/f1p0/4775	1.5	21.951	1	24	17	40	AGCUCUGAUACCAUGUGGAUGAGA	:.::::::::::::::::	AAAAGCCUACAUGGUAUCAGAGCU	Cleavage		1
bdi-miR7783-3p	i4_LQ_TF3rd_c3137/f1p0/4823	1.5	17.717	1	24	16	39	AGCUCUGAUACCAUGUGGAUGAGA	:.::::::::::::::::	AAAAGCCUACAUGGUAUCAGAGCU	Cleavage		1
bdi-miR7783-3p	i4_LQ_TF3rd_c21470/f1p0/4903	1.5	24.838	1	24	16	39	AGCUCUGAUACCAUGUGGAUGAGA	:.::::::::::::::::	AAAAGCCUACAUGGUAUCAGAGCU	Cleavage		1
bdi-miR7783-3p	i4_LQ_TF3rd_c14557/f1p0/4961	1.5	20.083	1	24	16	39	AGCUCUGAUACCAUGUGGAUGAGA	:.::::::::::::::::	AAAAGCCUACAUGGUAUCAGAGCU	Cleavage		1
bdi-miR7783-3p	i4_LQ_TF3rd_c9277/f1p0/4960	1.5	18.709	1	24	16	39	AGCUCUGAUACCAUGUGGAUGAGA	:.::::::::::::::::	AAAAGCCUACAUGGUAUCAGAGCU	Cleavage		1
bdi-miR7783-3p	i4_LQ_TF3rd_c19658/f1p0/4941	1.5	17.738	1	24	25	48	AGCUCUGAUACCAUGUGGAUGAGA	:.::::::::::::::::	AAAAGCCUACAUGGUAUCAGAGCU	Cleavage		1
bdi-miR7783-3p	i5_HQ_TF3rd_c6855/f2p0/5026	1.5	19.94	1	24	21	44	AGCUCUGAUACCAUGUGGAUGAGA	:.::::::::::::::::	AAAAGCCUACAUGGUAUCAGAGCU	Cleavage		1
bdi-miR7783-3p	i4_LQ_TF3rd_c10589/f1p0/5083	1.5	20.254	1	24	25	48	AGCUCUGAUACCAUGUGGAUGAGA	:.::::::::::::::::	AAAAGCCUACAUGGUAUCAGAGCU	Cleavage		1
bdi-miR7783-3p	i5_LQ_TF3rd_c4485/f1p0/5087	1.5	18.257	1	24	24	47	AGCUCUGAUACCAUGUGGAUGAGA	:.::::::::::::::::	AAAAGCCUACAUGGUAUCAGAGCU	Cleavage		1
bdi-miR7783-3p	i5_LQ_TF3rd_c6798/f1p0/5121	1.5	16.296	1	24	43	66	AGCUCUGAUACCAUGUGGAUGAGA	::.:::::::::::::::	GAGAUUCUACAUGGUAUCAGAGCA	Cleavage		1
bdi-miR7783-3p	i5_HQ_TF3rd_c579/f2p0/5145	1.5	17.878	1	24	21	44	AGCUCUGAUACCAUGUGGAUGAGA	:.::::::::::::::::	AAAAGCCUACAUGGUAUCAGAGCU	Cleavage		1
bdi-miR7783-3p	i5_HQ_TF3rd_c214/f8p0/5153	1.5	24.838	1	24	16	39	AGCUCUGAUACCAUGUGGAUGAGA	:.::::::::::::::::	AAAAGCCUACAUGGUAUCAGAGCU	Cleavage		1
bdi-miR7783-3p	i4_LQ_TF3rd_c21676/f1p0/5195	1.5	19.224	1	24	20	43	AGCUCUGAUACCAUGUGGAUGAGA	:.::::::::::::::::	AAAAGCCUACAUGGUAUCAGAGCU	Cleavage		1
bdi-miR7783-3p	i5_LQ_TF3rd_c1110/f1p0/5249	1.5	15.868	1	24	27	50	AGCUCUGAUACCAUGUGGAUGAGA	:.::::::::::::::::	CAAAGACUACAUGGUAUCAGAGCU	Cleavage		1
bdi-miR7783-3p	i6_HQ_TF3rd_c1772/f3p2/6100	1.5	24.854	1	24	19	42	AGCUCUGAUACCAUGUGGAUGAGA	:.::::::::::::::::	AAAAGCCUACAUGGUAUCAGAGCU	Cleavage		1
bdi-miR7783-3p	i6_LQ_TF3rd_c1613/f1p0/6093	1.5	18.652	1	24	24	47	AGCUCUGAUACCAUGUGGAUGAGA	:.::::::::::::::::	AAAAGCCUACAUGGUAUCAGAGCU	Cleavage		1
bdi-miR7783-3p	i8_LQ_TF3rd_c29/f1p0/8683	1.5	24.127	1	24	16	39	AGCUCUGAUACCAUGUGGAUGAGA	:.::::::::::::::::	AAAAGCCUACAUGGUAUCAGAGCU	Cleavage		1
bdi-miR7783-3p	i3_LQ_TF3rd_c15391/f1p0/3305	1.5	20.749	1	24	24	47	AGCUCUGAUACCAUGUGGAUGAGA	.::.::::: ::::::::::	AAAAGUCUACAUGUUAUCAGAGCU	Translation		1
bdi-miR7783-3p	i4_LQ_TF3rd_c16517/f1p0/4249	1.5	24.831	1	24	16	39	AGCUCUGAUACCAUGUGGAUGAGA	.::.::::: ::::::::::	AAAAGUCUACAUGUUAUCAGAGCU	Translation		1
bdi-miR7783-3p	i4_HQ_TF3rd_c26807/f7p1/4372	1.5	17.087	1	24	20	43	AGCUCUGAUACCAUGUGGAUGAGA	.::.::::: ::::::::::	AAAAGUCUACAUGUUAUCAGAGCU	Translation		1
bdi-miR845	i3_LQ_TF3rd_c4079/f1p0/3356	1.5	19.573	1	21	208	228	UGCUCUGAUACCAAUUGUUGG	::::::.:::::::::::::	CCAACAGUUGGUAUCAGAGCU	Cleavage		2
bdi-miR845	i3_LQ_TF3rd_c5224/f1p1/3986	1.5	24.379	1	21	112	132	UGCUCUGAUACCAAUUGUUGG	:.::::::::::::::::	UGAGCAAUUGGUAUCAGAGCC	Cleavage		2
bdi-miR845	i4_LQ_TF3rd_c23468/f1p1/4583	1.5	19.991	1	21	3455	3475	UGCUCUGAUACCAAUUGUUGG	::::::.:::::::::::::	CCAACAGUUGGUAUCAGAGCU	Cleavage		1
bdi-miR845	i4_LQ_TF3rd_c22743/f1p0/4586	1.5	24.379	1	21	111	131	UGCUCUGAUACCAAUUGUUGG	:.::::::::::::::::	UGAGCAAUUGGUAUCAGAGCC	Cleavage		2
bdi-miR845	i4_LQ_TF3rd_c2792/f1p0/4670	1.5	21.607	1	21	110	130	UGCUCUGAUACCAAUUGUUGG	:.::::::::::::::::	UGAGCAAUUGGUAUCAGAGCC	Cleavage		2
bdi-miR845	i4_LQ_TF3rd_c21171/f1p0/4777	1.5	23.948	1	21	111	131	UGCUCUGAUACCAAUUGUUGG	:.::::::::::::::::	UGAGCAAUUGGUAUCAGAGCC	Cleavage		2
bdi-miR845	i4_LQ_TF3rd_c11555/f1p0/4799	1.5	24.379	1	21	110	130	UGCUCUGAUACCAAUUGUUGG	:.::::::::::::::::	UGAGCAAUUGGUAUCAGAGCC	Cleavage		2
bdi-miR845	i4_LQ_TF3rd_c3883/f1p0/4804	1.5	24.379	1	21	111	131	UGCUCUGAUACCAAUUGUUGG	:.::::::::::::::::	UGAGCAAUUGGUAUCAGAGCC	Cleavage		2
bdi-miR845	i4_LQ_TF3rd_c21207/f1p1/4813	1.5	24.379	1	21	112	132	UGCUCUGAUACCAAUUGUUGG	:.::::::::::::::::	UGAGCAAUUGGUAUCAGAGCC	Cleavage		2
bdi-miR845	i4_LQ_TF3rd_c2858/f1p0/4862	1.5	24.379	1	21	112	132	UGCUCUGAUACCAAUUGUUGG	:.::::::::::::::::	UGAGCAAUUGGUAUCAGAGCC	Cleavage		2
bdi-miR845	i4_LQ_TF3rd_c8685/f1p0/4878	1.5	20.555	1	21	112	132	UGCUCUGAUACCAAUUGUUGG	:.::::::::::::::::	UGAGCAAUUGGUAUCAGAGCC	Cleavage		2
bdi-miR845	i4_HQ_TF3rd_c19066/f2p0/4901	1.5	24.606	1	21	201	221	UGCUCUGAUACCAAUUGUUGG	:.::::::::::::::::	UGAGCAAUUGGUAUCAGAGCC	Cleavage		2
bdi-miR845	i4_LQ_TF3rd_c10110/f1p0/4925	1.5	24.092	1	21	112	132	UGCUCUGAUACCAAUUGUUGG	:.::::::::::::::::	UGAGCAAUUGGUAUCAGAGCC	Cleavage		2
bdi-miR845	i4_HQ_TF3rd_c2142/f2p2/4941	1.5	24.79	1	21	108	128	UGCUCUGAUACCAAUUGUUGG	:.::::::::::::::::	UGAGCAAUUGGUAUCAGAGCC	Cleavage		2
bdi-miR845	i4_LQ_TF3rd_c22921/f1p0/4949	1.5	24.247	1	21	111	131	UGCUCUGAUACCAAUUGUUGG	:.::::::::::::::::	UGAGCAAUUGGUAUCAGAGCC	Cleavage		2
bdi-miR845	i4_LQ_TF3rd_c7090/f1p0/4993	1.5	24.379	1	21	111	131	UGCUCUGAUACCAAUUGUUGG	:.::::::::::::::::	UGAGCAAUUGGUAUCAGAGCC	Cleavage		2
bdi-miR845	i4_LQ_TF3rd_c7061/f1p0/5021	1.5	24.379	1	21	111	131	UGCUCUGAUACCAAUUGUUGG	:.::::::::::::::::	UGAGCAAUUGGUAUCAGAGCC	Cleavage		2
bdi-miR845	i5_LQ_TF3rd_c4946/f1p1/5086	1.5	24.379	1	21	112	132	UGCUCUGAUACCAAUUGUUGG	:.::::::::::::::::	UGAGCAAUUGGUAUCAGAGCC	Cleavage		2
bdi-miR845	i5_LQ_TF3rd_c4947/f1p2/5114	1.5	24.379	1	21	112	132	UGCUCUGAUACCAAUUGUUGG	:.::::::::::::::::	UGAGCAAUUGGUAUCAGAGCC	Cleavage		2
bdi-miR845	i5_LQ_TF3rd_c1359/f1p0/5295	1.5	24.379	1	21	112	132	UGCUCUGAUACCAAUUGUUGG	:.::::::::::::::::	UGAGCAAUUGGUAUCAGAGCC	Cleavage		2
bdi-miR845	i5_HQ_TF3rd_c822/f2p0/5599	1.5	24.379	1	21	112	132	UGCUCUGAUACCAAUUGUUGG	:.::::::::::::::::	UGAGCAAUUGGUAUCAGAGCC	Cleavage		2
far-miR1122	i5_LQ_TF3rd_c6785/f1p0/5350	1.5	23.92	1	20	4012	4031	UAGAUACAUCCGUAUCUAGA	::::::::::::::::: ::	UCUAGAUACGGAUGUAUGUA	Cleavage		1
far-miR1122	i1_LQ_TF3rd_c82338/f1p3/1690	1.5	12.408	1	20	716	735	UAGAUACAUCCGUAUCUAGA	:::::::::::::: :::::	UCUAGAUACGGAUGAAUCUA	Cleavage		1
far-miR1122	i8_LQ_TF3rd_c179/f1p0/8446	1.5	21.556	1	20	4482	4501	UAGAUACAUCCGUAUCUAGA	::::::::. ::::::::::	UCUAGAUAUAGAUGUAUCUA	Translation		1
far-miR1122	i5_LQ_TF3rd_c4717/f1p0/5515	1.5	19.078	1	20	5353	5372	UAGAUACAUCCGUAUCUAGA	::: :::.::::::::::::	UCUUGAUGCGGAUGUAUCUA	Cleavage		1
far-miR1122	i4_LQ_TF3rd_c24500/f1p0/4589	1.5	12.769	1	20	676	695	UAGAUACAUCCGUAUCUAGA	::::::::: :::::::::.	UCUAGAUACAGAUGUAUCUG	Translation		1
far-miR1122	i4_LQ_TF3rd_c3687/f1p10/4336	1.5	21.938	1	20	260	279	UAGAUACAUCCGUAUCUAGA	::::::::. ::::::::::	UCUAGAUAUAGAUGUAUCUA	Translation		1
far-miR1122	i2_LQ_TF3rd_c14048/f1p0/2614	1.5	20.076	1	20	1019	1038	UAGAUACAUCCGUAUCUAGA	::::::::.: :::::::::	UCUAGAUAUGCAUGUAUCUA	Translation		1
far-miR437	i5_LQ_TF3rd_c1381/f1p2/5611	1.5	17.539	1	21	1476	1496	AAACAUAGAGAAGUUUGACUU	:::::::::::::::: ::::	AAGUCAAACUUCUCUAAGUUU	Cleavage		1
far-miR437	i3_LQ_TF3rd_c15670/f1p0/3302	1.5	15.025	1	21	3144	3164	AAACAUAGAGAAGUUUGACUU	:::::::::::: .:::::::	AAGUCAAACUUCGUUAUGUUU	Translation		1
far-miR437	i4_LQ_TF3rd_c2296/f1p4/4818	1.5	12.988	1	21	4037	4057	AAACAUAGAGAAGUUUGACUU	:::::::::::::::: :::	UAGUCAAACUUCUCUAUAUUU	Cleavage		1
far-miR437	i2_LQ_TF3rd_c6939/f1p0/2157	1.5	15.999	1	21	1519	1539	AAACAUAGAGAAGUUUGACUU	..::::::.::::.:.:::::	GGGUCAAAUUUCUUUGUGUUU	Cleavage		1
hvu-miR5048a	i1_LQ_TF3rd_c85598/f1p0/1637	1.5	10.951	1	22	1040	1061	UAUUUGCAGGUUUUAGGUCUAA	::::::::: ::::::::.	GCUGACCUAAAAGCUGCAAAUG	Translation		1
hvu-miR5049f	i5_LQ_TF3rd_c2522/f1p0/5077	1.5	8.802	1	21	5019	5039	AAUUAAUAUGGAUCGGAGGGA	::::::::::::::::::: :	UCCCUCCGAUCCAUAUUAACU	Cleavage		1
hvu-miR5049f	i4_LQ_TF3rd_c14044/f1p0/4836	1.5	9.676	1	21	4792	4812	AAUUAAUAUGGAUCGGAGGGA	::::::::::::::::::: :	UCCCUCCGAUCCAUAUUAACU	Cleavage		1
hvu-miR5049f	i4_LQ_TF3rd_c19697/f1p0/4514	1.5	8.802	1	21	4459	4479	AAUUAAUAUGGAUCGGAGGGA	::::::::::::::::::: :	UCCCUCCGAUCCAUAUUAACU	Cleavage		1
hvu-miR5049f	i3_LQ_TF3rd_c14138/f1p0/3988	1.5	9.614	1	21	3816	3836	AAUUAAUAUGGAUCGGAGGGA	::::::::::::::::::: :	UCCCUCCGAUCCAUAUUAACU	Cleavage		1
hvu-miR5049f	i2_LQ_TF3rd_c4483/f1p0/2760	1.5	9.676	1	21	2716	2736	AAUUAAUAUGGAUCGGAGGGA	::::::::::::::::::: :	UCCCUCCGAUCCAUAUUAACU	Cleavage		1
hvu-miR5049f	i2_LQ_TF3rd_c4253/f1p0/2154	1.5	19.071	1	21	1969	1989	AAUUAAUAUGGAUCGGAGGGA	:::::::::::::::::: ::	UCCCUCCGAUCCAUAUUAUUU	Cleavage		1
hvu-miR5049f	i1_LQ_TF3rd_c24923/f1p0/1459	1.5	21.207	1	21	679	699	AAUUAAUAUGGAUCGGAGGGA	:::::::::::::::::: ::	UCCCUCCGAUCCAUAUUACUU	Cleavage		1
hvu-miR5049f	i1_HQ_TF3rd_c72717/f19p0/1336	1.5	21.145	1	21	1234	1254	AAUUAAUAUGGAUCGGAGGGA	:::::::::::::::::: ::	UCCCUCCGAUCCAUAUUACUU	Cleavage		1
hvu-miR5049f	i1_HQ_TF3rd_c84777/f2p0/1328	1.5	23.913	1	21	1225	1245	AAUUAAUAUGGAUCGGAGGGA	:::::::::::::::::: ::	UCCCUCCGAUCCAUAUUACUU	Cleavage		1
hvu-miR5049f	i1_HQ_TF3rd_c102122/f40p0/1189	1.5	20.392	1	21	1060	1080	AAUUAAUAUGGAUCGGAGGGA	:::::::::::::::::: ::	UCCCUCCGAUCCAUAUUACUU	Cleavage		1
hvu-miR5049f	i6_LQ_TF3rd_c1055/f1p0/6927	1.5	22.694	1	21	2461	2481	AAUUAAUAUGGAUCGGAGGGA	::::::::::.:: :::::::	UCCCUCCGAUUCAAAUUAAUU	Cleavage		2
hvu-miR5049f	i5_LQ_TF3rd_c7278/f1p0/5043	1.5	13.838	1	21	4270	4290	AAUUAAUAUGGAUCGGAGGGA	::.:: :::::::::::::::	UCUCUGCGAUCCAUAUUAAUU	Cleavage		1
hvu-miR5049f	i2_LQ_TF3rd_c14398/f1p1/2591	1.5	20.041	1	21	1707	1727	AAUUAAUAUGGAUCGGAGGGA	:::::::::::.: :::::::	UCCCUCCGAUCUAAAUUAAUU	Cleavage		1
hvu-miR5049f	i2_LQ_TF3rd_c8118/f1p0/2433	1.5	20.041	1	21	1567	1587	AAUUAAUAUGGAUCGGAGGGA	:::::::::::.: :::::::	UCCCUCCGAUCUAAAUUAAUU	Cleavage		1
hvu-miR5049f	i1_LQ_TF3rd_c60824/f1p0/1166	1.5	14.687	1	21	1083	1103	AAUUAAUAUGGAUCGGAGGGA	::::::::: ::::::::.::	UCCCUCCGACCCAUAUUAGUU	Cleavage		1
hvu-miR6183	i2_LQ_TF3rd_c19651/f1p0/2565	1.5	17.325	1	22	1120	1141	UGAGCGAGUUGGCUGCAAGUUC	:::::::: ::::::.:::::	CAACUUGCACCCAACUUGCUCA	Cleavage		1
hvu-miR6183	i5_LQ_TF3rd_c5780/f1p0/5800	1.5	17.232	1	22	1115	1136	UGAGCGAGUUGGCUGCAAGUUC	:::::::: ::::::.:::::	CAACUUGCACCCAACUUGCUCA	Cleavage		1
novel_1	i6_LQ_TF3rd_c625/f1p0/6164	1.5	17.772	1	22	5592	5613	UCUGAAGAUGAAGUAUAUGAUU	.: .::::: ::::::::::::	GAGUAUAUAGUUCAUCUUCAGA	Cleavage		1
novel_16	i6_LQ_TF3rd_c1257/f1p0/6436	1.5	24.054	1	20	1465	1484	UUUGGAUGUAUCUAGACACU	:::::::::::::.:.:.::	AGUGUCUAGAUACGUUCGAA	Cleavage		1
novel_16	i4_LQ_TF3rd_c21822/f1p0/4497	1.5	22.817	1	20	3006	3025	UUUGGAUGUAUCUAGACACU	::::::::::::::: ::::	AGUGUCUAGAUACAUACAAA	Cleavage		1
novel_16	i3_HQ_TF3rd_c1644/f2p2/3589	1.5	24.054	1	20	1466	1485	UUUGGAUGUAUCUAGACACU	:::::::::::::.:.:.::	AGUGUCUAGAUACGUUCGAA	Cleavage		1
novel_16	i5_LQ_TF3rd_c1758/f1p4/5350	1.5	20.263	1	20	1841	1860	UUUGGAUGUAUCUAGACACU	:::::::: ::.::::::::	AGUGUCUACAUGCAUCCAAA	Cleavage		1
novel_16	i4_LQ_TF3rd_c14178/f1p0/5004	1.5	21.801	1	20	2071	2090	UUUGGAUGUAUCUAGACACU	::::: :::::::::.::::	AGUGUAUAGAUACAUUCAAA	Cleavage		1
novel_16	i4_LQ_TF3rd_c3120/f1p0/4862	1.5	21.801	1	20	2035	2054	UUUGGAUGUAUCUAGACACU	::::: :::::::::.::::	AGUGUAUAGAUACAUUCAAA	Cleavage		1
novel_16	i3_LQ_TF3rd_c9254/f1p0/3487	1.5	24.666	1	20	2428	2447	UUUGGAUGUAUCUAGACACU	::::: :.::::::::::::	AGUGUGUGGAUACAUCCAAA	Cleavage		1
novel_16	i2_LQ_TF3rd_c7671/f1p2/2547	1.5	23.847	1	20	2468	2487	UUUGGAUGUAUCUAGACACU	:::::.::::: ::::::::	AGUGUUUAGAUUCAUCCAAA	Translation		1
novel_16	i1_LQ_TF3rd_c61729/f1p0/1741	1.5	23.847	1	20	1677	1696	UUUGGAUGUAUCUAGACACU	:::::.::::: ::::::::	AGUGUUUAGAUUCAUCCAAA	Translation		1
novel_16	i3_LQ_TF3rd_c3754/f1p0/3741	1.5	19.562	1	20	1346	1365	UUUGGAUGUAUCUAGACACU	:::::::::::::.::::	CAUGUCUAGAUACAUUCAAA	Cleavage		1
novel_16	i6_LQ_TF3rd_c1049/f1p0/6287	1.5	19.925	1	20	4992	5011	UUUGGAUGUAUCUAGACACU	::::::::::::::::: :	UGUGUCUAGAUACAUCCAUA	Cleavage		1
novel_16	i5_LQ_TF3rd_c4902/f1p0/5767	1.5	19.927	1	20	4455	4474	UUUGGAUGUAUCUAGACACU	::::::::::::::::: :	UGUGUCUAGAUACAUCCAUA	Cleavage		1
novel_16	i5_LQ_TF3rd_c2374/f1p10/5191	1.5	9.169	1	20	2223	2242	UUUGGAUGUAUCUAGACACU	::::::::::::::::: :	UGUGUCUAGAUACAUCCAUA	Cleavage		3
novel_16	i4_LQ_TF3rd_c21580/f1p0/4914	1.5	19.926	1	20	3609	3628	UUUGGAUGUAUCUAGACACU	::::::::::::::::: :	UGUGUCUAGAUACAUCCAUA	Cleavage		1
novel_16	i4_LQ_TF3rd_c23561/f1p0/4470	1.5	9.94	1	20	1118	1137	UUUGGAUGUAUCUAGACACU	::::::::::::::::: :	UGUGUCUAGAUACAUCCAUA	Cleavage		1
novel_16	i5_LQ_TF3rd_c6415/f1p0/5985	1.5	23.042	1	20	5506	5525	UUUGGAUGUAUCUAGACACU	.:: ::::::::::::.:::	GGUAUCUAGAUACAUCUAAA	Cleavage		1
novel_16	i5_LQ_TF3rd_c2914/f1p0/5640	1.5	20.964	1	20	5423	5442	UUUGGAUGUAUCUAGACACU	.::::.:: :::::::::::	GGUGUUUACAUACAUCCAAA	Cleavage		1
novel_16	i4_LQ_TF3rd_c21205/f1p1/4393	1.5	24.297	1	20	4174	4193	UUUGGAUGUAUCUAGACACU	.::::.:: :::::::::::	GGUGUUUACAUACAUCCAAA	Cleavage		1
novel_16	i4_LQ_TF3rd_c16789/f1p0/4196	1.5	24.297	1	20	3976	3995	UUUGGAUGUAUCUAGACACU	.::::.:: :::::::::::	GGUGUUUACAUACAUCCAAA	Cleavage		1
novel_16	i3_LQ_TF3rd_c10650/f1p2/3805	1.5	24.297	1	20	3588	3607	UUUGGAUGUAUCUAGACACU	.::::.:: :::::::::::	GGUGUUUACAUACAUCCAAA	Cleavage		1
novel_16	i3_LQ_TF3rd_c5164/f1p0/3718	1.5	24.297	1	20	3503	3522	UUUGGAUGUAUCUAGACACU	.::::.:: :::::::::::	GGUGUUUACAUACAUCCAAA	Cleavage		1
novel_16	i3_LQ_TF3rd_c13065/f1p5/3680	1.5	24.297	1	20	3461	3480	UUUGGAUGUAUCUAGACACU	.::::.:: :::::::::::	GGUGUUUACAUACAUCCAAA	Cleavage		1
novel_16	i3_LQ_TF3rd_c2545/f1p0/3661	1.5	24.297	1	20	3458	3477	UUUGGAUGUAUCUAGACACU	.::::.:: :::::::::::	GGUGUUUACAUACAUCCAAA	Cleavage		1
novel_16	i0_LQ_TF3rd_c52923/f1p2/381	1.5	24.297	1	20	149	168	UUUGGAUGUAUCUAGACACU	.::::.:: :::::::::::	GGUGUUUACAUACAUCCAAA	Cleavage		1
novel_17	i8_LQ_TF3rd_c247/f1p0/8794	1.5	19.511	1	24	7460	7483	AAGUCGUUAUAGUCGAAGAUGGUG	::::::::::::::.::..:::::	CACCAUCUUCGACUGUAGUGACUU	Cleavage		1
novel_18	i3_LQ_TF3rd_c13992/f1p1/3560	1.5	15.383	1	24	157	180	AUUGUGCACUAACCCUCUAAUGAG	:::::::::::::::::: :::::	CUCAUUAGAGGGUUAGUGGACAAU	Cleavage		1
novel_18	i5_LQ_TF3rd_c1896/f1p8/5645	1.5	15.383	1	24	4975	4998	AUUGUGCACUAACCCUCUAAUGAG	:::::::::::::::::: :::::	CUCAUUAGAGGGUUAGUGGACAAU	Cleavage		1
novel_20	i4_LQ_TF3rd_c22920/f1p0/4659	1.5	18.272	1	21	4491	4511	CUCAGGAGAGAUGACACUGAC	: .::::::::::.::.::::	GAUAGUGUCAUCUUUCUUGAG	Cleavage		1
novel_22	i1_LQ_TF3rd_c6408/f1p0/1153	1.5	22.15	1	21	686	706	UUUUUCUGUAGCUCAAAAUAC	:::::::::::::: :::::	AUAUUUUGAGCUACACAAAAA	Cleavage		2
novel_22	i4_LQ_TF3rd_c16906/f1p0/4196	1.5	19.765	1	21	3274	3294	UUUUUCUGUAGCUCAAAAUAC	:::::::::::::: :::::	AUAUUUUGAGCUACACAAAAA	Cleavage		2
novel_22	i4_LQ_TF3rd_c12494/f1p0/4690	1.5	20.639	1	21	1702	1722	UUUUUCUGUAGCUCAAAAUAC	:::::::::::::: :::::	AUAUUUUGAGCUACACAAAAA	Cleavage		1
novel_22	i4_LQ_TF3rd_c7973/f1p0/4688	1.5	20.415	1	21	2677	2697	UUUUUCUGUAGCUCAAAAUAC	:::::::::::::: :::::	AUAUUUUGAGCUACACAAAAA	Cleavage		2
novel_22	i5_LQ_TF3rd_c2448/f1p0/5302	1.5	20.415	1	21	3480	3500	UUUUUCUGUAGCUCAAAAUAC	:::::::::::::: :::::	AUAUUUUGAGCUACACAAAAA	Cleavage		2
novel_22	i12_LQ_TF3rd_c14/f1p0/12310	1.5	9.151	1	21	1351	1371	UUUUUCUGUAGCUCAAAAUAC	: ::::::::::::: :::::	GAAUUUUGAGCUACAUAAAAA	Cleavage		1
novel_22	i1_LQ_TF3rd_c29053/f1p0/1680	1.5	17.398	1	21	231	251	UUUUUCUGUAGCUCAAAAUAC	:::::::::: ::::.:::	CCAUUUUGAGCUUCAGAGAAA	Translation		1
novel_22	i4_LQ_TF3rd_c21553/f1p0/4560	1.5	17.398	1	21	3232	3252	UUUUUCUGUAGCUCAAAAUAC	:::::::::: ::::.:::	CCAUUUUGAGCUUCAGAGAAA	Translation		1
novel_22	i8_LQ_TF3rd_c265/f1p0/8303	1.5	10.92	1	21	1387	1407	UUUUUCUGUAGCUCAAAAUAC	::: ::::::::::::.::	AAAUUAUGAGCUACAGAAGAA	Cleavage		1
novel_29	i1_LQ_TF3rd_c47785/f1p0/1834	1.5	20.385	1	21	1739	1759	UCCUCUGAUCCAUAAUAAGUG	::::::::::::::..::::.	CACUUAUUAUGGAUUGGAGGG	Cleavage		1
novel_29	i5_LQ_TF3rd_c2428/f1p0/5908	1.5	18.886	1	21	1395	1415	UCCUCUGAUCCAUAAUAAGUG	::::::::::::::..::::.	CACUUAUUAUGGAUUGGAGGG	Cleavage		1
novel_29	i0_HQ_TF3rd_c67052/f2p0/988	1.5	13.383	1	21	920	940	UCCUCUGAUCCAUAAUAAGUG	:::::: :::::::::::::.	CACUUAAUAUGGAUCAGAGGG	Cleavage		1
novel_29	i4_LQ_TF3rd_c24064/f1p0/4245	1.5	13.222	1	21	3596	3616	UCCUCUGAUCCAUAAUAAGUG	:::::: ::::::::.:::::	CACUUAAUAUGGAUCGGAGGA	Cleavage		1
novel_29	i4_LQ_TF3rd_c13218/f1p3/4672	1.5	13.222	1	21	4142	4162	UCCUCUGAUCCAUAAUAAGUG	:::::: ::::::::.:::::	CACUUAAUAUGGAUCGGAGGA	Cleavage		1
novel_29	i5_LQ_TF3rd_c1752/f1p0/5812	1.5	21.929	1	21	3651	3671	UCCUCUGAUCCAUAAUAAGUG	.:.::::::::::::.::::.	UAUUUAUUAUGGAUCGGAGGG	Cleavage		1
novel_30	i1_LQ_TF3rd_c76931/f1p0/1650	1.5	17.593	1	21	1568	1588	UUGGUCAAUAAAAUAUGAAUU	::::.:::::::.::::.:::	AAUUUAUAUUUUGUUGAUCAA	Cleavage		1
novel_34	i4_LQ_TF3rd_c16644/f1p0/4163	1.5	23.526	1	21	1531	1551	UCUGUCCCAUAAUAUAAGAUG	::::::::: ::::::::.::	CAUCUUAUAAUAUGGGACGGA	Cleavage		2
novel_34	i5_HQ_TF3rd_c546/f3p0/5274	1.5	20.748	1	21	3048	3068	UCUGUCCCAUAAUAUAAGAUG	::::::: :::.:::::::::	CAUCUUAGAUUGUGGGACAGA	Cleavage		1
novel_34	i5_LQ_TF3rd_c6407/f1p0/5830	1.5	24.079	1	21	2319	2339	UCUGUCCCAUAAUAUAAGAUG	:.:::::::::.:::::..::	CGUCUUAUAUUGUGGGAUGGA	Cleavage		1
novel_34	i4_LQ_TF3rd_c10098/f1p0/4372	1.5	19.55	1	21	1436	1456	UCUGUCCCAUAAUAUAAGAUG	.:: ::::::.:::::::::	AGUCCUAUAUUGUGGGACAGA	Cleavage		1
novel_34	i4_LQ_TF3rd_c23026/f1p1/4369	1.5	19.55	1	21	2091	2111	UCUGUCCCAUAAUAUAAGAUG	.:: ::::::.:::::::::	AGUCCUAUAUUGUGGGACAGA	Cleavage		1
novel_34	i4_LQ_TF3rd_c11614/f1p2/4710	1.5	19.55	1	21	2440	2460	UCUGUCCCAUAAUAUAAGAUG	.:: ::::::.:::::::::	AGUCCUAUAUUGUGGGACAGA	Cleavage		1
novel_34	i4_LQ_TF3rd_c14213/f1p0/4760	1.5	19.55	1	21	2099	2119	UCUGUCCCAUAAUAUAAGAUG	.:: ::::::.:::::::::	AGUCCUAUAUUGUGGGACAGA	Cleavage		1
novel_34	i4_LQ_TF3rd_c8345/f1p1/4748	1.5	19.55	1	21	2307	2327	UCUGUCCCAUAAUAUAAGAUG	.:: ::::::.:::::::::	AGUCCUAUAUUGUGGGACAGA	Cleavage		1
novel_34	i4_LQ_TF3rd_c21640/f1p0/5027	1.5	19.55	1	21	2435	2455	UCUGUCCCAUAAUAUAAGAUG	.:: ::::::.:::::::::	AGUCCUAUAUUGUGGGACAGA	Cleavage		1
novel_34	i4_LQ_TF3rd_c22241/f1p0/4989	1.5	19.55	1	21	2464	2484	UCUGUCCCAUAAUAUAAGAUG	.:: ::::::.:::::::::	AGUCCUAUAUUGUGGGACAGA	Cleavage		1
novel_34	i4_HQ_TF3rd_c1950/f2p0/4999	1.5	19.55	1	21	2437	2457	UCUGUCCCAUAAUAUAAGAUG	.:: ::::::.:::::::::	AGUCCUAUAUUGUGGGACAGA	Cleavage		1
novel_34	i5_HQ_TF3rd_c875/f2p0/5139	1.5	19.55	1	21	2469	2489	UCUGUCCCAUAAUAUAAGAUG	.:: ::::::.:::::::::	AGUCCUAUAUUGUGGGACAGA	Cleavage		1
novel_34	i5_LQ_TF3rd_c6382/f1p6/5142	1.5	19.55	1	21	2091	2111	UCUGUCCCAUAAUAUAAGAUG	.:: ::::::.:::::::::	AGUCCUAUAUUGUGGGACAGA	Cleavage		1
novel_34	i5_LQ_TF3rd_c3449/f1p0/5404	1.5	19.55	1	21	2439	2459	UCUGUCCCAUAAUAUAAGAUG	.:: ::::::.:::::::::	AGUCCUAUAUUGUGGGACAGA	Cleavage		1
novel_34	i5_LQ_TF3rd_c2559/f1p0/5471	1.5	19.55	1	21	2466	2486	UCUGUCCCAUAAUAUAAGAUG	.:: ::::::.:::::::::	AGUCCUAUAUUGUGGGACAGA	Cleavage		1
novel_34	i5_HQ_TF3rd_c401/f3p0/5522	1.5	19.55	1	21	2457	2477	UCUGUCCCAUAAUAUAAGAUG	.:: ::::::.:::::::::	AGUCCUAUAUUGUGGGACAGA	Cleavage		1
novel_34	i9_LQ_TF3rd_c165/f1p0/9102	1.5	19.55	1	21	6200	6220	UCUGUCCCAUAAUAUAAGAUG	.:: ::::::.:::::::::	AGUCCUAUAUUGUGGGACAGA	Cleavage		1
novel_36	i5_LQ_TF3rd_c3276/f1p0/5061	1.5	13.666	1	21	4493	4513	UUAUAUUUCGGAACGGAGGUA	::::::.::::: ::::::::	UACCUCUGUUCCUAAAUAUAA	Translation		1
novel_36	i5_LQ_TF3rd_c2405/f1p0/5095	1.5	13.88	1	21	825	845	UUAUAUUUCGGAACGGAGGUA	:::::::::::: :::::::.	UACCUCCGUUCCAAAAUAUAG	Translation		1
novel_36	i5_LQ_TF3rd_c2606/f1p1/5461	1.5	14.904	1	21	5103	5123	UUAUAUUUCGGAACGGAGGUA	::::::::::.: ::::::::	UACCUCCGUUUCAAAAUAUAA	Translation		1
novel_36	i5_LQ_TF3rd_c5446/f1p0/5887	1.5	13.208	1	21	2117	2137	UUAUAUUUCGGAACGGAGGUA	:: ::::::::.:::::::::	UAGCUCCGUUCUGAAAUAUAA	Cleavage		1
novel_36	i6_LQ_TF3rd_c170/f1p0/6493	1.5	13.997	1	21	1892	1912	UUAUAUUUCGGAACGGAGGUA	:: ::::::::.:::::::::	UAACUCCGUUCUGAAAUAUAA	Cleavage		1
novel_36	i6_LQ_TF3rd_c1363/f1p0/6704	1.5	13.208	1	21	2966	2986	UUAUAUUUCGGAACGGAGGUA	:: ::::::::.:::::::::	UAGCUCCGUUCUGAAAUAUAA	Cleavage		1
novel_36	i2_HQ_TF3rd_c4415/f2p0/2515	1.5	8.136	1	21	751	771	UUAUAUUUCGGAACGGAGGUA	: :::::::::: :.::::::	UCCCUCCGUUCCUAGAUAUAA	Translation		1
novel_36	i2_LQ_TF3rd_c19819/f1p0/2702	1.5	10.191	1	21	673	693	UUAUAUUUCGGAACGGAGGUA	: :::::::::: :.::::::	UCCCUCCGUUCCUAGAUAUAA	Translation		1
novel_36	i3_LQ_TF3rd_c20878/f1p0/3101	1.5	8.136	1	21	1345	1365	UUAUAUUUCGGAACGGAGGUA	: :::::::::: :.::::::	UCCCUCCGUUCCUAGAUAUAA	Translation		1
novel_36	i3_LQ_TF3rd_c4956/f1p0/3270	1.5	8.136	1	21	2070	2090	UUAUAUUUCGGAACGGAGGUA	: :::::::::: :.::::::	UCCCUCCGUUCCUAGAUAUAA	Translation		1
novel_36	i3_LQ_TF3rd_c14150/f1p0/3330	1.5	8.136	1	21	1349	1369	UUAUAUUUCGGAACGGAGGUA	: :::::::::: :.::::::	UCCCUCCGUUCCUAGAUAUAA	Translation		1
novel_36	i3_LQ_TF3rd_c10929/f1p1/3399	1.5	12.948	1	21	2029	2049	UUAUAUUUCGGAACGGAGGUA	: :::::::::: :.::::::	UCCCUCCGUUCCUAGAUAUAA	Translation		1
novel_36	i3_LQ_TF3rd_c7973/f1p0/3737	1.5	6.757	1	21	1720	1740	UUAUAUUUCGGAACGGAGGUA	: :::::::::: :.::::::	UCCCUCCGUUCCUAGAUAUAA	Translation		1
novel_36	i3_LQ_TF3rd_c9812/f1p0/3771	1.5	5.819	1	21	2054	2074	UUAUAUUUCGGAACGGAGGUA	: :::::::::: :.::::::	UCCCUCCGUUCCUAGAUAUAA	Translation		1
novel_36	i3_LQ_TF3rd_c5880/f1p0/3788	1.5	8.136	1	21	2069	2089	UUAUAUUUCGGAACGGAGGUA	: :::::::::: :.::::::	UCCCUCCGUUCCUAGAUAUAA	Translation		1
novel_36	i4_LQ_TF3rd_c17346/f1p0/4108	1.5	6.757	1	21	2284	2304	UUAUAUUUCGGAACGGAGGUA	: :::::::::: :.::::::	UCCCUCCGUUCCUAGAUAUAA	Translation		1
novel_36	i5_LQ_TF3rd_c2487/f1p0/5864	1.5	10.391	1	21	2312	2332	UUAUAUUUCGGAACGGAGGUA	: :::::::::: :.::::::	UCCCUCCGUUCCUAGAUAUAA	Translation		1
novel_36	i8_LQ_TF3rd_c159/f1p0/8654	1.5	14.448	1	21	8801	8821	UUAUAUUUCGGAACGGAGGUA	: ::::::::.: ::::::::	UCCCUCCGUUUCAAAAUAUAA	Translation		1
novel_36	i8_LQ_TF3rd_c205/f1p0/8932	1.5	13.553	1	21	6487	6507	UUAUAUUUCGGAACGGAGGUA	: :::::::::: :.::::::	UCCCUCCGUUCCUAGAUAUAA	Translation		2
novel_39	i3_LQ_TF3rd_c14842/f1p0/3772	1.5	16.098	1	24	2334	2357	AUACUCCCUCCGUCUAAAAAUAGG	:::::::: .::::::::::::::	CCUAUUUUGGGACGGAGGGAGUAU	Cleavage		1
novel_39	i1_LQ_TF3rd_c53494/f1p0/1929	1.5	22.174	1	24	733	756	AUACUCCCUCCGUCUAAAAAUAGG	.:::::: :.::::::::::::::	UCUAUUUAUGGACGGAGGGAGUAU	Cleavage		1
novel_39	i2_LQ_TF3rd_c13325/f1p0/2243	1.5	18.436	1	24	1021	1044	AUACUCCCUCCGUCUAAAAAUAGG	:.::::: :.::::::::::::::	CUUAUUUGUGGACGGAGGGAGUAU	Cleavage		1
novel_39	i3_LQ_TF3rd_c10151/f1p0/3238	1.5	21.696	1	24	2775	2798	AUACUCCCUCCGUCUAAAAAUAGG	:.::::: :.::::::::::::::	CUUAUUUGUGGACGGAGGGAGUAU	Cleavage		1
novel_39	i3_LQ_TF3rd_c20375/f1p0/3877	1.5	19.067	1	24	2157	2180	AUACUCCCUCCGUCUAAAAAUAGG	:.:::::: :::.:::::::::::	CUUAUUUUAAGAUGGAGGGAGUAU	Cleavage		1
novel_39	i4_LQ_TF3rd_c11483/f1p0/4378	1.5	18.771	1	24	2779	2802	AUACUCCCUCCGUCUAAAAAUAGG	:.::::: :.::::::::::::::	CUUAUUUGUGGACGGAGGGAGUAU	Cleavage		1
novel_39	i5_LQ_TF3rd_c7251/f1p0/5030	1.5	20.192	1	24	1596	1619	AUACUCCCUCCGUCUAAAAAUAGG	:.::::: :.::::::::::::::	CUUAUUUGUGGACGGAGGGAGUAU	Cleavage		1
novel_39	i6_LQ_TF3rd_c154/f1p0/6589	1.5	18.771	1	24	1914	1937	AUACUCCCUCCGUCUAAAAAUAGG	:.::::: :.::::::::::::::	CUUAUUUGUGGACGGAGGGAGUAU	Cleavage		2
novel_39	i9_LQ_TF3rd_c26/f1p0/9604	1.5	13.959	1	24	7200	7223	AUACUCCCUCCGUCUAAAAAUAGG	.:::::: :.::::::::::::::	UCUAUUUAUGGACGGAGGGAGUAU	Cleavage		2
novel_39	i4_LQ_TF3rd_c6186/f1p2/4471	1.5	18.996	1	24	3597	3620	AUACUCCCUCCGUCUAAAAAUAGG	: :::::::::::::::: :::::	CAUAUUUUUAGACGGAGGUAGUAU	Cleavage		1
novel_39	i1_LQ_TF3rd_c13441/f1p0/1665	1.5	15.366	1	24	1540	1563	AUACUCCCUCCGUCUAAAAAUAGG	:. :: :::.::::::::::::::	CUAAUCUUUGGACGGAGGGAGUAU	Cleavage		1
novel_39	i3_LQ_TF3rd_c14969/f1p0/3573	1.5	16.79	1	24	789	812	AUACUCCCUCCGUCUAAAAAUAGG	.:: ::: :.::::::::::::::	UCUUUUUAUGGACGGAGGGAGUAU	Cleavage		1
novel_39	i7_LQ_TF3rd_c360/f1p0/7101	1.5	13.084	1	24	161	184	AUACUCCCUCCGUCUAAAAAUAGG	.: :::: :.::::::::::::::	UCCAUUUAUGGACGGAGGGAGUAU	Cleavage		2
novel_39	i1_LQ_TF3rd_c3579/f1p0/1387	1.5	16.444	1	24	239	262	AUACUCCCUCCGUCUAAAAAUAGG	::: ::: .::::::::::::::	ACUAAUUUGGGACGGAGGGAGUAU	Cleavage		1
novel_39	i7_LQ_TF3rd_c281/f1p0/7120	1.5	12.162	1	24	180	203	AUACUCCCUCCGUCUAAAAAUAGG	:::: :.::::::::::::::	UUCAUUUAUGGACGGAGGGAGUAU	Cleavage		2
novel_39	i1_LQ_TF3rd_c27651/f1p0/1971	1.5	23.239	1	24	1874	1897	AUACUCCCUCCGUCUAAAAAUAGG	.: .::: :.::::::::::::::	UCCGUUUAUGGACGGAGGGAGUAU	Cleavage		1
novel_39	i3_LQ_TF3rd_c5381/f1p0/3529	1.5	23.52	1	24	2212	2235	AUACUCCCUCCGUCUAAAAAUAGG	::::: .::::::::::::::	UACAUUUUGGGACGGAGGGAGUAU	Cleavage		1
novel_39	i7_LQ_TF3rd_c409/f1p0/7170	1.5	11.499	1	24	166	189	AUACUCCCUCCGUCUAAAAAUAGG	:::: :.::::::::::::::	UUCAUUUAUGGACGGAGGGAGUAU	Cleavage		2
novel_40	i3_LQ_TF3rd_c14440/f1p0/3194	1.5	20.279	1	19	839	857	UGGACAAUGAUGAAAAACA	::::: :::::::::::.:	UGUUUCUCAUCAUUGUCUA	Cleavage		1
novel_40	i4_LQ_TF3rd_c13523/f1p0/4624	1.5	20.279	1	19	2984	3002	UGGACAAUGAUGAAAAACA	::::: :::::::::::.:	UGUUUCUCAUCAUUGUCUA	Cleavage		1
novel_40	i4_LQ_TF3rd_c9057/f1p0/4739	1.5	20.279	1	19	3131	3149	UGGACAAUGAUGAAAAACA	::::: :::::::::::.:	UGUUUCUCAUCAUUGUCUA	Cleavage		1
novel_40	i4_LQ_TF3rd_c4117/f1p1/4812	1.5	20.279	1	19	3165	3183	UGGACAAUGAUGAAAAACA	::::: :::::::::::.:	UGUUUCUCAUCAUUGUCUA	Cleavage		1
novel_40	i4_LQ_TF3rd_c4437/f1p0/4996	1.5	19.279	1	19	3438	3456	UGGACAAUGAUGAAAAACA	::::: :::::::::::.:	UGUUUCUCAUCAUUGUCUA	Cleavage		1
novel_40	i5_LQ_TF3rd_c1238/f1p0/5128	1.5	20.279	1	19	3521	3539	UGGACAAUGAUGAAAAACA	::::: :::::::::::.:	UGUUUCUCAUCAUUGUCUA	Cleavage		1
novel_40	i5_LQ_TF3rd_c3668/f1p0/5238	1.5	18.728	1	19	3624	3642	UGGACAAUGAUGAAAAACA	::::: :::::::::::.:	UGUUUCUCAUCAUUGUCUA	Cleavage		1
novel_41	i5_LQ_TF3rd_c1362/f1p0/5268	1.5	13.583	1	24	3625	3648	AUGUAUCUAGACGCAUUUCAGUGU	:::.:::::: .::::::::::::	ACAUUGAAAUCUGUCUAGAUACAU	Cleavage		1
novel_41	i3_LQ_TF3rd_c9215/f1p0/3270	1.5	21.026	1	24	2095	2118	AUGUAUCUAGACGCAUUUCAGUGU	::: :::::.::::::::::::	CAACUAAAAUGUGUCUAGAUACAU	Cleavage		1
novel_41	i4_LQ_TF3rd_c21580/f1p0/4914	1.5	20.621	1	24	3600	3623	AUGUAUCUAGACGCAUUUCAGUGU	::: :::::.::::::::::::	GAACUAAAAUGUGUCUAGAUACAU	Cleavage		1
novel_41	i5_LQ_TF3rd_c6712/f1p0/5245	1.5	24.546	1	24	89	112	AUGUAUCUAGACGCAUUUCAGUGU	::: :::::.::::::::::::	CAACUAAAAUGUGUCUAGAUACAU	Cleavage		1
novel_41	i5_LQ_TF3rd_c5153/f1p0/5461	1.5	22.442	1	24	1094	1117	AUGUAUCUAGACGCAUUUCAGUGU	::: :::::.::::::::::::	GAACUAAAAUGUGUCUAGAUACAU	Cleavage		1
novel_41	i5_LQ_TF3rd_c4902/f1p0/5767	1.5	20.549	1	24	4446	4469	AUGUAUCUAGACGCAUUUCAGUGU	::: :::::.::::::::::::	GAACUAAAAUGUGUCUAGAUACAU	Cleavage		1
novel_41	i6_LQ_TF3rd_c1049/f1p0/6287	1.5	20.547	1	24	4983	5006	AUGUAUCUAGACGCAUUUCAGUGU	::: :::::.::::::::::::	GAACUAAAAUGUGUCUAGAUACAU	Cleavage		1
novel_41	i5_LQ_TF3rd_c5385/f1p0/5145	1.5	21.823	1	24	4693	4716	AUGUAUCUAGACGCAUUUCAGUGU	:.: :::::.::::::::::::	CAAUUAAAAUGUGUCUAGAUACAU	Cleavage		1
novel_41	i6_LQ_TF3rd_c1251/f1p0/6378	1.5	22.827	1	24	6021	6044	AUGUAUCUAGACGCAUUUCAGUGU	:.: :::::.::::::::::::	CAAUUAAAAUGUGUCUAGAUACAU	Cleavage		1
novel_41	i2_LQ_TF3rd_c11929/f1p0/2095	1.5	24.272	1	24	4	27	AUGUAUCUAGACGCAUUUCAGUGU	: ::::::: :::::::::.:::	UCUCUGAAAUACGUCUAGAUGCAU	Cleavage		1
novel_48	i2_HQ_TF3rd_c13254/f2p0/2258	1.5	16.299	1	24	1081	1104	AAAGUAGAACUACGCAUUAUUGGU	:::::::::::::: ::::	UCUUUUAAUGCGUAGUUCUCCUUU	Cleavage		1
novel_55	i4_LQ_TF3rd_c7749/f1p13/4303	1.5	13.878	1	24	1382	1405	AAUAAGUGACUCGGAUUUAUCUAG	:::::::::::. :::::::::::	CUAGAUAAAUCUAAGUCACUUAUU	Cleavage		2
novel_57	i0_LQ_TF3rd_c68804/f1p0/558	1.5	17.701	1	21	342	362	UCUAGAAAAAAUUGAGCAGCU	: :::::::::::: ::::::	AACUGCUCAAUUUUGUCUAGA	Cleavage		1
novel_57	i1_LQ_TF3rd_c56247/f1p0/1523	1.5	17.046	1	21	1296	1316	UCUAGAAAAAAUUGAGCAGCU	: :::::::::::: ::::::	AACUGCUCAAUUUUGUCUAGA	Cleavage		1
novel_57	i3_LQ_TF3rd_c8651/f1p0/3231	1.5	11.989	1	21	1820	1840	UCUAGAAAAAAUUGAGCAGCU	: .: ::::::::::::::::	AUUUACUCAAUUUUUUCUAGA	Cleavage		1
novel_58	i4_LQ_TF3rd_c8142/f1p0/4398	1.5	23.275	1	24	1009	1032	UACUACCUCUGUCCAUAAAUAGAU	:::::::::::::::::: :::::	AUCUAUUUAUGGACAGAGUUAGUA	Cleavage		1
novel_58	i4_LQ_TF3rd_c7260/f1p0/4463	1.5	23.449	1	24	2775	2798	UACUACCUCUGUCCAUAAAUAGAU	::::::::::: ::::::::.:::	AUCUAUUUAUGAACAGAGGUGGUA	Cleavage		2
novel_58	i2_LQ_TF3rd_c19660/f1p1/2803	1.5	13.192	1	24	1669	1692	UACUACCUCUGUCCAUAAAUAGAU	::.: :: ::::::.:::::::::	AUUUUUUGAUGGACGGAGGUAGUA	Cleavage		1
novel_58	i5_LQ_TF3rd_c5912/f1p1/5777	1.5	14.695	1	24	2265	2288	UACUACCUCUGUCCAUAAAUAGAU	::: ::::::::::::: :::::	AUCCUUUUAUGGACAGAGCUAGUA	Cleavage		1
novel_58	i1_LQ_TF3rd_c52925/f1p0/1224	1.5	13.792	1	24	383	406	UACUACCUCUGUCCAUAAAUAGAU	::: : ::::::.::::::::::	AUCCUUCUAUGGAUAGAGGUAGUA	Cleavage		1
novel_58	i3_LQ_TF3rd_c15226/f1p0/3992	1.5	16.982	1	24	40	63	UACUACCUCUGUCCAUAAAUAGAU	:: :::::::::::::: ::::	UUCCUUUUAUGGACAGAGGAAGUA	Cleavage		1
novel_58	i4_LQ_TF3rd_c12044/f1p2/4295	1.5	18.427	1	24	510	533	UACUACCUCUGUCCAUAAAUAGAU	:: :::::::::::::: ::::	UUCCUUUUAUGGACAGAGGAAGUA	Cleavage		1
novel_58	i4_HQ_TF3rd_c1893/f2p0/4572	1.5	20.524	1	24	512	535	UACUACCUCUGUCCAUAAAUAGAU	:: :::::::::::::: ::::	UUCCUUUUAUGGACAGAGGAAGUA	Cleavage		1
novel_58	i4_LQ_TF3rd_c15849/f1p0/4615	1.5	20.524	1	24	511	534	UACUACCUCUGUCCAUAAAUAGAU	:: :::::::::::::: ::::	UUCCUUUUAUGGACAGAGGAAGUA	Cleavage		1
novel_58	i4_LQ_TF3rd_c5548/f1p0/4668	1.5	19.182	1	24	519	542	UACUACCUCUGUCCAUAAAUAGAU	:: :::::::::::::: ::::	UUCCUUUUAUGGACAGAGGAAGUA	Cleavage		1
novel_58	i4_LQ_TF3rd_c21249/f1p0/4833	1.5	20.524	1	24	512	535	UACUACCUCUGUCCAUAAAUAGAU	:: :::::::::::::: ::::	UUCCUUUUAUGGACAGAGGAAGUA	Cleavage		1
novel_58	i5_LQ_TF3rd_c7069/f1p9/5012	1.5	20.524	1	24	512	535	UACUACCUCUGUCCAUAAAUAGAU	:: :::::::::::::: ::::	UUCCUUUUAUGGACAGAGGAAGUA	Cleavage		1
novel_58	i5_LQ_TF3rd_c5529/f1p0/5577	1.5	19.182	1	24	516	539	UACUACCUCUGUCCAUAAAUAGAU	:: :::::::::::::: ::::	UUCCUUUUAUGGACAGAGGAAGUA	Cleavage		1
novel_58	i5_LQ_TF3rd_c1146/f1p0/5613	1.5	20.524	1	24	512	535	UACUACCUCUGUCCAUAAAUAGAU	:: :::::::::::::: ::::	UUCCUUUUAUGGACAGAGGAAGUA	Cleavage		1
novel_58	i5_LQ_TF3rd_c4457/f1p9/5896	1.5	19.182	1	24	515	538	UACUACCUCUGUCCAUAAAUAGAU	:: :::::::::::::: ::::	UUCCUUUUAUGGACAGAGGAAGUA	Cleavage		1
novel_58	i6_LQ_TF3rd_c814/f1p0/6201	1.5	19.182	1	24	515	538	UACUACCUCUGUCCAUAAAUAGAU	:: :::::::::::::: ::::	UUCCUUUUAUGGACAGAGGAAGUA	Cleavage		1
novel_58	i6_LQ_TF3rd_c465/f1p0/6357	1.5	19.182	1	24	515	538	UACUACCUCUGUCCAUAAAUAGAU	:: :::::::::::::: ::::	UUCCUUUUAUGGACAGAGGAAGUA	Cleavage		1
novel_58	i6_HQ_TF3rd_c104/f2p0/6443	1.5	20.524	1	24	516	539	UACUACCUCUGUCCAUAAAUAGAU	:: :::::::::::::: ::::	UUCCUUUUAUGGACAGAGGAAGUA	Cleavage		1
novel_58	i6_HQ_TF3rd_c17/f6p0/6696	1.5	19.182	1	24	515	538	UACUACCUCUGUCCAUAAAUAGAU	:: :::::::::::::: ::::	UUCCUUUUAUGGACAGAGGAAGUA	Cleavage		1
novel_58	i7_LQ_TF3rd_c231/f1p0/7393	1.5	19.182	1	24	520	543	UACUACCUCUGUCCAUAAAUAGAU	:: :::::::::::::: ::::	UUCCUUUUAUGGACAGAGGAAGUA	Cleavage		1
novel_58	i10_LQ_TF3rd_c28/f1p0/10805	1.5	15.276	1	24	4349	4372	UACUACCUCUGUCCAUAAAUAGAU	:::::::::::::: ::::	ACCCUUUUAUGGACAGAGGGAGUA	Cleavage		1
novel_60	i1_LQ_TF3rd_c65594/f1p0/1048	1.5	17.568	1	21	871	891	UUUUGAUAAAUCUAAGACAUC	::::::::::::::::: :::	GAUGUCUUAGAUUUAUCUAAA	Cleavage		1
novel_60	i4_LQ_TF3rd_c7118/f1p1/4726	1.5	23.306	1	21	4101	4121	UUUUGAUAAAUCUAAGACAUC	:::::::::::::::: :::	AAUGUCUUAGAUUUAUCUAAA	Cleavage		1
novel_60	i3_LQ_TF3rd_c14572/f1p0/3922	1.5	16.367	1	21	948	968	UUUUGAUAAAUCUAAGACAUC	: ::::: ::::::.::::::	GUUGUCUCAGAUUUGUCAAAA	Cleavage		1
novel_62	i3_LQ_TF3rd_c3754/f1p0/3741	1.5	14.992	1	22	1353	1374	UUAUCUAAAUUUGAAUGUAUCU	::::::::::::::::::: ::	AGAUACAUUCAAAUUUAGACAA	Cleavage		1
novel_62	i1_LQ_TF3rd_c89457/f1p0/1977	1.5	24.709	1	22	1095	1116	UUAUCUAAAUUUGAAUGUAUCU	::.::::::::::::: :::::	AGGUACAUUCAAAUUUUGAUAA	Cleavage		1
novel_62	i3_LQ_TF3rd_c14339/f1p0/3120	1.5	24.709	1	22	2216	2237	UUAUCUAAAUUUGAAUGUAUCU	::.::::::::::::: :::::	AGGUACAUUCAAAUUUUGAUAA	Cleavage		1
novel_62	i0_LQ_TF3rd_c49082/f1p0/767	1.5	21.086	1	22	101	122	UUAUCUAAAUUUGAAUGUAUCU	::.::::: .::::::::::::	AGGUACAUCUAAAUUUAGAUAA	Cleavage		2
novel_62	i3_LQ_TF3rd_c16138/f1p0/3840	1.5	14.76	1	22	1740	1761	UUAUCUAAAUUUGAAUGUAUCU	: :::::: .::::::::::::	AAAUACAUCUAAAUUUAGAUAA	Cleavage		2
novel_63	i0_LQ_TF3rd_c68804/f1p0/558	1.5	17.701	1	21	342	362	UCUAGACAAAGUUGAGAAGCU	: :: :::::.::::::::::	AACUGCUCAAUUUUGUCUAGA	Cleavage		1
novel_63	i1_LQ_TF3rd_c56247/f1p0/1523	1.5	17.046	1	21	1296	1316	UCUAGACAAAGUUGAGAAGCU	: :: :::::.::::::::::	AACUGCUCAAUUUUGUCUAGA	Cleavage		1
novel_65	i4_LQ_TF3rd_c22701/f1p0/4983	1.5	21.305	1	21	586	606	UUUAGACAAAUCUCAGACAUC	.:::::::::::: ::::::	UGUGUCUGAGAUUUAUCUAAA	Cleavage		1
novel_65	i3_LQ_TF3rd_c14304/f1p0/3516	1.5	12.868	1	21	820	840	UUUAGACAAAUCUCAGACAUC	::::.: :::::::::::::	UAUGUUUUAGAUUUGUCUAAA	Cleavage		1
novel_67	i3_LQ_TF3rd_c14969/f1p0/3573	1.5	7.512	1	24	232	255	UUUUUUUGGUUGUGUGCAUCCGUA	::::::::::::::.::::::::	UACGGAUGCACACAGCCAAAAAAU	Cleavage		1
novel_67	i1_LQ_TF3rd_c45965/f1p0/1897	1.5	9.012	1	24	698	721	UUUUUUUGGUUGUGUGCAUCCGUA	::::::::::::::.:::.::::.	UACGGAUGCACACAGCCAGAAAAG	Cleavage		1
novel_67	i4_LQ_TF3rd_c11695/f1p0/4441	1.5	9.136	1	24	628	651	UUUUUUUGGUUGUGUGCAUCCGUA	::::::::::::::.:::.::::.	UACGGAUGCACACAGCCAGAAAAG	Cleavage		1
novel_67	i5_LQ_TF3rd_c5822/f1p0/5755	1.5	13.444	1	24	513	536	UUUUUUUGGUUGUGUGCAUCCGUA	::::::::.:::::.:::::.:::	UACGGAUGUACACAGCCAAAGAAA	Cleavage		1
novel_67	i5_LQ_TF3rd_c2381/f1p5/5944	1.5	14.201	1	24	2949	2972	UUUUUUUGGUUGUGUGCAUCCGUA	:::::::::::::::::::::: :	UACGGAUGCACACAACCAAAAACA	Cleavage		1
novel_67	i5_LQ_TF3rd_c5015/f1p0/5409	1.5	6.727	1	24	4485	4508	UUUUUUUGGUUGUGUGCAUCCGUA	::: ::::::::.:.::::::::.	UACAGAUGCACAUAGCCAAAAAAG	Cleavage		1
novel_68	i5_LQ_TF3rd_c2945/f1p0/5077	1.5	9.336	1	24	4106	4129	AAUCAGCGACAACUAAUAUGGAAC	::.:::::::::: :::.:::::	AUUUCAUAUUAGUUAUCGUUGAUU	Translation		1
novel_68	i4_LQ_TF3rd_c5192/f1p0/4347	1.5	18.254	1	24	960	983	AAUCAGCGACAACUAAUAUGGAAC	::.:::::::::: ::.:::::	UAUCUAUAUUAGUUGCCGUUGAUU	Translation		1
novel_68	i2_LQ_TF3rd_c8258/f1p1/2224	1.5	23.136	1	24	1049	1072	AAUCAGCGACAACUAAUAUGGAAC	::: :::::::::::: ::::::	GUUAAAUAUUAGUUGUCACUGAUU	Cleavage		1
novel_68	i1_LQ_TF3rd_c59134/f1p0/1528	1.5	23.572	1	24	1318	1341	AAUCAGCGACAACUAAUAUGGAAC	::: :::::::::::: ::::::	GUUAAAUAUUAGUUGUCACUGAUU	Cleavage		1
novel_68	i1_LQ_TF3rd_c77341/f1p0/1404	1.5	23.136	1	24	1052	1075	AAUCAGCGACAACUAAUAUGGAAC	::: :::::::::::: ::::::	GUUAAAUAUUAGUUGUCACUGAUU	Cleavage		1
novel_7	i5_LQ_TF3rd_c1362/f1p0/5268	1.5	17.572	1	21	3073	3093	AAAUCUGGACAAAUCUGAGUC	::::..::::::::.::::::	GACUUGGAUUUGUCUAGAUUU	Cleavage		1
novel_70	i4_LQ_TF3rd_c11629/f1p0/4601	1.5	19.673	1	24	1425	1448	ACUCCCUCUGAUCCAUAAAAAGUG	::::: :::::::::.::::::::	CACUUAUUAUGGAUCGGAGGGAGU	Cleavage		1
novel_70	i5_LQ_TF3rd_c1752/f1p0/5812	1.5	17.542	1	24	3651	3674	ACUCCCUCUGAUCCAUAAAAAGUG	.:.:: :::::::::.::::::::	UAUUUAUUAUGGAUCGGAGGGAGU	Cleavage		1
novel_70	i4_LQ_TF3rd_c17629/f1p0/4081	1.5	15.519	1	24	1800	1823	ACUCCCUCUGAUCCAUAAAAAGUG	.::::: ::::::.::::::::	UUUUUUUUUUGGAUCGGAGGGAGU	Cleavage		1
novel_76	i4_LQ_TF3rd_c5734/f1p2/4373	1.5	12.894	1	24	3164	3187	AGGUGACUGAGACUUAAGAAAAUC	::::::::::::::: ::::::.:	GAUUUUCUUAAGUCUAAGUCACUU	Translation		2
novel_79	i2_LQ_TF3rd_c14777/f1p0/2709	1.5	12.818	1	24	2413	2436	AAUAAGUGACUCGGAUUUGUCUAG	.:: :::::::: :::::.:::::	UUAAACAAAUCCAAGUCAUUUAUU	Cleavage		1
novel_79	i3_LQ_TF3rd_c3996/f1p0/3130	1.5	12.818	1	24	2800	2823	AAUAAGUGACUCGGAUUUGUCUAG	.:: :::::::: :::::.:::::	UUAAACAAAUCCAAGUCAUUUAUU	Cleavage		1
novel_79	i3_HQ_TF3rd_c1824/f2p0/3165	1.5	15.099	1	24	3114	3137	AAUAAGUGACUCGGAUUUGUCUAG	.:: :::::::: :::::.:::::	UUAAACAAAUCCAAGUCAUUUAUU	Cleavage		1
novel_79	i4_LQ_TF3rd_c23407/f1p0/4811	1.5	6.909	1	24	4785	4808	AAUAAGUGACUCGGAUUUGUCUAG	.:: :::::::: :::::.:::::	UUAAACAAAUCCAAGUCAUUUAUU	Cleavage		1
novel_79	i5_LQ_TF3rd_c3263/f1p0/5210	1.5	12.818	1	24	2231	2254	AAUAAGUGACUCGGAUUUGUCUAG	.:: :::::::: :::::.:::::	UUAAACAAAUCCAAGUCAUUUAUU	Cleavage		1
novel_79	i5_LQ_TF3rd_c1479/f1p0/5226	1.5	12.818	1	24	2708	2731	AAUAAGUGACUCGGAUUUGUCUAG	.:: :::::::: :::::.:::::	UUAAACAAAUCCAAGUCAUUUAUU	Cleavage		1
novel_79	i5_LQ_TF3rd_c2411/f1p0/5401	1.5	12.818	1	24	2331	2354	AAUAAGUGACUCGGAUUUGUCUAG	.:: :::::::: :::::.:::::	UUAAACAAAUCCAAGUCAUUUAUU	Cleavage		1
novel_79	i6_LQ_TF3rd_c1129/f1p0/6323	1.5	12.818	1	24	2312	2335	AAUAAGUGACUCGGAUUUGUCUAG	.:: :::::::: :::::.:::::	UUAAACAAAUCCAAGUCAUUUAUU	Cleavage		1
novel_8	i2_LQ_TF3rd_c14706/f1p0/2700	1.5	14.122	1	24	2681	2704	AAUAUGACUUACACUCUAGGACGG	::::.:::::::::::: ::::::	CCGUUCUAGAGUGUAAGCCAUAUU	Cleavage		1
novel_8	i2_LQ_TF3rd_c7175/f1p0/2801	1.5	10.796	1	24	2240	2263	AAUAUGACUUACACUCUAGGACGG	:: :::::::::::::: ::::::	CCAUCCUAGAGUGUAAGGCAUAUU	Cleavage		1
novel_80	i1_LQ_TF3rd_c51617/f1p0/1653	1.5	20.766	1	21	755	775	UGUUGAGAUGAGAUUACCCCA	::::::::::::::: :::::	UGGGGUAAUCUCAUCGCAACA	Cleavage		1
novel_80	i1_LQ_TF3rd_c79301/f1p0/1582	1.5	16.333	1	21	678	698	UGUUGAGAUGAGAUUACCCCA	::::: ::::::::::::::.	UGGGGAAAUCUCAUCUCAACG	Cleavage		1
novel_80	i3_LQ_TF3rd_c2693/f1p0/3701	1.5	19.191	1	21	443	463	UGUUGAGAUGAGAUUACCCCA	::::::::.::::::::::	CGGGGUAAUUUCAUCUCAACC	Cleavage		1
novel_82	i2_LQ_TF3rd_c12874/f1p0/2289	1.5	16.468	1	21	1353	1373	UUAAUUUGAAUCGGAGGGAGU	:::.::::::::::.:::::.	ACUUCCUCCGAUUCGAAUUAG	Cleavage		1
novel_82	i2_LQ_TF3rd_c5412/f1p1/2304	1.5	16.468	1	21	1365	1385	UUAAUUUGAAUCGGAGGGAGU	:::.::::::::::.:::::.	ACUUCCUCCGAUUCGAAUUAG	Cleavage		1
novel_82	i2_LQ_TF3rd_c14672/f1p0/2791	1.5	16.468	1	21	1453	1473	UUAAUUUGAAUCGGAGGGAGU	:::.::::::::::.:::::.	ACUUCCUCCGAUUCGAAUUAG	Cleavage		1
novel_82	i3_HQ_TF3rd_c1883/f2p0/3155	1.5	15.563	1	21	2116	2136	UUAAUUUGAAUCGGAGGGAGU	::::::::::::::: :::::	ACUCCCUCCGAUUCAUAUUAA	Cleavage		1
novel_82	i4_LQ_TF3rd_c9044/f1p0/4353	1.5	9.806	1	21	2585	2605	UUAAUUUGAAUCGGAGGGAGU	::::::::.: ::::::::::	ACUCCCUCUGCUUCAAAUUAA	Translation		3
novel_82	i5_LQ_TF3rd_c1971/f1p0/5156	1.5	16.034	1	21	2070	2090	UUAAUUUGAAUCGGAGGGAGU	::::::::::::::: :::::	ACUCCCUCCGAUUCAUAUUAA	Cleavage		1
novel_82	i1_LQ_TF3rd_c21140/f1p9/1605	1.5	17.481	1	21	1480	1500	UUAAUUUGAAUCGGAGGGAGU	:::::::::: :::::::::.	ACUCCCUCCGUUUCAAAUUAG	Translation		1
novel_82	i2_LQ_TF3rd_c16800/f1p0/2034	1.5	18.719	1	21	1825	1845	UUAAUUUGAAUCGGAGGGAGU	:::: :::::::::::::::.	ACUCACUCCGAUUCAAAUUAG	Cleavage		1
novel_82	i2_LQ_TF3rd_c12909/f1p0/2422	1.5	20.584	1	21	1504	1524	UUAAUUUGAAUCGGAGGGAGU	:::::::::::: .:::::::	ACUCCCUCCGAUCUAAAUUAA	Translation		1
novel_82	i2_LQ_TF3rd_c8118/f1p0/2433	1.5	14.533	1	21	1565	1585	UUAAUUUGAAUCGGAGGGAGU	:::::::::::: .:::::::	ACUCCCUCCGAUCUAAAUUAA	Translation		1
novel_82	i2_LQ_TF3rd_c14398/f1p1/2591	1.5	14.533	1	21	1705	1725	UUAAUUUGAAUCGGAGGGAGU	:::::::::::: .:::::::	ACUCCCUCCGAUCUAAAUUAA	Translation		1
novel_82	i3_LQ_TF3rd_c6563/f1p0/3114	1.5	18.793	1	21	1410	1430	UUAAUUUGAAUCGGAGGGAGU	:::.:::::::: ::::::::	ACUUCCUCCGAUCCAAAUUAA	Translation		1
novel_82	i3_LQ_TF3rd_c5793/f1p0/3827	1.5	18.793	1	21	1712	1732	UUAAUUUGAAUCGGAGGGAGU	:::.:::::::: ::::::::	ACUUCCUCCGAUCCAAAUUAA	Translation		1
novel_82	i4_LQ_TF3rd_c7136/f1p0/4562	1.5	18.793	1	21	1711	1731	UUAAUUUGAAUCGGAGGGAGU	:::.:::::::: ::::::::	ACUUCCUCCGAUCCAAAUUAA	Translation		1
novel_82	i4_LQ_TF3rd_c3142/f1p4/4638	1.5	15.881	1	21	3159	3179	UUAAUUUGAAUCGGAGGGAGU	::::::::: .::::::::::	ACUCCCUCCAGUUCAAAUUAA	Cleavage		1
novel_82	i4_LQ_TF3rd_c9823/f1p0/4670	1.5	6.492	1	21	4169	4189	UUAAUUUGAAUCGGAGGGAGU	:::.:::::::: ::::::::	ACUUCCUCCGAUCCAAAUUAA	Translation		1
novel_82	i4_LQ_TF3rd_c6590/f1p13/4679	1.5	6.492	1	21	4148	4168	UUAAUUUGAAUCGGAGGGAGU	:::.:::::::: ::::::::	ACUUCCUCCGAUCCAAAUUAA	Translation		1
novel_82	i5_LQ_TF3rd_c4346/f1p0/5193	1.5	6.492	1	21	4291	4311	UUAAUUUGAAUCGGAGGGAGU	:::.:::::::: ::::::::	ACUUCCUCCGAUCCAAAUUAA	Translation		1
novel_82	i5_LQ_TF3rd_c3098/f1p0/5276	1.5	6.492	1	21	4328	4348	UUAAUUUGAAUCGGAGGGAGU	:::.:::::::: ::::::::	ACUUCCUCCGAUCCAAAUUAA	Translation		1
novel_82	i5_LQ_TF3rd_c6683/f1p4/5409	1.5	6.492	1	21	1029	1049	UUAAUUUGAAUCGGAGGGAGU	:::.:::::::: ::::::::	ACUUCCUCCGAUCCAAAUUAA	Translation		1
novel_82	i5_LQ_TF3rd_c2281/f1p9/5696	1.5	12.977	1	21	4755	4775	UUAAUUUGAAUCGGAGGGAGU	:::.:::::::: ::::::::	ACUUCCUCCGAUCCAAAUUAA	Translation		1
novel_82	i6_LQ_TF3rd_c1726/f1p0/6050	1.5	19.811	1	21	2951	2971	UUAAUUUGAAUCGGAGGGAGU	:::.:::::::: ::::::::	ACUUCCUCCGAUCCAAAUUAA	Translation		1
novel_82	i6_LQ_TF3rd_c1263/f1p3/6241	1.5	6.492	1	21	5301	5321	UUAAUUUGAAUCGGAGGGAGU	:::.:::::::: ::::::::	ACUUCCUCCGAUCCAAAUUAA	Translation		1
novel_82	i7_LQ_TF3rd_c371/f1p0/7282	1.5	6.492	1	21	4019	4039	UUAAUUUGAAUCGGAGGGAGU	:::.:::::::: ::::::::	ACUUCCUCCGAUCCAAAUUAA	Translation		1
novel_82	i1_LQ_TF3rd_c125776/f1p0/1006	1.5	16.198	1	21	844	864	UUAAUUUGAAUCGGAGGGAGU	: ::.:::.:::::::::::.	AGUCUCUCUGAUUCAAAUUAG	Cleavage		1
novel_83	i5_LQ_TF3rd_c5153/f1p0/5461	1.5	20.202	1	24	1082	1105	AUAUUUUAGUUGUAGAUACAUCUA	:::::::::: :::::::::.:	CCGAUGUAUCUAGAACUAAAAUGU	Cleavage		1
novel_87	i3_LQ_TF3rd_c11460/f1p8/3789	1.5	19.22	1	24	3516	3539	AUCUGUAUCUAGAAAAAGUUGAGU	.::::::::::: :::::::.:::	GCUCAACUUUUUGUAGAUACGGAU	Cleavage		1
novel_87	i3_LQ_TF3rd_c8176/f1p0/3741	1.5	24.437	1	24	3573	3596	AUCUGUAUCUAGAAAAAGUUGAGU	:::::: ::::.:::::::::::	UCUCAACAUUUUUUAGAUACAGAU	Cleavage		1
novel_87	i1_HQ_TF3rd_c8329/f2p0/1366	1.5	17.014	1	24	1327	1350	AUCUGUAUCUAGAAAAAGUUGAGU	:.:.:::::: :::::::::.:::	AUUUAACUUUGUCUAGAUACGGAU	Cleavage		1
novel_87	i3_LQ_TF3rd_c10788/f1p0/3489	1.5	20.53	1	24	1850	1873	AUCUGUAUCUAGAAAAAGUUGAGU	:.:.:::::: :::::::::.:::	AUUUAACUUUGUCUAGAUACGGAU	Cleavage		2
novel_87	i3_LQ_TF3rd_c10788/f1p0/3489	1.5	22.1	1	24	1030	1053	AUCUGUAUCUAGAAAAAGUUGAGU	:::::::::: ::::::.:::	AAGCAACUUUUUCGAGAUACGGAU	Translation		2
novel_87	i3_LQ_TF3rd_c5544/f1p0/3638	1.5	20.414	1	24	1839	1862	AUCUGUAUCUAGAAAAAGUUGAGU	:.:.:::::: :::::::::.:::	AUUUAACUUUGUCUAGAUACGGAU	Cleavage		2
novel_87	i3_LQ_TF3rd_c5035/f1p1/3725	1.5	20.805	1	24	1855	1878	AUCUGUAUCUAGAAAAAGUUGAGU	:.:.:::::: :::::::::.:::	AUUUAACUUUGUCUAGAUACGGAU	Cleavage		2
novel_87	i3_LQ_TF3rd_c5035/f1p1/3725	1.5	17.952	1	24	1038	1061	AUCUGUAUCUAGAAAAAGUUGAGU	:::::::::: ::::::.:::	AAGCAACUUUUUCGAGAUACGGAU	Translation		2
novel_87	i3_LQ_TF3rd_c15255/f1p1/3772	1.5	21.379	1	24	1868	1891	AUCUGUAUCUAGAAAAAGUUGAGU	:.:.:::::: :::::::::.:::	AUUUAACUUUGUCUAGAUACGGAU	Cleavage		2
novel_87	i3_LQ_TF3rd_c11093/f1p2/3818	1.5	21.379	1	24	1928	1951	AUCUGUAUCUAGAAAAAGUUGAGU	:.:.:::::: :::::::::.:::	AUUUAACUUUGUCUAGAUACGGAU	Cleavage		2
novel_87	i3_LQ_TF3rd_c9516/f1p0/3826	1.5	20.805	1	24	1859	1882	AUCUGUAUCUAGAAAAAGUUGAGU	:.:.:::::: :::::::::.:::	AUUUAACUUUGUCUAGAUACGGAU	Cleavage		2
novel_87	i3_LQ_TF3rd_c9516/f1p0/3826	1.5	17.952	1	24	1042	1065	AUCUGUAUCUAGAAAAAGUUGAGU	:::::::::: ::::::.:::	AAGCAACUUUUUCGAGAUACGGAU	Translation		2
novel_87	i4_LQ_TF3rd_c4646/f1p2/4511	1.5	20.53	1	24	1258	1281	AUCUGUAUCUAGAAAAAGUUGAGU	:.:.:::::: :::::::::.:::	AUUUAACUUUGUCUAGAUACGGAU	Cleavage		2
novel_87	i4_LQ_TF3rd_c4646/f1p2/4511	1.5	22.1	1	24	438	461	AUCUGUAUCUAGAAAAAGUUGAGU	:::::::::: ::::::.:::	AAGCAACUUUUUCGAGAUACGGAU	Translation		2
novel_87	i4_LQ_TF3rd_c12893/f1p0/4993	1.5	20.805	1	24	1855	1878	AUCUGUAUCUAGAAAAAGUUGAGU	:.:.:::::: :::::::::.:::	AUUUAACUUUGUCUAGAUACGGAU	Cleavage		2
novel_87	i4_LQ_TF3rd_c12893/f1p0/4993	1.5	17.952	1	24	1038	1061	AUCUGUAUCUAGAAAAAGUUGAGU	:::::::::: ::::::.:::	AAGCAACUUUUUCGAGAUACGGAU	Translation		2
novel_87	i5_LQ_TF3rd_c975/f1p0/5376	1.5	21.747	1	24	2137	2160	AUCUGUAUCUAGAAAAAGUUGAGU	:.:.:::::: :::::::::.:::	AUUUAACUUUGUCUAGAUACGGAU	Cleavage		2
novel_87	i5_LQ_TF3rd_c975/f1p0/5376	1.5	10.179	1	24	1316	1339	AUCUGUAUCUAGAAAAAGUUGAGU	:::::::::: ::::::.:::	AAGCAACUUUUUCGAGAUACGGAU	Translation		2
novel_87	i4_LQ_TF3rd_c10227/f1p0/4762	1.5	22.1	1	24	1029	1052	AUCUGUAUCUAGAAAAAGUUGAGU	:::::::::: ::::::.:::	AAGCAACUUUUUCGAGAUACGGAU	Translation		2
novel_87	i4_LQ_TF3rd_c14531/f1p0/4859	1.5	22.1	1	24	1032	1055	AUCUGUAUCUAGAAAAAGUUGAGU	:::::::::: ::::::.:::	AAGCAACUUUUUCGAGAUACGGAU	Translation		2
novel_87	i3_LQ_TF3rd_c11622/f1p0/3834	1.5	19.421	1	24	1892	1915	AUCUGUAUCUAGAAAAAGUUGAGU	: :.:::::: :::::::::.:::	AAUUAACUUUGUCUAGAUACGGAU	Cleavage		3
novel_87	i3_LQ_TF3rd_c11622/f1p0/3834	1.5	12.794	1	24	1030	1053	AUCUGUAUCUAGAAAAAGUUGAGU	:::::::::: ::::::.:::	AAGCAACUUUUUCGAGAUACGGAU	Translation		3
novel_87	i4_LQ_TF3rd_c9211/f1p0/4535	1.5	19.965	1	24	1906	1929	AUCUGUAUCUAGAAAAAGUUGAGU	: :.:::::: :::::::::.:::	AAUUAACUUUGUCUAGAUACGGAU	Cleavage		2
novel_87	i4_LQ_TF3rd_c9211/f1p0/4535	1.5	17.952	1	24	1051	1074	AUCUGUAUCUAGAAAAAGUUGAGU	:::::::::: ::::::.:::	AAGCAACUUUUUCGAGAUACGGAU	Translation		2
novel_87	i4_LQ_TF3rd_c12673/f1p0/4569	1.5	19.561	1	24	1907	1930	AUCUGUAUCUAGAAAAAGUUGAGU	: :.:::::: :::::::::.:::	AAUUAACUUUGUCUAGAUACGGAU	Cleavage		2
novel_87	i4_LQ_TF3rd_c12673/f1p0/4569	1.5	17.952	1	24	1052	1075	AUCUGUAUCUAGAAAAAGUUGAGU	:::::::::: ::::::.:::	AAGCAACUUUUUCGAGAUACGGAU	Translation		2
novel_87	i5_LQ_TF3rd_c2084/f1p0/5764	1.5	9.438	1	24	2737	2760	AUCUGUAUCUAGAAAAAGUUGAGU	.:. :.::::::: :::::::::	UUUUUAUUUUUUCUUGAUACAGAU	Translation		1
osa-miR1432-5p	i4_LQ_TF3rd_c8120/f1p0/4907	1.5	23.091	1	21	192	212	AUCAGGAGAGAUGACACCGAC	::::::::::::::::::: :	GUCGGUGUCAUCUCUCCUGCU	Cleavage		1
osa-miR1432-5p	i4_LQ_TF3rd_c19630/f1p0/4745	1.5	21.673	1	21	182	202	AUCAGGAGAGAUGACACCGAC	::::::::::::::::::: :	GUCGGUGUCAUCUCUCCUGCU	Cleavage		1
osa-miR1432-5p	i3_LQ_TF3rd_c5786/f1p0/3920	1.5	22.546	1	21	127	147	AUCAGGAGAGAUGACACCGAC	::::::::::::::::::: :	GUCGGUGUCAUCUCUCCUGCU	Cleavage		1
osa-miR1432-5p	i3_HQ_TF3rd_c1228/f3p0/3769	1.5	22.448	1	21	187	207	AUCAGGAGAGAUGACACCGAC	::::::::::::::::::: :	GUCGGUGUCAUCUCUCCUGCU	Cleavage		1
osa-miR1432-5p	i0_LQ_TF3rd_c50598/f1p0/547	1.5	16.789	1	21	278	298	AUCAGGAGAGAUGACACCGAC	: :: :::.::::::::::::	GGCGCUGUUAUCUCUCCUGAU	Cleavage		1
osa-miR1436	i5_LQ_TF3rd_c5666/f1p1/5783	1.5	15.097	1	21	4198	4218	ACAUUAUGGGACGGAGGGAGU	::::::::::::::::::: :	ACUCCCUCCGUCCCAUAAUAU	Cleavage		1
osa-miR1436	i4_LQ_TF3rd_c2271/f1p28/4699	1.5	13.686	1	21	1980	2000	ACAUUAUGGGACGGAGGGAGU	::::::::::::::: :::::	ACUCCCUCCGUCCCAAAAUGU	Cleavage		1
osa-miR1436	i2_LQ_TF3rd_c12895/f1p0/2929	1.5	7.635	1	21	2181	2201	ACAUUAUGGGACGGAGGGAGU	::::::::::::::: :::::	ACUCCCUCCGUCCCAAAAUGU	Cleavage		1
osa-miR1436	i1_LQ_TF3rd_c55851/f1p1/1155	1.5	9.694	1	21	1094	1114	ACAUUAUGGGACGGAGGGAGU	::::::::::::::: :::::	ACUCCCUCCGUCCCACAAUGU	Cleavage		1
osa-miR1436	i6_LQ_TF3rd_c1748/f1p0/6037	1.5	13.637	1	21	1652	1672	ACAUUAUGGGACGGAGGGAGU	: ::::::::::::: :::::	AGUCCCUCCGUCCCAAAAUGU	Cleavage		1
osa-miR1436	i5_LQ_TF3rd_c6133/f1p0/5177	1.5	13.637	1	21	1667	1687	ACAUUAUGGGACGGAGGGAGU	: ::::::::::::: :::::	AGUCCCUCCGUCCCAAAAUGU	Cleavage		1
osa-miR1439	i2_LQ_TF3rd_c16115/f1p0/2067	1.5	14.112	1	21	1771	1791	UUUUGGAACGGAGUGAGUAUU	::::::: ::::::::.::::	AAUACUCCCUCCGUUCUAAAA	Cleavage		1
osa-miR1439	i2_LQ_TF3rd_c3771/f1p1/2550	1.5	7.235	1	21	2244	2264	UUUUGGAACGGAGUGAGUAUU	::::::: :::.:::::::::	AAUACUCCCUCUGUUCCAAAA	Cleavage		1
osa-miR1439	i4_LQ_TF3rd_c7260/f1p0/4463	1.5	9.847	1	21	2602	2622	UUUUGGAACGGAGUGAGUAUU	::::::: :::.:::::::::	AAUACUCCCUCUGUUCCAAAA	Cleavage		1
osa-miR1439	i4_LQ_TF3rd_c10975/f1p0/4622	1.5	7.907	1	21	2563	2583	UUUUGGAACGGAGUGAGUAUU	::::::: :::.:::::::::	AAUACUCCCUCUGUUCCAAAA	Cleavage		1
osa-miR1439	i5_LQ_TF3rd_c5117/f1p4/5111	1.5	7.235	1	21	1909	1929	UUUUGGAACGGAGUGAGUAUU	::::::: :::.:::::::::	AAUACUCCCUCUGUUCCAAAA	Cleavage		1
osa-miR1439	i4_LQ_TF3rd_c19725/f1p0/4735	1.5	8.76	1	21	2237	2257	UUUUGGAACGGAGUGAGUAUU	:.::::: ::::::::.::::	AGUACUCCCUCCGUUCUAAAA	Cleavage		1
osa-miR1439	i8_LQ_TF3rd_c159/f1p0/8654	1.5	13.164	1	21	8796	8816	UUUUGGAACGGAGUGAGUAUU	.:::::: :::::::.:::::	GAUACUCCCUCCGUUUCAAAA	Cleavage		2
osa-miR1439	i9_LQ_TF3rd_c25/f1p0/9863	1.5	6.748	1	21	4601	4621	UUUUGGAACGGAGUGAGUAUU	: ::::: .::::::::::::	ACUACUCCUUCCGUUCCAAAA	Cleavage		1
osa-miR1439	i10_LQ_TF3rd_c61/f1p0/10603	1.5	5.508	1	21	4742	4762	UUUUGGAACGGAGUGAGUAUU	: ::::: .::::::::::::	ACUACUCCUUCCGUUCCAAAA	Cleavage		1
osa-miR156k	i4_LQ_TF3rd_c3183/f1p0/4663	1.5	14.685	1	21	3646	3666	UGACAGAAGAGAGAGAGCACA	:: :::.::::::::::::	GCUGGUCUUUCUCUUCUGUCA	Cleavage		1
osa-miR156k	i4_LQ_TF3rd_c4943/f1p0/4532	1.5	15.722	1	21	43	63	UGACAGAAGAGAGAGAGCACA	::::::::::: ::::::.	CUUGCUCUCUCUCCUCUGUCG	Cleavage		1
osa-miR159a.1	i7_LQ_TF3rd_c278/f1p82/7115	1.5	19.212	1	21	6124	6144	UUUGGAUUGAAGGGAGCUCUG	..:::::::::::: ::::::	UGGAGCUCCCUUCACUCCAAA	Cleavage		1
osa-miR159c	i4_LQ_TF3rd_c14328/f1p5/4893	1.5	18.102	1	21	737	757	AUUGGAUUGAAGGGAGCUCCA	::::::::::: :::.:::	CCGAGCUCCCUUCCAUCUAAU	Cleavage		1
osa-miR159c	i4_LQ_TF3rd_c4399/f1p0/5003	1.5	23.177	1	21	754	774	AUUGGAUUGAAGGGAGCUCCA	::::::::::: :::.:::	CCGAGCUCCCUUCCAUCUAAU	Cleavage		1
osa-miR159d	i4_LQ_TF3rd_c14328/f1p5/4893	1.5	18.102	1	21	737	757	AUUGGAUUGAAGGGAGCUCCG	: ::::::::::: :::.:::	CCGAGCUCCCUUCCAUCUAAU	Cleavage		1
osa-miR159d	i4_LQ_TF3rd_c4399/f1p0/5003	1.5	23.177	1	21	754	774	AUUGGAUUGAAGGGAGCUCCG	: ::::::::::: :::.:::	CCGAGCUCCCUUCCAUCUAAU	Cleavage		1
osa-miR159e	i4_LQ_TF3rd_c14328/f1p5/4893	1.5	18.102	1	21	737	757	AUUGGAUUGAAGGGAGCUCCU	::::::::::: :::.:::	CCGAGCUCCCUUCCAUCUAAU	Cleavage		1
osa-miR159e	i4_LQ_TF3rd_c4399/f1p0/5003	1.5	23.177	1	21	754	774	AUUGGAUUGAAGGGAGCUCCU	::::::::::: :::.:::	CCGAGCUCCCUUCCAUCUAAU	Cleavage		1
osa-miR166a-3p	i5_HQ_TF3rd_c803/f2p0/5428	1.5	14.459	1	21	1734	1754	UCGGACCAGGCUUCAUUCCCC	:::::::::: .::::::::	AGGGAAUGAAGGUUGGUCCGA	Translation		1
osa-miR166a-3p	i8_LQ_TF3rd_c105/f1p0/8732	1.5	14.459	1	21	7406	7426	UCGGACCAGGCUUCAUUCCCC	:::::::::: .::::::::	AGGGAAUGAAGGUUGGUCCGA	Translation		1
osa-miR166g-3p	i8_LQ_TF3rd_c105/f1p0/8732	1.5	14.459	1	21	7406	7426	UCGGACCAGGCUUCAUUCCUC	.::::::::: .::::::::	AGGGAAUGAAGGUUGGUCCGA	Translation		1
osa-miR166g-3p	i5_HQ_TF3rd_c803/f2p0/5428	1.5	14.459	1	21	1734	1754	UCGGACCAGGCUUCAUUCCUC	.::::::::: .::::::::	AGGGAAUGAAGGUUGGUCCGA	Translation		1
osa-miR166m	i5_HQ_TF3rd_c803/f2p0/5428	1.5	14.459	1	21	1734	1754	UCGGACCAGGCUUCAUUCCCU	::::::::::: .::::::::	AGGGAAUGAAGGUUGGUCCGA	Translation		1
osa-miR166m	i8_LQ_TF3rd_c105/f1p0/8732	1.5	14.459	1	21	7406	7426	UCGGACCAGGCUUCAUUCCCU	::::::::::: .::::::::	AGGGAAUGAAGGUUGGUCCGA	Translation		1
osa-miR167a-5p	i7_LQ_TF3rd_c384/f1p0/7552	1.5	20.416	1	21	1319	1339	UGAAGCUGCCAGCAUGAUCUA	: ::::::::::::::.:::	UUGAUCAUGCUGGCAGUUUCU	Cleavage		1
osa-miR167d-5p	i7_LQ_TF3rd_c384/f1p0/7552	1.5	20.416	1	21	1319	1339	UGAAGCUGCCAGCAUGAUCUG	::::::::::::::.:::	UUGAUCAUGCUGGCAGUUUCU	Cleavage		1
osa-miR171f-5p	i6_HQ_TF3rd_c111/f2p0/6745	1.5	22.603	1	21	5413	5433	UGUUGGCAUGGUUCAAUCAAA	:::::::.::::::::::	ACCGAUUGAAUCAUGCCAACA	Cleavage		1
osa-miR171f-5p	i12_LQ_TF3rd_c14/f1p0/12310	1.5	22.616	1	21	10968	10988	UGUUGGCAUGGUUCAAUCAAA	:::::::.::::::::::	ACCGAUUGAAUCAUGCCAACA	Cleavage		1
osa-miR171h	i3_LQ_TF3rd_c21734/f1p0/3092	1.5	19.066	1	21	317	337	GUGAGCCGAACCAAUAUCACU	: ::::.:::::::::.:::.	AUUGAUGUUGGUUCGGUUCAU	Cleavage		2
osa-miR172a	i0_LQ_TF3rd_c7669/f1p0/972	1.5	13.117	1	21	612	632	AGAAUCUUGAUGAUGCUGCAU	:::::::: ::::.::::::	CUGCAGCAUAAUCAGGAUUCU	Cleavage		1
osa-miR172b	i1_LQ_TF3rd_c86031/f1p0/1154	1.5	19.062	1	21	562	582	GGAAUCUUGAUGAUGCUGCAU	::::::::::::: ::::::	CUGCAGCAUCAUCACGAUUCC	Cleavage		1
osa-miR172b	i2_LQ_TF3rd_c4936/f1p0/2114	1.5	17.846	1	21	1535	1555	GGAAUCUUGAUGAUGCUGCAU	::::::::::::: ::::::	CUGCAGCAUCAUCACGAUUCC	Cleavage		1
osa-miR172b	i2_LQ_TF3rd_c4743/f1p0/2638	1.5	12.904	1	21	2019	2039	GGAAUCUUGAUGAUGCUGCAU	::.::::::::::.:::::.	CUGUAGCAUCAUCAGGAUUCU	Cleavage		1
osa-miR172b	i3_LQ_TF3rd_c15277/f1p0/3394	1.5	18.529	1	21	3001	3021	GGAAUCUUGAUGAUGCUGCAU	:::.:::::.:::::::::.	CUGCGGCAUCGUCAAGAUUCU	Cleavage		1
osa-miR172b	i4_LQ_TF3rd_c17069/f1p0/4155	1.5	11.434	1	21	965	985	GGAAUCUUGAUGAUGCUGCAU	: ::::::::::::.::::..	AGGCAGCAUCAUCAGGAUUUU	Cleavage		1
osa-miR1863a	i6_LQ_TF3rd_c175/f1p0/6176	1.5	17.133	1	24	821	844	AGCUCUGAUACCAUGUUAGAUUAG	:::.:::::::::::::::::	GAAAUUUAACAUGGUAUCAGAGCC	Cleavage		1
osa-miR1863a	i4_LQ_TF3rd_c4947/f1p2/4713	1.5	14.615	1	24	20	43	AGCUCUGAUACCAUGUUAGAUUAG	:::: . :::::::::::::::::	CUAAAUCAACAUGGUAUCAGAGCU	Cleavage		1
osa-miR1863a	i3_LQ_TF3rd_c3873/f1p0/3980	1.5	20.056	1	24	2810	2833	AGCUCUGAUACCAUGUUAGAUUAG	:: : .:::::::::::::::::	CUCACUUAACAUGGUAUCAGAGCC	Cleavage		1
osa-miR1863a	i1_LQ_TF3rd_c15891/f1p0/1531	1.5	10.836	1	24	24	49	AGCUCUGAUACCAUGUUAGA--UUAG	:::: :.: ::::::::::::::::	CUAAACUUUCACAUGGUAUCAGAGCU	Cleavage		1
osa-miR1863a	i5_HQ_TF3rd_c616/f2p0/5372	1.5	21.726	1	24	3575	3598	AGCUCUGAUACCAUGUUAGAUUAG	:. .:::::::::::::::::	GAAGCUUAACAUGGUAUCAGAGCC	Cleavage		1
osa-miR1863a	i2_LQ_TF3rd_c2625/f1p1/2379	1.5	15.938	1	24	17	40	AGCUCUGAUACCAUGUUAGAUUAG	:: . :::::::::::::::::	GAAACUCAACAUGGUAUCAGAGCU	Cleavage		1
osa-miR2120b-3p	i7_LQ_TF3rd_c57/f1p0/7244	1.5	19.306	1	20	5697	5716	UUUAGUCGCGGUUGGUGUUA	::::.:: :::::::::::	CAACAUCAUCCGCGACUAAA	Cleavage		1
osa-miR2120b-3p	i4_LQ_TF3rd_c17235/f1p0/4128	1.5	21.562	1	20	3508	3527	UUUAGUCGCGGUUGGUGUUA	:::::.::::: :::::::	GAACACUAACCGGGACUAAA	Cleavage		1
osa-miR395b	i1_LQ_TF3rd_c12901/f1p0/1856	1.5	13.947	1	21	501	521	GUGAAGUGUUUGGGGGAACUC	:::::::.::::.:::::::.	GAGUUCCUCCAAGCACUUCAU	Cleavage		1
osa-miR396e-5p	i0_LQ_TF3rd_c10423/f1p3/755	1.5	13.263	1	21	501	521	UCCACAGGCUUUCUUGAACUG	:::::::::::: ::::::	AUGUUCAAGAAAGCAUGUGGA	Cleavage		1
osa-miR396e-5p	i1_LQ_TF3rd_c52010/f1p0/1125	1.5	19.704	1	21	785	805	UCCACAGGCUUUCUUGAACUG	:::::::::::: ::::::	AUGUUCAAGAAAGCAUGUGGA	Cleavage		1
osa-miR396e-5p	i1_LQ_TF3rd_c10028/f1p0/1284	1.5	17.713	1	21	958	978	UCCACAGGCUUUCUUGAACUG	:::::::::::: ::::::	AUGUUCAAGAAAGCAUGUGGA	Cleavage		1
osa-miR396g	i0_LQ_TF3rd_c10423/f1p3/755	1.5	13.263	1	21	501	521	UCCACAGGCUUUCUUGAACGG	.:::::::::::: ::::::	AUGUUCAAGAAAGCAUGUGGA	Cleavage		1
osa-miR396g	i1_LQ_TF3rd_c52010/f1p0/1125	1.5	19.704	1	21	785	805	UCCACAGGCUUUCUUGAACGG	.:::::::::::: ::::::	AUGUUCAAGAAAGCAUGUGGA	Cleavage		1
osa-miR396g	i1_LQ_TF3rd_c10028/f1p0/1284	1.5	17.713	1	21	958	978	UCCACAGGCUUUCUUGAACGG	.:::::::::::: ::::::	AUGUUCAAGAAAGCAUGUGGA	Cleavage		1
osa-miR397a	i5_LQ_TF3rd_c2262/f1p0/5643	1.5	14.266	1	21	3545	3565	UCAUUGAGUGCAGCGUUGAUG	:.::::: ::::.::::::::	CGUCAACCCUGCGCUCAAUGA	Cleavage		1
osa-miR399d	i3_HQ_TF3rd_c1191/f3p0/3953	1.5	17.442	1	21	593	613	UGCCAAAGGAGAGUUGCCCUG	.::::::. ::::::::::::	UAGGGCAGAUCUCCUUUGGCA	Cleavage		6
osa-miR399d	i3_HQ_TF3rd_c1191/f3p0/3953	1.5	18.215	1	21	885	905	UGCCAAAGGAGAGUUGCCCUG	:::::: :::::::::::.	UUGGGCAAAUCUCCUUUGGCG	Cleavage		6
osa-miR399d	i4_LQ_TF3rd_c29441/f1p0/3990	1.5	17.442	1	21	481	501	UGCCAAAGGAGAGUUGCCCUG	.::::::. ::::::::::::	UAGGGCAGAUCUCCUUUGGCA	Cleavage		6
osa-miR399d	i4_LQ_TF3rd_c29441/f1p0/3990	1.5	18.215	1	21	773	793	UGCCAAAGGAGAGUUGCCCUG	:::::: :::::::::::.	UUGGGCAAAUCUCCUUUGGCG	Cleavage		6
osa-miR399d	i6_LQ_TF3rd_c856/f1p0/6660	1.5	19.839	1	21	3829	3849	UGCCAAAGGAGAGUUGCCCUG	:::::::::::::::::.	AUGGGCAACUCUCCUUUGGUC	Cleavage		1
osa-miR399j	i3_HQ_TF3rd_c1191/f3p0/3953	1.5	17.442	1	21	593	613	UGCCAAAGGAGAGUUGCCCUA	:::::::. ::::::::::::	UAGGGCAGAUCUCCUUUGGCA	Cleavage		6
osa-miR399j	i3_HQ_TF3rd_c1191/f3p0/3953	1.5	18.215	1	21	885	905	UGCCAAAGGAGAGUUGCCCUA	: :::::: :::::::::::.	UUGGGCAAAUCUCCUUUGGCG	Cleavage		6
osa-miR399j	i4_LQ_TF3rd_c29441/f1p0/3990	1.5	17.442	1	21	481	501	UGCCAAAGGAGAGUUGCCCUA	:::::::. ::::::::::::	UAGGGCAGAUCUCCUUUGGCA	Cleavage		6
osa-miR399j	i4_LQ_TF3rd_c29441/f1p0/3990	1.5	18.215	1	21	773	793	UGCCAAAGGAGAGUUGCCCUA	: :::::: :::::::::::.	UUGGGCAAAUCUCCUUUGGCG	Cleavage		6
osa-miR399j	i6_LQ_TF3rd_c856/f1p0/6660	1.5	19.839	1	21	3829	3849	UGCCAAAGGAGAGUUGCCCUA	:::::::::::::::::.	AUGGGCAACUCUCCUUUGGUC	Cleavage		1
osa-miR414	i5_LQ_TF3rd_c3765/f1p0/5750	1.5	11.586	1	21	3960	3980	UCAUCCUCAUCAUCAUCGUCC	::::::::::::::: :::::	GGACGAUGAUGAUGACGAUGA	Cleavage		1
osa-miR414	i2_LQ_TF3rd_c8346/f1p0/2999	1.5	17.48	1	21	656	676	UCAUCCUCAUCAUCAUCGUCC	::::::::::::::: :::::	GGACGAUGAUGAUGAUGAUGA	Cleavage		2
osa-miR414	i1_HQ_TF3rd_c14783/f3p1/1412	1.5	19.359	1	21	1081	1101	UCAUCCUCAUCAUCAUCGUCC	::: :.:::::::::::::::	GGAGGGUGAUGAUGAGGAUGA	Cleavage		1
osa-miR414	i7_HQ_TF3rd_c8/f2p0/7236	1.5	10.004	1	21	2305	2325	UCAUCCUCAUCAUCAUCGUCC	::.:: ::::::::::::::	UGAUGAAGAUGAUGAGGAUGA	Cleavage		2
osa-miR414	i7_LQ_TF3rd_c313/f1p0/7159	1.5	24.588	1	21	1328	1348	UCAUCCUCAUCAUCAUCGUCC	:::::::::::::: :::::	UGACGAUGAUGAUGAUGAUGA	Cleavage		2
osa-miR414	i6_LQ_TF3rd_c498/f1p0/6722	1.5	13.284	1	21	1090	1110	UCAUCCUCAUCAUCAUCGUCC	::::::::::::::: ::::	CGACGAUGAUGAUGAGAAUGA	Cleavage		1
osa-miR414	i6_LQ_TF3rd_c162/f1p0/6591	1.5	13.284	1	21	1070	1090	UCAUCCUCAUCAUCAUCGUCC	::::::::::::::: ::::	CGACGAUGAUGAUGAGAAUGA	Cleavage		1
osa-miR414	i6_LQ_TF3rd_c1424/f1p0/6145	1.5	10.646	1	21	1101	1121	UCAUCCUCAUCAUCAUCGUCC	::::::::::::::: ::::	UGACGAUGAUGAUGAGAAUGA	Cleavage		2
osa-miR414	i5_LQ_TF3rd_c2256/f1p5/5982	1.5	8.564	1	21	1045	1065	UCAUCCUCAUCAUCAUCGUCC	::::::::::::::: ::::	CGACGAUGAUGAUGAGAAUGA	Cleavage		2
osa-miR414	i5_HQ_TF3rd_c844/f2p0/5886	1.5	10.004	1	21	998	1018	UCAUCCUCAUCAUCAUCGUCC	::.:: ::::::::::::::	UGAUGAAGAUGAUGAGGAUGA	Cleavage		2
osa-miR414	i5_LQ_TF3rd_c1339/f1p0/5804	1.5	19.836	1	21	3317	3337	UCAUCCUCAUCAUCAUCGUCC	::::::::::::::::: ::	UGACGAUGAUGAUGAGGAGGA	Cleavage		2
osa-miR414	i5_LQ_TF3rd_c2532/f1p0/5517	1.5	8.383	1	21	3401	3421	UCAUCCUCAUCAUCAUCGUCC	:..::::::::::.::::::	UGGUGAUGAUGAUGGGGAUGA	Cleavage		2
osa-miR414	i5_LQ_TF3rd_c3411/f1p0/5479	1.5	10.004	1	21	608	628	UCAUCCUCAUCAUCAUCGUCC	::.:: ::::::::::::::	UGAUGAAGAUGAUGAGGAUGA	Cleavage		2
osa-miR414	i5_LQ_TF3rd_c5884/f1p1/5328	1.5	15.478	1	21	4455	4475	UCAUCCUCAUCAUCAUCGUCC	:::::::::::::: :::::	CGACGAUGAUGAUGAUGAUGA	Cleavage		1
osa-miR414	i5_LQ_TF3rd_c6102/f1p7/5256	1.5	10.663	1	21	23	43	UCAUCCUCAUCAUCAUCGUCC	::::::::::::::: ::::	CGACGAUGAUGAUGAGAAUGA	Cleavage		2
osa-miR414	i5_LQ_TF3rd_c1580/f1p0/5219	1.5	10.004	1	21	988	1008	UCAUCCUCAUCAUCAUCGUCC	::.:: ::::::::::::::	UGAUGAAGAUGAUGAGGAUGA	Cleavage		2
osa-miR414	i5_LQ_TF3rd_c7412/f1p0/5058	1.5	10.004	1	21	417	437	UCAUCCUCAUCAUCAUCGUCC	::.:: ::::::::::::::	UGAUGAAGAUGAUGAGGAUGA	Cleavage		2
osa-miR414	i4_LQ_TF3rd_c15554/f1p0/4988	1.5	24.588	1	21	3812	3832	UCAUCCUCAUCAUCAUCGUCC	:::::::::::::: :::::	UGACGAUGAUGAUGAUGAUGA	Cleavage		2
osa-miR414	i4_LQ_TF3rd_c4103/f1p0/4722	1.5	10.646	1	21	1058	1078	UCAUCCUCAUCAUCAUCGUCC	::::::::::::::: ::::	UGACGAUGAUGAUGAGAAUGA	Cleavage		2
osa-miR414	i4_LQ_TF3rd_c3672/f1p1/4530	1.5	10.166	1	21	1036	1056	UCAUCCUCAUCAUCAUCGUCC	::::::::::::::: ::::	UGACGAUGAUGAUGAGAAUGA	Cleavage		2
osa-miR414	i4_LQ_TF3rd_c10061/f1p0/4412	1.5	11.526	1	21	2511	2531	UCAUCCUCAUCAUCAUCGUCC	::::::::::::::::: ::	CGACGAUGAUGAUGAGGAGGA	Cleavage		3
osa-miR414	i3_LQ_TF3rd_c14582/f1p0/3292	1.5	12.711	1	21	1381	1401	UCAUCCUCAUCAUCAUCGUCC	:::::::::::::: :::::	CGACGAUGAUGAUGACGAUGA	Cleavage		1
osa-miR414	i2_LQ_TF3rd_c13508/f1p0/2943	1.5	12.711	1	21	989	1009	UCAUCCUCAUCAUCAUCGUCC	:::::::::::::: :::::	CGACGAUGAUGAUGACGAUGA	Cleavage		1
osa-miR414	i2_HQ_TF3rd_c2365/f2p2/2880	1.5	12.711	1	21	1008	1028	UCAUCCUCAUCAUCAUCGUCC	:::::::::::::: :::::	CGACGAUGAUGAUGACGAUGA	Cleavage		1
osa-miR414	i2_HQ_TF3rd_c1567/f3p0/2825	1.5	10.935	1	21	703	723	UCAUCCUCAUCAUCAUCGUCC	:::::::::::::: :::::	CGACGAUGAUGAUGAUGAUGA	Cleavage		3
osa-miR414	i2_LQ_TF3rd_c13904/f1p7/2358	1.5	6.943	1	21	1081	1101	UCAUCCUCAUCAUCAUCGUCC	:::::::::::::: :::::	UGACGAUGAUGAUGAUGAUGA	Cleavage		3
osa-miR414	i2_LQ_TF3rd_c11638/f1p0/2131	1.5	14.034	1	21	1769	1789	UCAUCCUCAUCAUCAUCGUCC	:::::::::::::: :::::	UGACGAUGAUGAUGAUGAUGA	Cleavage		5
osa-miR414	i1_LQ_TF3rd_c37573/f1p0/1011	1.5	15.001	1	21	108	128	UCAUCCUCAUCAUCAUCGUCC	:::::::::::::: :::::	UGACGAUGAUGAUGAUGAUGA	Cleavage		1
osa-miR414	i10_LQ_TF3rd_c32/f1p0/10457	1.5	19.832	1	21	7468	7488	UCAUCCUCAUCAUCAUCGUCC	::::::: ::.:::::::::	CGACGAUGCUGGUGAGGAUGA	Cleavage		1
osa-miR414	i8_LQ_TF3rd_c17/f1p0/9004	1.5	5.087	1	21	4019	4039	UCAUCCUCAUCAUCAUCGUCC	::.::::: :::::::::::	AGAUGAUGAGGAUGAGGAUGA	Cleavage		4
osa-miR414	i6_LQ_TF3rd_c1095/f1p13/6532	1.5	19.832	1	21	3500	3520	UCAUCCUCAUCAUCAUCGUCC	::::::: ::.:::::::::	CGACGAUGCUGGUGAGGAUGA	Cleavage		1
osa-miR414	i6_LQ_TF3rd_c628/f1p0/6514	1.5	10.98	1	21	4589	4609	UCAUCCUCAUCAUCAUCGUCC	::.:: ::::::::::::::	UGAUGAAGAUGAUGAGGAUGA	Cleavage		2
osa-miR414	i6_LQ_TF3rd_c577/f1p0/6094	1.5	10.819	1	21	2822	2842	UCAUCCUCAUCAUCAUCGUCC	::.:: ::::::::::::::	UGAUGAAGAUGAUGAGGAUGA	Cleavage		2
osa-miR414	i5_LQ_TF3rd_c6415/f1p0/5985	1.5	5.135	1	21	1125	1145	UCAUCCUCAUCAUCAUCGUCC	:: ::::::::::::::::.	UGAAGAUGAUGAUGAGGAUGG	Cleavage		8
osa-miR414	i5_LQ_TF3rd_c6415/f1p0/5985	1.5	19.592	1	21	966	986	UCAUCCUCAUCAUCAUCGUCC	.::::::::: ::::::::	CAGCGAUGAUGACGAGGAUGA	Translation		8
osa-miR414	i5_HQ_TF3rd_c548/f3p0/5863	1.5	19.832	1	21	2816	2836	UCAUCCUCAUCAUCAUCGUCC	::::::: ::.:::::::::	CGACGAUGCUGGUGAGGAUGA	Cleavage		1
osa-miR414	i5_LQ_TF3rd_c906/f1p0/5714	1.5	19.832	1	21	2670	2690	UCAUCCUCAUCAUCAUCGUCC	::::::: ::.:::::::::	CGACGAUGCUGGUGAGGAUGA	Cleavage		1
osa-miR414	i5_LQ_TF3rd_c3858/f1p0/5598	1.5	19.832	1	21	2545	2565	UCAUCCUCAUCAUCAUCGUCC	::::::: ::.:::::::::	CGACGAUGCUGGUGAGGAUGA	Cleavage		1
osa-miR414	i5_LQ_TF3rd_c1219/f1p0/5508	1.5	19.832	1	21	2592	2612	UCAUCCUCAUCAUCAUCGUCC	::::::: ::.:::::::::	CGACGAUGCUGGUGAGGAUGA	Cleavage		1
osa-miR414	i5_LQ_TF3rd_c4206/f1p0/5569	1.5	6.927	1	21	1679	1699	UCAUCCUCAUCAUCAUCGUCC	::.:::::: ::::::::::	UGAUGAUGAUAAUGAGGAUGA	Translation		1
osa-miR414	i4_LQ_TF3rd_c22605/f1p0/4923	1.5	12.997	1	21	1627	1647	UCAUCCUCAUCAUCAUCGUCC	::.:: ::::::::::::::	UGAUGAGGAUGAUGAGGAUGA	Cleavage		1
osa-miR414	i4_LQ_TF3rd_c2701/f1p1/4873	1.5	12.997	1	21	1662	1682	UCAUCCUCAUCAUCAUCGUCC	::.:: ::::::::::::::	UGAUGAGGAUGAUGAGGAUGA	Cleavage		1
osa-miR414	i4_LQ_TF3rd_c14619/f1p2/4854	1.5	19.832	1	21	1879	1899	UCAUCCUCAUCAUCAUCGUCC	::::::: ::.:::::::::	CGACGAUGCUGGUGAGGAUGA	Cleavage		1
osa-miR414	i4_HQ_TF3rd_c1369/f3p0/4835	1.5	12.997	1	21	1664	1684	UCAUCCUCAUCAUCAUCGUCC	::.:: ::::::::::::::	UGAUGAGGAUGAUGAGGAUGA	Cleavage		1
osa-miR414	i4_LQ_TF3rd_c15647/f1p0/4822	1.5	10.819	1	21	1391	1411	UCAUCCUCAUCAUCAUCGUCC	::.:: ::::::::::::::	UGAUGAAGAUGAUGAGGAUGA	Cleavage		2
osa-miR414	i4_LQ_TF3rd_c5999/f1p0/4783	1.5	19.832	1	21	1624	1644	UCAUCCUCAUCAUCAUCGUCC	::::::: ::.:::::::::	CGACGAUGCUGGUGAGGAUGA	Cleavage		1
osa-miR414	i4_LQ_TF3rd_c2345/f1p8/4688	1.5	11.332	1	21	4664	4684	UCAUCCUCAUCAUCAUCGUCC	::.:: ::::::::::::::	UGAUGAAGAUGAUGAGGAUGA	Cleavage		1
osa-miR414	i4_LQ_TF3rd_c3376/f1p0/4645	1.5	19.832	1	21	2181	2201	UCAUCCUCAUCAUCAUCGUCC	::::::: ::.:::::::::	CGACGAUGCUGGUGAGGAUGA	Cleavage		1
osa-miR414	i4_LQ_TF3rd_c16607/f1p15/4275	1.5	14.851	1	21	2168	2188	UCAUCCUCAUCAUCAUCGUCC	::.:: ::::::::::::::	UGAUGAAGAUGAUGAGGAUGA	Cleavage		1
osa-miR414	i4_LQ_TF3rd_c16361/f1p0/4190	1.5	10.98	1	21	2416	2436	UCAUCCUCAUCAUCAUCGUCC	::.:: ::::::::::::::	UGAUGAAGAUGAUGAGGAUGA	Cleavage		2
osa-miR414	i4_LQ_TF3rd_c17675/f1p0/4132	1.5	11.257	1	21	1384	1404	UCAUCCUCAUCAUCAUCGUCC	::.:: ::::::::::::::	UGAUGAAGAUGAUGAGGAUGA	Cleavage		2
osa-miR414	i3_LQ_TF3rd_c8287/f1p0/3634	1.5	12.997	1	21	379	399	UCAUCCUCAUCAUCAUCGUCC	::.:: ::::::::::::::	UGAUGAGGAUGAUGAGGAUGA	Cleavage		1
osa-miR414	i3_LQ_TF3rd_c6429/f1p0/3419	1.5	14.503	1	21	932	952	UCAUCCUCAUCAUCAUCGUCC	::: :::::::::::::::.	UGACCAUGAUGAUGAGGAUGG	Cleavage		1
osa-miR414	i3_LQ_TF3rd_c7891/f1p2/3232	1.5	10.61	1	21	1411	1431	UCAUCCUCAUCAUCAUCGUCC	::.:: ::::::::::::::	UGAUGAAGAUGAUGAGGAUGA	Cleavage		2
osa-miR414	i3_LQ_TF3rd_c10061/f1p0/3229	1.5	10.98	1	21	1431	1451	UCAUCCUCAUCAUCAUCGUCC	::.:: ::::::::::::::	UGAUGAAGAUGAUGAGGAUGA	Cleavage		2
osa-miR414	i3_LQ_TF3rd_c19813/f1p1/3185	1.5	11.343	1	21	2211	2231	UCAUCCUCAUCAUCAUCGUCC	::.:: ::::::::::::::	UGAUGAAGAUGAUGAGGAUGA	Cleavage		2
osa-miR414	i1_LQ_TF3rd_c27676/f1p0/1850	1.5	5.135	1	21	1156	1176	UCAUCCUCAUCAUCAUCGUCC	:: ::::::::::::::::.	UGAAGAUGAUGAUGAGGAUGG	Cleavage		10
osa-miR414	i1_LQ_TF3rd_c27676/f1p0/1850	1.5	19.592	1	21	997	1017	UCAUCCUCAUCAUCAUCGUCC	.::::::::: ::::::::	CAGCGAUGAUGACGAGGAUGA	Translation		10
osa-miR414	i1_LQ_TF3rd_c48148/f1p2/1672	1.5	19.189	1	21	951	971	UCAUCCUCAUCAUCAUCGUCC	: .:::::::::::::::::	UGUUGAUGAUGAUGAGGAUGA	Cleavage		1
osa-miR414	i1_LQ_TF3rd_c45384/f1p0/1671	1.5	18.205	1	21	142	162	UCAUCCUCAUCAUCAUCGUCC	::::: :::::::.::::::	UGACGAAGAUGAUGGGGAUGA	Cleavage		1
osa-miR414	i1_HQ_TF3rd_c13748/f2p0/1260	1.5	17.742	1	21	474	494	UCAUCCUCAUCAUCAUCGUCC	:::::::. :::::::::::	UGACGAUGGCGAUGAGGAUGA	Cleavage		1
osa-miR414	i1_LQ_TF3rd_c89068/f1p0/1096	1.5	19.219	1	21	913	933	UCAUCCUCAUCAUCAUCGUCC	: .:::::::::::::::::	UGUUGAUGAUGAUGAGGAUGA	Cleavage		1
osa-miR414	i1_LQ_TF3rd_c7755/f1p0/1100	1.5	8.846	1	21	739	759	UCAUCCUCAUCAUCAUCGUCC	:: ::::.::::::::::::	AGAAGAUGGUGAUGAGGAUGA	Cleavage		3
osa-miR414	i0_HQ_TF3rd_c63594/f3p0/863	1.5	12.214	1	21	324	344	UCAUCCUCAUCAUCAUCGUCC	::.::::: :::::::::::	CGAUGAUGAAGAUGAGGAUGA	Cleavage		6
osa-miR414	i0_LQ_TF3rd_c36152/f1p0/848	1.5	9.442	1	21	330	350	UCAUCCUCAUCAUCAUCGUCC	::.::::: :::::::::::	CGAUGAUGAAGAUGAGGAUGA	Cleavage		6
osa-miR414	i0_LQ_TF3rd_c9424/f1p2/797	1.5	10.274	1	21	14	34	UCAUCCUCAUCAUCAUCGUCC	::.:: ::::::::::::::	AGAUGACGAUGAUGAGGAUGA	Cleavage		1
osa-miR414	i0_LQ_TF3rd_c27564/f1p0/704	1.5	9.335	1	21	202	222	UCAUCCUCAUCAUCAUCGUCC	::.::::: :::::::::::	CGAUGAUGAAGAUGAGGAUGA	Cleavage		6
osa-miR414	i3_LQ_TF3rd_c3550/f1p0/3513	1.5	18.807	1	21	3162	3182	UCAUCCUCAUCAUCAUCGUCC	.:::::::::::::::::	CUCUGAUGAUGAUGAGGAUGA	Cleavage		1
osa-miR414	i0_LQ_TF3rd_c82751/f1p2/471	1.5	1.583	1	21	20	40	UCAUCCUCAUCAUCAUCGUCC	::.::::: :::::::::::	UGAUGAUGAAGAUGAGGAUGA	Cleavage		2
osa-miR414	i2_LQ_TF3rd_c7577/f1p0/2110	1.5	24.105	1	21	580	600	UCAUCCUCAUCAUCAUCGUCC	.:::::::::::::::::	AAUUGAUGAUGAUGAGGAUGA	Cleavage		1
osa-miR414	i2_LQ_TF3rd_c22719/f1p0/2007	1.5	14.752	1	21	1538	1558	UCAUCCUCAUCAUCAUCGUCC	.:::::::::::::::::	CACUGAUGAUGAUGAGGAUGA	Cleavage		1
osa-miR444a-3p.2	i4_HQ_TF3rd_c1695/f2p1/4406	1.5	23.248	1	21	85	105	UGCAGUUGCUGCCUCAAGCUU	:::: ::::::::.:::::::	AAGCAUGAGGCAGUAACUGCA	Cleavage		1
osa-miR444a-3p.2	i5_LQ_TF3rd_c1986/f1p33/5263	1.5	22.572	1	21	1115	1135	UGCAGUUGCUGCCUCAAGCUU	:::: ::::::::.:::::::	AAGCAUGAGGCAGUAACUGCA	Cleavage		1
osa-miR444a-3p.2	i5_LQ_TF3rd_c3268/f1p0/5348	1.5	22.86	1	21	1390	1410	UGCAGUUGCUGCCUCAAGCUU	:::: ::::::::.:::::::	AAGCAUGAGGCAGUAACUGCA	Cleavage		1
osa-miR444a-3p.2	i5_LQ_TF3rd_c5427/f1p0/5513	1.5	24.749	1	21	1170	1190	UGCAGUUGCUGCCUCAAGCUU	:::: ::::::::.:::::::	AAGCAUGAGGCAGUAACUGCA	Cleavage		1
osa-miR444a-3p.2	i5_LQ_TF3rd_c3465/f1p1/5547	1.5	20.343	1	21	1208	1228	UGCAGUUGCUGCCUCAAGCUU	:::: ::::::::.:::::::	AAGCAUGAGGCAGUAACUGCA	Cleavage		1
osa-miR444a-3p.2	i5_LQ_TF3rd_c5315/f1p0/5551	1.5	21.96	1	21	1202	1222	UGCAGUUGCUGCCUCAAGCUU	:::: ::::::::.:::::::	AAGCAUGAGGCAGUAACUGCA	Cleavage		1
osa-miR444b.2	i4_LQ_TF3rd_c15964/f1p0/4896	1.5	22.785	1	21	274	294	UGCAGUUGUUGUCUCAAGCUU	::::::.:.::.::::::::	CAGCUUGGGGCAGCAACUGCA	Cleavage		1
osa-miR444b.2	i5_LQ_TF3rd_c4542/f1p0/5083	1.5	20.057	1	21	327	347	UGCAGUUGUUGUCUCAAGCUU	::::::.:.::.::::::::	CAGCUUGGGGCAGCAACUGCA	Cleavage		1
osa-miR444b.2	i0_LQ_TF3rd_c79205/f1p0/599	1.5	19.648	1	21	65	85	UGCAGUUGUUGUCUCAAGCUU	..:::::::.::.::.:::::	GGGCUUGAGGCAGCAGCUGCA	Cleavage		1
osa-miR444b.2	i3_LQ_TF3rd_c4928/f1p0/3941	1.5	21.512	1	21	1338	1358	UGCAGUUGUUGUCUCAAGCUU	..:::::::.::.::.:::::	GGGCUUGAGGCAGCAGCUGCA	Cleavage		1
osa-miR5076	i4_LQ_TF3rd_c19974/f1p0/4865	1.5	20.414	1	22	310	331	GAAAUGGGAGCAGAGCAGGUUU	.::::::.:::: :::::::	UCGCCUGCUUUGCUACCAUUUC	Cleavage		1
osa-miR5076	i2_LQ_TF3rd_c11132/f1p0/2895	1.5	23.175	1	22	1136	1157	GAAAUGGGAGCAGAGCAGGUUU	:.: :::::::::::::::	AUCCUUCCUCUGCUCCCAUUUC	Cleavage		1
osa-miR5076	i5_LQ_TF3rd_c2371/f1p3/5287	1.5	22.669	1	22	1242	1263	GAAAUGGGAGCAGAGCAGGUUU	:.: :::::::::::::::	AUCCUUCCUCUGCUCCCAUUUC	Cleavage		1
osa-miR5082	i1_LQ_TF3rd_c29461/f1p1/1302	1.5	21.224	1	24	109	132	UGCGAUGAUGGCCGCGCGGGUUCA	.:::: ::::::::.:::::	AUCCUCCGCACGGCCAUCGUCGCA	Cleavage		1
osa-miR5082	i1_LQ_TF3rd_c47671/f1p0/1280	1.5	24.109	1	24	199	222	UGCGAUGAUGGCCGCGCGGGUUCA	.:::: ::::::::.:::::	AUCCUCCGCACGGCCAUCGUCGCA	Cleavage		1
osa-miR5082	i1_HQ_TF3rd_c103041/f4p0/1190	1.5	21.895	1	24	109	132	UGCGAUGAUGGCCGCGCGGGUUCA	.:::: ::::::::.:::::	AUCCUCCGCACGGCCAUCGUCGCA	Cleavage		1
osa-miR5523	i0_LQ_TF3rd_c48239/f1p35/808	1.5	17.47	1	22	109	130	UGAGGAGGAACAUAUUUACUAG	::::::::::::::::::: ::	CUAGUAAAUAUGUUCCUCCCCA	Cleavage		1
osa-miR5523	i3_LQ_TF3rd_c24082/f1p0/4069	1.5	22.286	1	22	364	385	UGAGGAGGAACAUAUUUACUAG	::::::::::::::::::: ::	CUAGUAAAUAUGUUCCUCCCCA	Cleavage		1
osa-miR5523	i4_HQ_TF3rd_c25149/f2p0/4122	1.5	17.47	1	22	2692	2713	UGAGGAGGAACAUAUUUACUAG	::::::::::::::::::: ::	CUAGUAAAUAUGUUCCUCCCCA	Cleavage		1
osa-miR5523	i4_LQ_TF3rd_c2174/f1p4/4453	1.5	22.286	1	22	349	370	UGAGGAGGAACAUAUUUACUAG	::::::::::::::::::: ::	CUAGUAAAUAUGUUCCUCCCCA	Cleavage		1
osa-miR5523	i4_LQ_TF3rd_c20406/f1p0/4678	1.5	22.286	1	22	3439	3460	UGAGGAGGAACAUAUUUACUAG	::::::::::::::::::: ::	CUAGUAAAUAUGUUCCUCCCCA	Cleavage		1
osa-miR5523	i4_HQ_TF3rd_c27759/f3p0/4872	1.5	22.286	1	22	3442	3463	UGAGGAGGAACAUAUUUACUAG	::::::::::::::::::: ::	CUAGUAAAUAUGUUCCUCCCCA	Cleavage		1
osa-miR5523	i5_LQ_TF3rd_c920/f1p0/5295	1.5	17.47	1	22	2693	2714	UGAGGAGGAACAUAUUUACUAG	::::::::::::::::::: ::	CUAGUAAAUAUGUUCCUCCCCA	Cleavage		1
osa-miR5523	i5_LQ_TF3rd_c2586/f1p0/5588	1.5	17.47	1	22	3483	3504	UGAGGAGGAACAUAUUUACUAG	::::::::::::::::::: ::	CUAGUAAAUAUGUUCCUCCCCA	Cleavage		1
osa-miR5523	i6_LQ_TF3rd_c1020/f1p0/6204	1.5	18.76	1	22	2755	2776	UGAGGAGGAACAUAUUUACUAG	::::::::::::::::::: ::	CUAGUAAAUAUGUUCCUCCCCA	Cleavage		1
osa-miR5523	i6_LQ_TF3rd_c1215/f1p0/6965	1.5	22.286	1	22	4915	4936	UGAGGAGGAACAUAUUUACUAG	::::::::::::::::::: ::	CUAGUAAAUAUGUUCCUCCCCA	Cleavage		1
osa-miR5523	i7_HQ_TF3rd_c590/f8p0/7158	1.5	22.286	1	22	3468	3489	UGAGGAGGAACAUAUUUACUAG	::::::::::::::::::: ::	CUAGUAAAUAUGUUCCUCCCCA	Cleavage		1
osa-miR5523	i6_LQ_TF3rd_c1305/f1p1/7141	1.5	22.286	1	22	3498	3519	UGAGGAGGAACAUAUUUACUAG	::::::::::::::::::: ::	CUAGUAAAUAUGUUCCUCCCCA	Cleavage		1
zma-miR166h-3p	i5_HQ_TF3rd_c803/f2p0/5428	1.5	14.459	1	20	1735	1754	UCGGACCAGGCUUCAUUCCC	:::::::::: .::::::::	GGGAAUGAAGGUUGGUCCGA	Translation		1
zma-miR166h-3p	i8_LQ_TF3rd_c105/f1p0/8732	1.5	14.459	1	20	7407	7426	UCGGACCAGGCUUCAUUCCC	:::::::::: .::::::::	GGGAAUGAAGGUUGGUCCGA	Translation		1
zma-miR171b-3p	i1_LQ_TF3rd_c56343/f1p0/1909	1.5	23.11	1	20	547	566	UUGAGCCGUGCCAAUAUCAC	: :::::::::.::::::::	GAGAUAUUGGCGCGGCUCAA	Cleavage		1
zma-miR528a-3p	i3_LQ_TF3rd_c2071/f1p0/3437	1.5	12.898	1	21	2674	2694	CCUGUGCCUGCCUCUUCCAUU	:::::::::::::::::: ::	AAUGGAAGAGGCAGGCACUGG	Cleavage		1
ata-miR1432-5p	i1_LQ_TF3rd_c51588/f1p0/1734	2	18.596	1	21	1689	1709	UCAGGAGAGAUGACACCGACG	:.::::::.:.:.::::::	AUUUGGUGUCGUUUUUCCUGA	Cleavage		1
ata-miR1432-5p	i6_LQ_TF3rd_c1729/f1p0/6040	2	20.543	1	21	4761	4781	UCAGGAGAGAUGACACCGACG	: ::::: ::::: :::::::	CUUCGGUAUCAUCACUCCUGA	Cleavage		1
ata-miR1432-5p	i4_LQ_TF3rd_c10617/f1p17/4948	2	21.571	1	21	3758	3778	UCAGGAGAGAUGACACCGACG	: ::::: ::::: :::::::	CUUCGGUAUCAUCACUCCUGA	Cleavage		1
ata-miR1432-5p	i5_LQ_TF3rd_c7399/f1p0/5025	2	20.543	1	21	3793	3813	UCAGGAGAGAUGACACCGACG	: ::::: ::::: :::::::	CUUCGGUAUCAUCACUCCUGA	Cleavage		1
ata-miR1432-5p	i4_LQ_TF3rd_c6892/f1p0/4975	2	21.659	1	21	3794	3814	UCAGGAGAGAUGACACCGACG	: ::::: ::::: :::::::	CUUCGGUAUCAUCACUCCUGA	Cleavage		1
ata-miR1432-5p	i4_HQ_TF3rd_c26875/f4p0/4290	2	20.543	1	21	3055	3075	UCAGGAGAGAUGACACCGACG	: ::::: ::::: :::::::	CUUCGGUAUCAUCACUCCUGA	Cleavage		1
ata-miR1432-5p	i3_LQ_TF3rd_c3125/f1p2/3771	2	21.659	1	21	2484	2504	UCAGGAGAGAUGACACCGACG	: ::::: ::::: :::::::	CUUCGGUAUCAUCACUCCUGA	Cleavage		1
ata-miR1432-5p	i3_LQ_TF3rd_c3847/f1p0/3630	2	20.543	1	21	2347	2367	UCAGGAGAGAUGACACCGACG	: ::::: ::::: :::::::	CUUCGGUAUCAUCACUCCUGA	Cleavage		1
ata-miR1432-5p	i3_LQ_TF3rd_c15208/f1p5/3534	2	20.543	1	21	2363	2383	UCAGGAGAGAUGACACCGACG	: ::::: ::::: :::::::	CUUCGGUAUCAUCACUCCUGA	Cleavage		1
ata-miR1432-5p	i3_HQ_TF3rd_c1631/f3p4/3517	2	20.543	1	21	2244	2264	UCAGGAGAGAUGACACCGACG	: ::::: ::::: :::::::	CUUCGGUAUCAUCACUCCUGA	Cleavage		1
ata-miR1432-5p	i3_LQ_TF3rd_c8094/f1p0/3481	2	20.543	1	21	2191	2211	UCAGGAGAGAUGACACCGACG	: ::::: ::::: :::::::	CUUCGGUAUCAUCACUCCUGA	Cleavage		1
ata-miR1432-5p	i1_LQ_TF3rd_c28894/f1p3/1646	2	21.629	1	21	1542	1562	UCAGGAGAGAUGACACCGACG	:: :::::: :::::::::	GUUCAGUGUCAACUCUCCUGA	Translation		1
ata-miR1432-5p	i1_LQ_TF3rd_c28684/f1p0/1575	2	14.758	1	21	1531	1551	UCAGGAGAGAUGACACCGACG	:: :::::: :::::::::	GUUCAGUGUCAACUCUCCUGA	Translation		1
ata-miR156d-3p	i2_LQ_TF3rd_c8327/f1p0/2961	2	17.216	1	22	2309	2330	GCUCACUCCUCUUUCUGUCAGC	:: :::::.:::: :::::.::	GCGGACAGGAAGAAGAGUGGGC	Translation		1
ata-miR156d-3p	i1_LQ_TF3rd_c47207/f1p3/1741	2	23.219	1	22	383	404	GCUCACUCCUCUUUCUGUCAGC	:::::.::::::.:::::	GGGGACAGGAAGAGGGGUGAGG	Cleavage		1
ata-miR156d-3p	i2_LQ_TF3rd_c10414/f1p0/2747	2	22.04	1	22	1134	1155	GCUCACUCCUCUUUCUGUCAGC	:::::::.::::: :::::	CUGGACAGAAGGAGGACUGAGC	Cleavage		1
ata-miR171a-3p	i3_LQ_TF3rd_c21734/f1p0/3092	2	19.074	1	21	316	336	UGAGCCGAACCAAUAUCACUC	:: ::::.:::::::::.:::	GAUUGAUGUUGGUUCGGUUCA	Cleavage		2
ata-miR171a-3p	i4_LQ_TF3rd_c6016/f1p0/4499	2	24.64	1	21	7	27	UGAGCCGAACCAAUAUCACUC	: :: ::::::::::::::	UCGAGAGAUUGGUUCGGCUCA	Cleavage		1
ata-miR172a-3p	i5_LQ_TF3rd_c4887/f1p0/5889	2	22.874	1	21	3600	3620	AGAAUCUUGAUGAUGCUGCGU	::: ::::::::::.::::.:	ACGAAGCAUCAUCAGGAUUUU	Cleavage		1
ata-miR172a-3p	i4_LQ_TF3rd_c17173/f1p0/4228	2	22.577	1	21	1739	1759	AGAAUCUUGAUGAUGCUGCGU	:: :::::::..:::::::	UGGCCGCAUCAUUGAGAUUCU	Cleavage		1
ata-miR393-5p	i4_LQ_TF3rd_c12354/f1p0/4551	2	18.108	1	21	3895	3915	UUCCAAAGGGAUCGCAUUGAU	:.: ::::::.::::::::	CACGAAGCGAUCUCUUUGGAA	Cleavage		1
ata-miR395c-5p	i11_LQ_TF3rd_c8/f1p0/11799	2	24.528	1	20	1112	1131	GUUCUCCUCAAAUCACUUCA	:: :::::::::.::::.::	UGCAGUGAUUUGGGGAGGAC	Cleavage		1
ata-miR408-3p	i0_HQ_TF3rd_c1829/f4p1/878	2	24.812	1	20	641	660	UGCACUGCCUCUUCCCUGCC	: ::::: ::::::::::::	GCCAGGGCAGAGGCAGUGCA	Cleavage		1
ata-miR408-3p	i0_LQ_TF3rd_c81373/f1p1/610	2	24.812	1	20	363	382	UGCACUGCCUCUUCCCUGCC	: ::::: ::::::::::::	GCCAGGGCAGAGGCAGUGCA	Cleavage		1
ata-miR408-3p	i7_LQ_TF3rd_c135/f1p0/7137	2	15.463	1	20	7013	7032	UGCACUGCCUCUUCCCUGCC	:::::::: :::.::::.:	AGCAGGGAAAAGGUAGUGUA	Translation		1
ata-miR5062b-5p	i2_LQ_TF3rd_c9490/f1p0/2230	2	13.256	1	24	2005	2028	GCGGAUUUUUCACCAAGAUUCAAG	:::::::::::::::::	GACAUUUCUUGGUGAAAAAUCCGA	Cleavage		1
ata-miR5168-5p	i2_LQ_TF3rd_c8981/f1p0/2106	2	10.352	1	21	942	962	GGGUUGUUGUCUGGUUCAAGG	:::::: ::::::.::::.	AAUUGAACAAGACAAUAACCU	Cleavage		1
ata-miR5168-5p	i2_LQ_TF3rd_c10150/f1p4/2166	2	13.048	1	21	938	958	GGGUUGUUGUCUGGUUCAAGG	:::::: ::::::.::::.	AAUUGAACAAGACAAUAACCU	Cleavage		1
ata-miR5168-5p	i2_LQ_TF3rd_c3837/f1p0/2376	2	10.244	1	21	1202	1222	GGGUUGUUGUCUGGUUCAAGG	:::::: ::::::.::::.	AAUUGAACAAGACAAUAACCU	Cleavage		1
ata-miR5168-5p	i3_LQ_TF3rd_c6983/f1p0/3075	2	10.244	1	21	1918	1938	GGGUUGUUGUCUGGUUCAAGG	:::::: ::::::.::::.	AAUUGAACAAGACAAUAACCU	Cleavage		1
ata-miR9772a-5p	i5_LQ_TF3rd_c1518/f1p0/5621	2	24.049	1	21	3825	3845	UGAGAUGAGAUUACCCCAUAC	:::: :::::.:.::::::	UGAUGGUGUAAUUUUAUCUCA	Cleavage		2
ata-miR9863a-3p	i3_LQ_TF3rd_c13027/f1p2/3492	2	12.242	1	22	1561	1582	UGAGAAGGUAGAUCAUAAUAGC	:::::::::::.:::::: :::	GCUAUUAUGAUUUACCUUGUCA	Cleavage		1
ata-miR9863a-3p	i4_LQ_TF3rd_c16376/f1p0/4050	2	20.963	1	22	1316	1337	UGAGAAGGUAGAUCAUAAUAGC	:::::::::::::.:: :::::	GCUAUUAUGAUCUGCCAUCUCA	Cleavage		1
ata-miR9863a-3p	i4_LQ_TF3rd_c17431/f1p0/4053	2	12.523	1	22	1565	1586	UGAGAAGGUAGAUCAUAAUAGC	:::::::::::.:::::: :::	GCUAUUAUGAUUUACCUUGUCA	Cleavage		1
ata-miR9863a-3p	i4_LQ_TF3rd_c16662/f1p0/4093	2	12.334	1	22	1656	1677	UGAGAAGGUAGAUCAUAAUAGC	:::::::::::.:::::: :::	GCUAUUAUGAUUUACCUUGUCA	Cleavage		1
ata-miR9863a-3p	i4_LQ_TF3rd_c11134/f1p0/4399	2	16.55	1	22	1565	1586	UGAGAAGGUAGAUCAUAAUAGC	:::.:::::::::.:.::::.:	GCUGUUAUGAUCUGCUUUCUUA	Cleavage		1
ata-miR9863a-3p	i4_LQ_TF3rd_c7393/f1p0/4972	2	16.517	1	22	4784	4805	UGAGAAGGUAGAUCAUAAUAGC	:::::::::::.:::::: :::	GCUAUUAUGAUUUACCUUGUCA	Cleavage		1
ata-miR9863a-3p	i3_LQ_TF3rd_c7326/f1p0/3326	2	19.137	1	22	1329	1350	UGAGAAGGUAGAUCAUAAUAGC	::::::: ::::: ::::::::	GCUAUUACGAUCUCCCUUCUCA	Translation		1
ata-miR9863a-3p	i3_LQ_TF3rd_c14647/f1p0/3931	2	19.137	1	22	1329	1350	UGAGAAGGUAGAUCAUAAUAGC	::::::: ::::: ::::::::	GCUAUUACGAUCUCCCUUCUCA	Translation		1
bdi-miR156b-3p	i5_LQ_TF3rd_c1362/f1p0/5268	2	19.836	1	22	3520	3541	GCUCACUUCUCUCUCUGUCACC	:..:::::::::::::.:.	UUAGGUAGAGAGAGAAGUGGGU	Cleavage		1
bdi-miR156b-3p	i1_LQ_TF3rd_c59952/f1p0/1724	2	18.467	1	22	23	44	GCUCACUUCUCUCUCUGUCACC	: :: :::::::::::::::	CGAGAGAGAGAGAGAAGUGAGA	Cleavage		1
bdi-miR156b-3p	i0_LQ_TF3rd_c8235/f1p0/882	2	20.879	1	22	27	48	GCUCACUUCUCUCUCUGUCACC	: :: :::::::::::::::	AGAGAGAGAGAGAGAAGUGAGA	Cleavage		1
bdi-miR156b-3p	i0_LQ_TF3rd_c11103/f1p0/741	2	14.299	1	22	67	88	GCUCACUUCUCUCUCUGUCACC	: :: :::::::::::::::	AGAGAGAGAGAGAGAAGUGAGA	Cleavage		1
bdi-miR156b-3p	i3_LQ_TF3rd_c12220/f1p0/3594	2	19.254	1	22	2617	2638	GCUCACUUCUCUCUCUGUCACC	:::: .::::::::::::.	AUAGACAUGGAGAGAAGUGAGU	Cleavage		1
bdi-miR156j	i0_LQ_TF3rd_c33056/f1p0/925	2	17.808	1	20	48	67	UGACAGAAGAGAGAGAGCAC	::::::::::::::: ::.	CUGCUCUCUCUCUUCUUUCG	Cleavage		1
bdi-miR159a-3p	i4_LQ_TF3rd_c6660/f1p18/4548	2	12.978	1	20	381	400	CUUGGAUUGAAGGGAGCUCU	::::.::: ::.::::::::	AGAGUUCCGUUUAAUCCAAG	Cleavage		1
bdi-miR159a-3p	i4_LQ_TF3rd_c21167/f1p0/4741	2	16.867	1	20	1366	1385	CUUGGAUUGAAGGGAGCUCU	.::::::. ::::::.::::	GGAGCUCUAUUCAAUUCAAG	Cleavage		1
bdi-miR160f	i4_LQ_TF3rd_c21934/f1p0/4868	2	22.497	1	20	1328	1347	UGCCUGGCUCCCUGUAUGCC	::: ::::: :::::::::	UGCAGACAGGCAGCCAGGCA	Translation		1
bdi-miR160f	i4_HQ_TF3rd_c11934/f3p0/4818	2	22.497	1	20	1027	1046	UGCCUGGCUCCCUGUAUGCC	::: ::::: :::::::::	UGCAGACAGGCAGCCAGGCA	Translation		1
bdi-miR166f	i2_LQ_TF3rd_c15979/f1p0/2070	2	14.411	1	21	91	111	UCUCGGACCAGGCUUCAUUCC	::: :::.::::::::::.	AAAAUAAAGUCUGGUCCGAGG	Cleavage		1
bdi-miR169m	i1_LQ_TF3rd_c84312/f1p6/1459	2	19.168	1	20	1153	1172	UAGCCAAGGAUGACUUGCCG	.::::: ::::::::::::	UGGCAAUUCAUCCUUGGCUU	Cleavage		1
bdi-miR171f	i3_LQ_TF3rd_c21734/f1p0/3092	2	19.074	1	21	316	336	UGAGCCGAACCAAUAUCACCC	::::.:::::::::.:::	GAUUGAUGUUGGUUCGGUUCA	Cleavage		2
bdi-miR171f	i4_LQ_TF3rd_c6016/f1p0/4499	2	24.64	1	21	7	27	UGAGCCGAACCAAUAUCACCC	: :: ::::::::::::::	UCGAGAGAUUGGUUCGGCUCA	Cleavage		1
bdi-miR395a	i0_LQ_TF3rd_c26219/f1p0/312	2	20.274	1	20	97	116	UGAAGUGUUUGGGGGAACUC	:::::::::::: ::::::	GAGUUCCCCCAAUCACUUCU	Cleavage		1
bdi-miR395a	i4_LQ_TF3rd_c4406/f1p0/4680	2	16.125	1	20	3716	3735	UGAAGUGUUUGGGGGAACUC	.:::::::::::.:::::	AGGUUCCCCCAAAUACUUCC	Cleavage		1
bdi-miR395a	i4_HQ_TF3rd_c1110/f4p0/4717	2	19.4	1	20	1558	1577	UGAAGUGUUUGGGGGAACUC	.::::::.:::..::::::	UGGUUCCCUCAAGUACUUCA	Cleavage		1
bdi-miR395a	i5_LQ_TF3rd_c5507/f1p0/5519	2	8.431	1	20	1716	1735	UGAAGUGUUUGGGGGAACUC	::::::.:::: ::.::::	AAGUUCCUCCAAUCAUUUCA	Cleavage		1
bdi-miR395e-5p	i11_LQ_TF3rd_c8/f1p0/11799	2	24.528	1	22	1110	1131	GUUCUCCUCAAAUCACUUCAGU	.:: :::::::::.::::.::	CUUGCAGUGAUUUGGGGAGGAC	Cleavage		1
bdi-miR397b-5p	i2_LQ_TF3rd_c3028/f1p0/2633	2	20.183	1	21	2089	2109	AUUGAGUGCAGCGUUGAUGAA	::::::.:::::::::::.	CUCAUCAGCGCUGCACUCAGC	Cleavage		1
bdi-miR397b-5p	i1_LQ_TF3rd_c82995/f1p2/1861	2	21.027	1	21	723	743	AUUGAGUGCAGCGUUGAUGAA	::.:::::::::: ::::::	AUCGUCAACGCUGCUCUCAAU	Cleavage		1
bdi-miR397b-5p	i1_LQ_TF3rd_c75583/f1p0/2013	2	20.033	1	21	715	735	AUUGAGUGCAGCGUUGAUGAA	::.:::::::::: ::::::	AUCGUCAACGCUGCUCUCAAU	Cleavage		1
bdi-miR397b-5p	i5_LQ_TF3rd_c2262/f1p0/5643	2	14.317	1	21	3543	3563	AUUGAGUGCAGCGUUGAUGAA	::.::::: ::::.::::::	AUCGUCAACCCUGCGCUCAAU	Cleavage		1
bdi-miR397b-5p	i4_LQ_TF3rd_c7430/f1p0/4340	2	10.248	1	21	4129	4149	AUUGAGUGCAGCGUUGAUGAA	: ::::: :::::.:::.:::	UGCAUCAUCGCUGUACUUAAU	Cleavage		1
bdi-miR397b-5p	i4_LQ_TF3rd_c8187/f1p6/4456	2	13.738	1	21	4336	4356	AUUGAGUGCAGCGUUGAUGAA	: ::::: :::::.:::.:::	UGCAUCAUCGCUGUACUUAAU	Cleavage		1
bdi-miR397b-5p	i4_LQ_TF3rd_c6843/f1p0/4571	2	10.563	1	21	4377	4397	AUUGAGUGCAGCGUUGAUGAA	: ::::: :::::.:::.:::	UGCAUCAUCGCUGUACUUAAU	Cleavage		1
bdi-miR5049-3p	i4_LQ_TF3rd_c22701/f1p0/4983	2	13.661	1	24	15	38	CAAGUAAUAUGGAUCGGAGGAAGU	::::.:::: :::::::::::::	ACUUUCUCCUAUCCAUAUUACUUA	Cleavage		2
bdi-miR5049-3p	i5_LQ_TF3rd_c1971/f1p0/5156	2	24.614	1	24	2070	2093	CAAGUAAUAUGGAUCGGAGGAAGU	::: ::::::::.::::::: :::	ACUCCCUCCGAUUCAUAUUAAUUG	Cleavage		1
bdi-miR5049-3p	i6_LQ_TF3rd_c1737/f1p0/6031	2	16.864	1	24	2719	2742	CAAGUAAUAUGGAUCGGAGGAAGU	.::.::::::::::::::.:: :	UUUUUCUCCGAUCCAUAUUGCUGG	Cleavage		1
bdi-miR5049-3p	i5_LQ_TF3rd_c5153/f1p0/5461	2	17.492	1	24	1041	1064	CAAGUAAUAUGGAUCGGAGGAAGU	::: .:::::::.::::::: :::	ACUCUCUCCGAUUCAUAUUAAUUG	Cleavage		1
bdi-miR5049-3p	i4_LQ_TF3rd_c2659/f1p0/4845	2	24.482	1	24	1679	1702	CAAGUAAUAUGGAUCGGAGGAAGU	::: ::::: ::..::::::::::	ACUCCCUCCAAUUUAUAUUACUUG	Cleavage		1
bdi-miR5049-3p	i4_LQ_TF3rd_c13331/f1p7/4737	2	23.43	1	24	1542	1565	CAAGUAAUAUGGAUCGGAGGAAGU	::: ::::: ::..::::::::::	ACUCCCUCCAAUUUAUAUUACUUG	Cleavage		1
bdi-miR5049-3p	i4_LQ_TF3rd_c12544/f1p0/4915	2	18.968	1	24	2270	2293	CAAGUAAUAUGGAUCGGAGGAAGU	:: ::::::::.::::::: :::	CCUCCCUCCGAUUCAUAUUAGUUG	Cleavage		1
bdi-miR5049-3p	i2_LQ_TF3rd_c11370/f1p0/2221	2	22.907	1	24	1051	1074	CAAGUAAUAUGGAUCGGAGGAAGU	::: :: :: ::::::::::::::	ACUCCCACCUAUCCAUAUUACUUG	Cleavage		1
bdi-miR5055	i2_LQ_TF3rd_c13657/f1p11/2390	2	23.082	1	21	2085	2105	UCUCGCUGCUGAGCUCGGCGU	.:::::::::::::::: :.	UUGCCGAGCUCAGCAGCGUGG	Cleavage		1
bdi-miR5055	i0_LQ_TF3rd_c85831/f1p3/607	2	19.864	1	21	177	197	UCUCGCUGCUGAGCUCGGCGU	.::.::::: ::::::::.::	GCGUCGAGCGCAGCAGCGGGA	Cleavage		1
bdi-miR5055	i1_LQ_TF3rd_c45289/f1p0/1170	2	23.082	1	21	862	882	UCUCGCUGCUGAGCUCGGCGU	.:::::::::::::::: :.	UUGCCGAGCUCAGCAGCGUGG	Cleavage		1
bdi-miR5055	i0_LQ_TF3rd_c30386/f1p1/1002	2	23.801	1	21	384	404	UCUCGCUGCUGAGCUCGGCGU	.:::::::::::::::: :.	UUGCCGAGCUCAGCAGCGUGG	Cleavage		1
bdi-miR5059	i4_LQ_TF3rd_c3925/f1p2/4941	2	22.884	1	20	3633	3652	CGGCCUGGGCAGCACCACCA	::::: :::::.::::::.:	UGGUGCUGCUGUCCAGGCUG	Cleavage		1
bdi-miR5059	i4_HQ_TF3rd_c1887/f2p2/4896	2	23.185	1	20	3878	3897	CGGCCUGGGCAGCACCACCA	::::: :::::.::::::.:	UGGUGCUGCUGUCCAGGCUG	Cleavage		1
bdi-miR5059	i4_HQ_TF3rd_c1991/f2p0/4887	2	22.884	1	20	3883	3902	CGGCCUGGGCAGCACCACCA	::::: :::::.::::::.:	UGGUGCUGCUGUCCAGGCUG	Cleavage		1
bdi-miR5059	i4_LQ_TF3rd_c4464/f1p0/4855	2	21.931	1	20	3538	3557	CGGCCUGGGCAGCACCACCA	::::: :::::.::::::.:	UGGUGCUGCUGUCCAGGCUG	Cleavage		1
bdi-miR5059	i4_LQ_TF3rd_c12040/f1p0/4708	2	23.185	1	20	3735	3754	CGGCCUGGGCAGCACCACCA	::::: :::::.::::::.:	UGGUGCUGCUGUCCAGGCUG	Cleavage		1
bdi-miR5059	i4_HQ_TF3rd_c1962/f2p1/4528	2	21.804	1	20	3541	3560	CGGCCUGGGCAGCACCACCA	::::: :::::.::::::.:	UGGUGCUGCUGUCCAGGCUG	Cleavage		1
bdi-miR5059	i4_LQ_TF3rd_c9583/f1p0/4442	2	21.695	1	20	3433	3452	CGGCCUGGGCAGCACCACCA	::::: :::::.::::::.:	UGGUGCUGCUGUCCAGGCUG	Cleavage		1
bdi-miR5059	i4_HQ_TF3rd_c1671/f2p1/4376	2	22.884	1	20	3400	3419	CGGCCUGGGCAGCACCACCA	::::: :::::.::::::.:	UGGUGCUGCUGUCCAGGCUG	Cleavage		1
bdi-miR5059	i4_LQ_TF3rd_c11650/f1p0/4342	2	21.931	1	20	3350	3369	CGGCCUGGGCAGCACCACCA	::::: :::::.::::::.:	UGGUGCUGCUGUCCAGGCUG	Cleavage		1
bdi-miR5059	i4_LQ_TF3rd_c16622/f1p0/4181	2	23.185	1	20	3205	3224	CGGCCUGGGCAGCACCACCA	::::: :::::.::::::.:	UGGUGCUGCUGUCCAGGCUG	Cleavage		1
bdi-miR5059	i2_HQ_TF3rd_c1849/f2p5/2369	2	22.884	1	20	1233	1252	CGGCCUGGGCAGCACCACCA	::::: :::::.::::::.:	UGGUGCUGCUGUCCAGGCUG	Cleavage		1
bdi-miR5059	i4_LQ_TF3rd_c10970/f1p0/4694	2	18.821	1	20	2981	3000	CGGCCUGGGCAGCACCACCA	:::: :::::::::::..:	CGGUGCUGCUGCCCAGGUUG	Cleavage		1
bdi-miR5067	i4_LQ_TF3rd_c14565/f1p0/4430	2	11.798	1	21	2719	2739	UCAGCGACAACUAAUAUGGAU	::..::: :::::::::::::	AUUUAUAGUAGUUGUCGCUGA	Cleavage		1
bdi-miR5067	i5_LQ_TF3rd_c2945/f1p0/5077	2	8.263	1	21	4107	4127	UCAGCGACAACUAAUAUGGAU	:.:::::::::: :::.:::	UUUCAUAUUAGUUAUCGUUGA	Cleavage		1
bdi-miR5067	i3_LQ_TF3rd_c7686/f1p0/3613	2	24.112	1	21	1312	1332	UCAGCGACAACUAAUAUGGAU	:::::::::::::::::	UUAAAUAUUAGUUGUCGCUGA	Cleavage		1
bdi-miR5067	i4_LQ_TF3rd_c9429/f1p0/4774	2	13.906	1	21	1728	1748	UCAGCGACAACUAAUAUGGAU	:::::::: :::::::::	UCCCAUAUUACUUGUCGCUGC	Translation		1
bdi-miR5067	i2_LQ_TF3rd_c11561/f1p3/2109	2	16.064	1	21	1887	1907	UCAGCGACAACUAAUAUGGAU	:::::::: :::::::::	UCCCAUAUUACUUGUCGCUGC	Translation		1
bdi-miR5164	i4_LQ_TF3rd_c8709/f1p0/4806	2	9.408	1	21	3640	3660	CGCAACUUUGUCUAGAUACGC	::::::::::.::::::: :	UCGUAUCUAGAUAAAGUUGAG	Cleavage		1
bdi-miR5164	i1_LQ_TF3rd_c57982/f2p0/1359	2	12.273	1	21	1335	1355	CGCAACUUUGUCUAGAUACGC	::::: ::::.:::::::.:	CCGUAUAUAGAUAAAGUUGUG	Cleavage		1
bdi-miR5164	i4_HQ_TF3rd_c26592/f21p0/4560	2	17.769	1	21	2529	2549	CGCAACUUUGUCUAGAUACGC	::::::.:.:::::::::	AGGUAUCUGGGCAAAGUUGCA	Cleavage		1
bdi-miR5164	i4_LQ_TF3rd_c14687/f1p0/4688	2	17.769	1	21	2679	2699	CGCAACUUUGUCUAGAUACGC	::::::.:.:::::::::	AGGUAUCUGGGCAAAGUUGCA	Cleavage		1
bdi-miR5164	i4_LQ_TF3rd_c23080/f1p0/4703	2	17.769	1	21	2697	2717	CGCAACUUUGUCUAGAUACGC	::::::.:.:::::::::	AGGUAUCUGGGCAAAGUUGCA	Cleavage		1
bdi-miR5164	i4_LQ_TF3rd_c3977/f1p0/4710	2	17.769	1	21	2775	2795	CGCAACUUUGUCUAGAUACGC	::::::.:.:::::::::	AGGUAUCUGGGCAAAGUUGCA	Cleavage		1
bdi-miR5164	i4_LQ_TF3rd_c8628/f1p0/4507	2	17.782	1	21	2591	2611	CGCAACUUUGUCUAGAUACGC	::::::.:.:::::::::	AGGUAUCUGGGCAAAGUUGCA	Cleavage		1
bdi-miR5164	i5_LQ_TF3rd_c7045/f1p0/5043	2	17.769	1	21	3108	3128	CGCAACUUUGUCUAGAUACGC	::::::.:.:::::::::	AGGUAUCUGGGCAAAGUUGCA	Cleavage		1
bdi-miR5164	i5_LQ_TF3rd_c4999/f1p0/5729	2	17.769	1	21	3739	3759	CGCAACUUUGUCUAGAUACGC	::::::.:.:::::::::	AGGUAUCUGGGCAAAGUUGCA	Cleavage		1
bdi-miR5164	i2_LQ_TF3rd_c16669/f1p0/2042	2	13.917	1	21	39	59	CGCAACUUUGUCUAGAUACGC	:::::::::.::::::: :	CAGUAUCUAGAUAAAGUUGAG	Cleavage		1
bdi-miR5164	i4_LQ_TF3rd_c7222/f1p0/4588	2	14.838	1	21	1027	1047	CGCAACUUUGUCUAGAUACGC	.::::::::: .::::::.:	CUGUAUCUAGAGGAAGUUGUG	Translation		1
bdi-miR5164	i1_LQ_TF3rd_c36825/f2p0/1048	2	22.62	1	21	980	1000	CGCAACUUUGUCUAGAUACGC	.:::: :: :::::::::::	UUGUAUGUAAACAAAGUUGCG	Cleavage		1
bdi-miR5164	i4_LQ_TF3rd_c25395/f1p0/4213	2	22.491	1	21	3995	4015	CGCAACUUUGUCUAGAUACGC	.:::: :: :::::::::::	UUGUAUGUAAACAAAGUUGCG	Cleavage		2
bdi-miR5181a-3p	i5_LQ_TF3rd_c1026/f1p0/5367	2	17.284	1	21	1963	1983	CGGCACUUAUUAUGGAUCAGA	::::::::::.:::::::.:	UCUGAUCCAUGAUAAGUGUCA	Cleavage		1
bdi-miR5181a-3p	i5_LQ_TF3rd_c7386/f1p0/5057	2	17.284	1	21	1687	1707	CGGCACUUAUUAUGGAUCAGA	::::::::::.:::::::.:	UCUGAUCCAUGAUAAGUGUCA	Cleavage		1
bdi-miR5181a-3p	i4_LQ_TF3rd_c9524/f1p1/4903	2	17.284	1	21	1687	1707	CGGCACUUAUUAUGGAUCAGA	::::::::::.:::::::.:	UCUGAUCCAUGAUAAGUGUCA	Cleavage		1
bdi-miR5181a-3p	i4_LQ_TF3rd_c2928/f1p1/4825	2	17.284	1	21	1963	1983	CGGCACUUAUUAUGGAUCAGA	::::::::::.:::::::.:	UCUGAUCCAUGAUAAGUGUCA	Cleavage		1
bdi-miR5181a-3p	i4_LQ_TF3rd_c8814/f1p0/4461	2	17.284	1	21	1557	1577	CGGCACUUAUUAUGGAUCAGA	::::::::::.:::::::.:	UCUGAUCCAUGAUAAGUGUCA	Cleavage		1
bdi-miR5181a-3p	i4_LQ_TF3rd_c22153/f1p0/4310	2	17.284	1	21	1687	1707	CGGCACUUAUUAUGGAUCAGA	::::::::::.:::::::.:	UCUGAUCCAUGAUAAGUGUCA	Cleavage		1
bdi-miR5181a-3p	i5_LQ_TF3rd_c1981/f1p0/5257	2	24.614	1	21	3829	3849	CGGCACUUAUUAUGGAUCAGA	:: ::::::::.::::::.::	UCCGAUCCAUAGUAAGUGUCG	Cleavage		3
bdi-miR5181a-3p	i5_LQ_TF3rd_c7367/f1p0/5054	2	18.488	1	21	381	401	CGGCACUUAUUAUGGAUCAGA	:: :::::::::::::::..:	UCCGAUCCAUAAUAAGUGUUG	Cleavage		1
bdi-miR5181a-3p	i3_LQ_TF3rd_c16314/f1p0/3555	2	21.073	1	21	1831	1851	CGGCACUUAUUAUGGAUCAGA	:: ::::::::.::::::.::	UCCGAUCCAUAGUAAGUGUCG	Cleavage		2
bdi-miR5181a-3p	i4_LQ_TF3rd_c21074/f1p0/4936	2	12.307	1	21	2641	2661	CGGCACUUAUUAUGGAUCAGA	:. :::::::::::::::..:	UUCGAUCCAUAAUAAGUGUUG	Cleavage		1
bdi-miR5181a-3p	i4_LQ_TF3rd_c14948/f1p3/4264	2	12.559	1	21	2650	2670	CGGCACUUAUUAUGGAUCAGA	:. :::::::::::::::..:	UUCGAUCCAUAAUAAGUGUUG	Cleavage		1
bdi-miR5181a-3p	i1_LQ_TF3rd_c49869/f1p2/1829	2	11.38	1	21	1796	1816	CGGCACUUAUUAUGGAUCAGA	: ::::.:::::::::::.:	CCCGAUCUAUAAUAAGUGCUG	Cleavage		1
bdi-miR5181b	i6_LQ_TF3rd_c1079/f1p0/6393	2	22.118	1	21	4656	4676	UCCGAUCCAUAAUAAGUGUCG	:.::::::::::::::: ::	GGGCACUUAUUAUGGAUCAGA	Cleavage		1
bdi-miR5181b	i5_LQ_TF3rd_c975/f1p0/5376	2	22.102	1	21	2072	2091	UCCGAUCCAUAAUAAGUGUCG	:::::::::::: ::::::::	CGACACUUAUUA-GGAUCGGA	Translation		1
bdi-miR5181b	i3_LQ_TF3rd_c11093/f1p2/3818	2	21.884	1	21	1863	1882	UCCGAUCCAUAAUAAGUGUCG	:::::::::::: ::::::::	CGACACUUAUUA-GGAUCGGA	Translation		1
bdi-miR5181b	i3_LQ_TF3rd_c15255/f1p1/3772	2	21.884	1	21	1803	1822	UCCGAUCCAUAAUAAGUGUCG	:::::::::::: ::::::::	CGACACUUAUUA-GGAUCGGA	Translation		1
bdi-miR5181b	i3_LQ_TF3rd_c5544/f1p0/3638	2	21.884	1	21	1774	1793	UCCGAUCCAUAAUAAGUGUCG	:::::::::::: ::::::::	CGACACUUAUUA-GGAUCGGA	Translation		1
bdi-miR5181b	i5_LQ_TF3rd_c2216/f1p3/5103	2	22.868	1	21	4487	4507	UCCGAUCCAUAAUAAGUGUCG	: : ..:::::::::::::::	CAAAGUUUAUUAUGGAUCGGA	Cleavage		1
bdi-miR5181d	i3_LQ_TF3rd_c13593/f1p0/3963	2	18.325	1	21	3324	3344	ACUUAUUAUGGACCGGAGGGA	::::: ::::::::::::	GUACUCCGAUCCAUAAUAAGU	Cleavage		2
bdi-miR5181d	i4_LQ_TF3rd_c21074/f1p0/4936	2	12.417	1	21	2637	2657	ACUUAUUAUGGACCGGAGGGA	::.::.:: ::::::::::::	UCUCUUCGAUCCAUAAUAAGU	Cleavage		1
bdi-miR5181d	i4_LQ_TF3rd_c14948/f1p3/4264	2	11.64	1	21	2646	2666	ACUUAUUAUGGACCGGAGGGA	::.::.:: ::::::::::::	UCUCUUCGAUCCAUAAUAAGU	Cleavage		1
bdi-miR5181d	i5_LQ_TF3rd_c2216/f1p3/5103	2	17.892	1	21	4451	4471	ACUUAUUAUGGACCGGAGGGA	::::::::::.:::: ::::	ACCCUCCGGUCUAUAACAAGU	Cleavage		1
bdi-miR5181d	i9_LQ_TF3rd_c26/f1p0/9604	2	18.527	1	21	6707	6727	ACUUAUUAUGGACCGGAGGGA	::::::: ::::::::::::	UCCCUCCAAUCCAUAAUAAGU	Cleavage		2
bdi-miR5181d	i6_LQ_TF3rd_c761/f1p0/6627	2	20.201	1	21	3355	3375	ACUUAUUAUGGACCGGAGGGA	::::: :: ::::::::::::	UCCCUACGAUCCAUAAUAAGU	Cleavage		1
bdi-miR5181d	i4_LQ_TF3rd_c26430/f1p0/4237	2	19.192	1	21	4074	4094	ACUUAUUAUGGACCGGAGGGA	:::::::: :::: :::::::	UCCCUCCGUUCCAAAAUAAGU	Cleavage		1
bdi-miR5181d	i5_LQ_TF3rd_c7372/f1p0/5033	2	19.888	1	21	1465	1485	ACUUAUUAUGGACCGGAGGGA	::::::::. :::::.:::	CACCUCCGGUUAAUAAUGAGU	Translation		1
bdi-miR5181d	i1_HQ_TF3rd_c102073/f18p0/1059	2	17.453	1	21	852	872	ACUUAUUAUGGACCGGAGGGA	:. :::::::::.::::::	AGCUCCCGGUCCAUGAUAAGU	Cleavage		1
bdi-miR5181d	i1_LQ_TF3rd_c83571/f1p0/1046	2	17.453	1	21	899	919	ACUUAUUAUGGACCGGAGGGA	:. :::::::::.::::::	AGCUCCCGGUCCAUGAUAAGU	Cleavage		1
bdi-miR5181d	i0_LQ_TF3rd_c33621/f1p0/868	2	17.453	1	21	787	807	ACUUAUUAUGGACCGGAGGGA	:. :::::::::.::::::	AGCUCCCGGUCCAUGAUAAGU	Cleavage		1
bdi-miR5181d	i5_LQ_TF3rd_c2480/f1p0/5477	2	15.492	1	21	3179	3199	ACUUAUUAUGGACCGGAGGGA	: :::::: :::: :::::::	UACCUCCGUUCCAAAAUAAGU	Cleavage		1
bdi-miR5181d	i5_LQ_TF3rd_c1877/f1p2/5361	2	21.923	1	21	3208	3228	ACUUAUUAUGGACCGGAGGGA	: :::::: :::: :::::::	UACCUCCGUUCCAAAAUAAGU	Cleavage		1
bdi-miR7757-5p.1	i4_LQ_TF3rd_c12170/f1p0/4259	2	23.68	1	21	2432	2452	CACAAAACCUUCAGCUACCCA	::::: :: ::::::::::::	UGGGUUGCGGAAGGUUUUGUG	Cleavage		1
bdi-miR7757-5p.1	i4_LQ_TF3rd_c2997/f1p0/4916	2	19.711	1	21	3043	3063	CACAAAACCUUCAGCUACCCA	::::: :: ::::::::::::	UGGGUCGCGGAAGGUUUUGUG	Cleavage		1
bdi-miR7757-5p.1	i5_LQ_TF3rd_c5432/f1p4/5154	2	19.711	1	21	3433	3453	CACAAAACCUUCAGCUACCCA	::::: :: ::::::::::::	UGGGUCGCGGAAGGUUUUGUG	Cleavage		1
bdi-miR7757-5p.1	i7_LQ_TF3rd_c307/f1p0/7396	2	23.68	1	21	7405	7425	CACAAAACCUUCAGCUACCCA	::::: :: ::::::::::::	UGGGUUGCGGAAGGUUUUGUG	Cleavage		1
bdi-miR7757-5p.1	i9_LQ_TF3rd_c18/f1p0/9872	2	23.68	1	21	8039	8059	CACAAAACCUUCAGCUACCCA	::::: :: ::::::::::::	UGGGUUGCGGAAGGUUUUGUG	Cleavage		1
bdi-miR7757-5p.1	i1_LQ_TF3rd_c30848/f1p0/1526	2	17.622	1	21	1184	1204	CACAAAACCUUCAGCUACCCA	: :: ::::::::::::::	GUGUUAACUGAAGGUUUUGUG	Cleavage		1
bdi-miR7783-3p	i4_LQ_TF3rd_c10173/f1p0/4841	2	16.797	1	24	25	48	AGCUCUGAUACCAUGUGGAUGAGA	: :: : ::::::::::::::::	CCCCAACAACAUGGUAUCAGAGCU	Cleavage		1
bdi-miR7783-3p	i5_LQ_TF3rd_c6039/f1p0/5255	2	21.087	1	24	23	46	AGCUCUGAUACCAUGUGGAUGAGA	:: :::::::::::::::::	CAUCUACCACAUGGUAUCAGAGCA	Cleavage		1
bdi-miR7783-3p	i3_LQ_TF3rd_c11828/f1p0/3285	2	16.609	1	24	3265	3288	AGCUCUGAUACCAUGUGGAUGAGA	:: ::::::::::.::::.:	GACAAUACACAUGGUAUUAGAGUU	Cleavage		1
bdi-miR7783-3p	i3_LQ_TF3rd_c13027/f1p2/3492	2	17.017	1	24	2100	2123	AGCUCUGAUACCAUGUGGAUGAGA	:: ::::::::::.::::.:	GACAAUACACAUGGUAUUAGAGUU	Cleavage		1
bdi-miR7783-3p	i4_LQ_TF3rd_c17431/f1p0/4053	2	13.086	1	24	2101	2124	AGCUCUGAUACCAUGUGGAUGAGA	:: ::::::::::.::::.:	GACAAUACACAUGGUAUUAGAGUU	Cleavage		1
bdi-miR7783-3p	i4_LQ_TF3rd_c16662/f1p0/4093	2	17.755	1	24	2195	2218	AGCUCUGAUACCAUGUGGAUGAGA	:: ::::::::::.::::.:	GACAAUACACAUGGUAUUAGAGUU	Cleavage		1
bdi-miR7783-3p	i1_LQ_TF3rd_c82355/f1p0/1583	2	20.506	1	24	25	48	AGCUCUGAUACCAUGUGGAUGAGA	..::::::::::::::::	AAAAGCUUACAUGGUAUCAGAGCU	Cleavage		1
bdi-miR7783-3p	i4_HQ_TF3rd_c1004/f5p0/4360	2	16.034	1	24	21	44	AGCUCUGAUACCAUGUGGAUGAGA	..::::::::::::::::	AAAAGCUUACAUGGUAUCAGAGCU	Cleavage		1
bdi-miR7783-3p	i4_LQ_TF3rd_c26140/f1p1/4166	2	21.705	1	24	20	43	AGCUCUGAUACCAUGUGGAUGAGA	..::::::::::::::::	AAAAGCUUACAUGGUAUCAGAGCU	Cleavage		1
bdi-miR7783-3p	i4_LQ_TF3rd_c12676/f1p1/4496	2	19.397	1	24	21	44	AGCUCUGAUACCAUGUGGAUGAGA	..::::::::::::::::	AAAAGCUUACAUGGUAUCAGAGCU	Cleavage		1
bdi-miR7783-3p	i4_HQ_TF3rd_c1330/f5p0/4517	2	18.746	1	24	25	48	AGCUCUGAUACCAUGUGGAUGAGA	..::::::::::::::::	AAAAGCUUACAUGGUAUCAGAGCU	Cleavage		1
bdi-miR7783-3p	i4_LQ_TF3rd_c19734/f1p0/4834	2	21.158	1	24	25	48	AGCUCUGAUACCAUGUGGAUGAGA	..::::::::::::::::	AAAAGCUUACAUGGUAUCAGAGCU	Cleavage		1
bdi-miR7783-3p	i2_LQ_TF3rd_c11680/f1p0/2622	2	21.271	1	24	97	120	AGCUCUGAUACCAUGUGGAUGAGA	: :: :::::::::::::::	GAGCUUCAACAUGGUAUCAGAGCA	Cleavage		1
bdi-miR7783-3p	i3_LQ_TF3rd_c3995/f1p0/3409	2	18.152	1	24	1445	1468	AGCUCUGAUACCAUGUGGAUGAGA	: :: :::::::::::::::	AUCCUUCAACAUGGUAUCAGAGCG	Cleavage		1
far-miR1119	i8_LQ_TF3rd_c79/f1p0/8646	2	21.255	1	24	6118	6141	UGGCACGGCGUGAUGCUUAGUCAG	:: ::::::.:::.::::::	GAAUCUCAGCAUCGCGCUGUGCCA	Cleavage		2
far-miR1122	i4_LQ_TF3rd_c20294/f1p0/4473	2	8.141	1	20	2443	2462	UAGAUACAUCCGUAUCUAGA	::::::: :: :::::::::	UCUAGAUUCGUAUGUAUCUA	Translation		1
far-miR1122	i4_LQ_TF3rd_c9076/f1p0/4401	2	19.358	1	20	2968	2987	UAGAUACAUCCGUAUCUAGA	: :::::::: :::::::::	UAUAGAUACGCAUGUAUCUA	Translation		1
far-miR1122	i4_LQ_TF3rd_c13471/f1p0/4294	2	23.536	1	20	3257	3276	UAGAUACAUCCGUAUCUAGA	::::::::: :::::::::	UCUAGAUACAAAUGUAUCUA	Translation		1
far-miR1122	i3_LQ_TF3rd_c8158/f1p0/3910	2	13.847	1	20	3861	3880	UAGAUACAUCCGUAUCUAGA	: :::::::: :::::::::	UAUAGAUACGAAUGUAUCUA	Translation		1
far-miR1122	i3_LQ_TF3rd_c2730/f1p0/3586	2	18.249	1	20	3383	3402	UAGAUACAUCCGUAUCUAGA	: :::::::: :::::::::	UAUAGAUACGAAUGUAUCUA	Translation		1
far-miR1122	i2_LQ_TF3rd_c12240/f1p3/2551	2	23.688	1	20	1358	1377	UAGAUACAUCCGUAUCUAGA	::::::::: :::::::::	UCUAGAUACACAUGUAUCUA	Translation		1
far-miR1122	i1_LQ_TF3rd_c46115/f1p0/1472	2	13.797	1	20	1419	1438	UAGAUACAUCCGUAUCUAGA	: :::::::: :::::::::	UAUAGAUACGAAUGUAUCUA	Translation		1
far-miR156b	i5_LQ_TF3rd_c960/f1p0/5963	2	17.077	1	21	445	465	UUGACAGAAGAGAGAGAGCAC	:.:::::.:: ::::::::	ACGUUCUCUUUCAUCUGUCAA	Translation		1
far-miR156b	i5_LQ_TF3rd_c5905/f1p1/5224	2	17.33	1	21	1639	1659	UUGACAGAAGAGAGAGAGCAC	:::: ::::.::::::::.	CCGCUCCCUCUUUUCUGUCAG	Cleavage		1
far-miR437	i4_LQ_TF3rd_c17297/f1p0/4123	2	7.64	1	21	785	805	AAACAUAGAGAAGUUUGACUU	::::::::.:::::::: :::	AAGUCAAAUUUCUCUAUAUUU	Cleavage		1
far-miR437	i4_LQ_TF3rd_c20499/f1p2/4260	2	7.63	1	21	792	812	AAACAUAGAGAAGUUUGACUU	::::::::.:::::::: :::	AAGUCAAAUUUCUCUAUAUUU	Cleavage		1
far-miR437	i4_LQ_TF3rd_c8715/f1p0/4356	2	7.63	1	21	923	943	AAACAUAGAGAAGUUUGACUU	::::::::.:::::::: :::	AAGUCAAAUUUCUCUAUAUUU	Cleavage		1
far-miR437	i1_HQ_TF3rd_c3023/f3p0/1137	2	9.952	1	21	1108	1128	AAACAUAGAGAAGUUUGACUU	::: ::::.::::.:::::::	AAGACAAAUUUCUUUAUGUUU	Cleavage		1
far-miR437	i2_LQ_TF3rd_c11373/f1p3/2940	2	20.771	1	21	806	826	AAACAUAGAGAAGUUUGACUU	:::.:::.::::.:.:::::	UAGUUAAAUUUCUUUGUGUUU	Cleavage		1
far-miR437	i5_LQ_TF3rd_c1506/f1p0/5711	2	20.771	1	21	853	873	AAACAUAGAGAAGUUUGACUU	:::.:::.::::.:.:::::	UAGUUAAAUUUCUUUGUGUUU	Cleavage		1
far-miR437	i4_LQ_TF3rd_c11855/f1p0/4632	2	11.383	1	21	3732	3752	AAACAUAGAGAAGUUUGACUU	: :::: :::::::::::::	CAAUCAAUCUUCUCUAUGUUU	Cleavage		2
far-miR437	i4_HQ_TF3rd_c1298/f3p1/4860	2	11.383	1	21	3958	3978	AAACAUAGAGAAGUUUGACUU	: :::: :::::::::::::	CAAUCAAUCUUCUCUAUGUUU	Cleavage		2
hvu-miR397a	i1_LQ_TF3rd_c55555/f1p0/1597	2	22.931	1	21	779	799	CCGUUGAGUGCAGCGUUGAUG	:::::::::::::::::	GUGCAACGCUGCACUCAACGU	Cleavage		1
hvu-miR444b	i4_HQ_TF3rd_c1695/f2p1/4406	2	23.248	1	21	85	105	UGCAGUUGCUGUCUCAAGCUU	:::: ::::.:::.:::::::	AAGCAUGAGGCAGUAACUGCA	Cleavage		1
hvu-miR444b	i5_LQ_TF3rd_c1986/f1p33/5263	2	22.572	1	21	1115	1135	UGCAGUUGCUGUCUCAAGCUU	:::: ::::.:::.:::::::	AAGCAUGAGGCAGUAACUGCA	Cleavage		1
hvu-miR444b	i5_LQ_TF3rd_c3268/f1p0/5348	2	22.86	1	21	1390	1410	UGCAGUUGCUGUCUCAAGCUU	:::: ::::.:::.:::::::	AAGCAUGAGGCAGUAACUGCA	Cleavage		1
hvu-miR444b	i5_LQ_TF3rd_c5427/f1p0/5513	2	24.749	1	21	1170	1190	UGCAGUUGCUGUCUCAAGCUU	:::: ::::.:::.:::::::	AAGCAUGAGGCAGUAACUGCA	Cleavage		1
hvu-miR444b	i5_LQ_TF3rd_c3465/f1p1/5547	2	20.343	1	21	1208	1228	UGCAGUUGCUGUCUCAAGCUU	:::: ::::.:::.:::::::	AAGCAUGAGGCAGUAACUGCA	Cleavage		1
hvu-miR444b	i5_LQ_TF3rd_c5315/f1p0/5551	2	21.96	1	21	1202	1222	UGCAGUUGCUGUCUCAAGCUU	:::: ::::.:::.:::::::	AAGCAUGAGGCAGUAACUGCA	Cleavage		1
hvu-miR444b	i5_LQ_TF3rd_c3946/f1p0/5725	2	14.898	1	21	2728	2748	UGCAGUUGCUGUCUCAAGCUU	:::::::::::: ::::::..	AAGCUUGAGACACCAACUGUG	Translation		1
hvu-miR444b	i6_HQ_TF3rd_c105/f2p0/6273	2	21.789	1	21	3269	3289	UGCAGUUGCUGUCUCAAGCUU	.::::::::::::::.: :::	GAGCUUGAGACAGCAGCAGCA	Cleavage		1
hvu-miR5048a	i4_LQ_TF3rd_c15936/f1p0/4274	2	7.41	1	22	699	720	UAUUUGCAGGUUUUAGGUCUAA	::.::::::::::::::.:: :	UUGGACCUAAAACCUGCGAACA	Cleavage		1
hvu-miR5048a	i4_HQ_TF3rd_c9242/f2p5/4664	2	7.41	1	22	714	735	UAUUUGCAGGUUUUAGGUCUAA	::.::::::::::::::.:: :	UUGGACCUAAAACCUGCGAACA	Cleavage		1
hvu-miR5048a	i5_LQ_TF3rd_c1250/f1p16/5135	2	7.41	1	22	737	758	UAUUUGCAGGUUUUAGGUCUAA	::.::::::::::::::.:: :	UUGGACCUAAAACCUGCGAACA	Cleavage		1
hvu-miR5048a	i5_LQ_TF3rd_c1179/f1p0/5269	2	14.327	1	22	575	596	UAUUUGCAGGUUUUAGGUCUAA	::.:::.::::::::::::: :	UUGGACUUAAAACCUGCAAACA	Cleavage		1
hvu-miR5048a	i5_LQ_TF3rd_c3666/f1p0/5291	2	7.41	1	22	950	971	UAUUUGCAGGUUUUAGGUCUAA	::.::::::::::::::.:: :	UUGGACCUAAAACCUGCGAACA	Cleavage		1
hvu-miR5048a	i5_LQ_TF3rd_c3926/f1p3/5570	2	7.41	1	22	735	756	UAUUUGCAGGUUUUAGGUCUAA	::.::::::::::::::.:: :	UUGGACCUAAAACCUGCGAACA	Cleavage		1
hvu-miR5048a	i1_LQ_TF3rd_c35428/f1p0/1255	2	18.362	1	22	616	637	UAUUUGCAGGUUUUAGGUCUAA	:::::::: ::::: :::::::	UUAGACCUUAAACCCGCAAAUA	Cleavage		1
hvu-miR5048a	i1_LQ_TF3rd_c85527/f1p0/1437	2	21.918	1	22	616	637	UAUUUGCAGGUUUUAGGUCUAA	:::::::: ::::: :::::::	UUAGACCUUAAACCCGCAAAUA	Cleavage		1
hvu-miR5048a	i3_LQ_TF3rd_c14421/f1p0/3755	2	12.742	1	22	2978	2999	UAUUUGCAGGUUUUAGGUCUAA	::::::::. ::::::::.	GCUGACCUAAAGGCUGCAAAUG	Translation		1
hvu-miR5049f	i5_LQ_TF3rd_c1503/f1p0/5717	2	9.842	1	21	3321	3341	AAUUAAUAUGGAUCGGAGGGA	::::::.::::::::::: ::	UCCCUCUGAUCCAUAUUACUU	Cleavage		1
hvu-miR5049f	i2_LQ_TF3rd_c16039/f1p0/2069	2	17.135	1	21	1958	1978	AAUUAAUAUGGAUCGGAGGGA	::::::::.:.:::::::::	UCCCUCCGGUUCAUAUUAAUC	Cleavage		1
hvu-miR5049f	i1_HQ_TF3rd_c8329/f2p0/1366	2	11.699	1	21	1305	1325	AAUUAAUAUGGAUCGGAGGGA	::::::.:::.:::::::::	UCCCUCUGAUUCAUAUUAAUG	Cleavage		1
hvu-miR5049f	i5_LQ_TF3rd_c4641/f1p0/5686	2	23.754	1	21	3994	4014	AAUUAAUAUGGAUCGGAGGGA	::::::::::.::::::: ::	UCCCUCCGAUUCAUAUUACUU	Cleavage		1
hvu-miR5049f	i4_LQ_TF3rd_c3993/f1p0/4638	2	12.388	1	21	2397	2417	AAUUAAUAUGGAUCGGAGGGA	::::::::::.::::::: ::	UCCCUCCGAUUCAUAUUACUU	Cleavage		1
hvu-miR5049f	i1_LQ_TF3rd_c49336/f1p0/1359	2	12.398	1	21	1146	1166	AAUUAAUAUGGAUCGGAGGGA	:::::.:::::::::::: ::	UCCCUUCGAUCCAUAUUACUU	Cleavage		1
hvu-miR5049f	i4_LQ_TF3rd_c13041/f1p0/4752	2	24.602	1	21	378	398	AAUUAAUAUGGAUCGGAGGGA	::: ::::::::::::::::	UCCGUCCGAUCCAUAUUAAUG	Cleavage		1
hvu-miR5049f	i5_LQ_TF3rd_c1866/f1p3/5067	2	15.646	1	21	4093	4113	AAUUAAUAUGGAUCGGAGGGA	::::::.::: :::::::.::	UCCCUCUGAUACAUAUUAGUU	Translation		1
hvu-miR5049f	i4_LQ_TF3rd_c2548/f1p0/5027	2	19.937	1	21	2073	2093	AAUUAAUAUGGAUCGGAGGGA	::::::: .:.::::::::::	UCCCUCCAGUUCAUAUUAAUU	Cleavage		1
hvu-miR5049f	i2_LQ_TF3rd_c8363/f1p26/2553	2	21.15	1	21	969	989	AAUUAAUAUGGAUCGGAGGGA	::::::: .:.::::::::::	UCCCUCCUGUUCAUAUUAAUU	Cleavage		1
hvu-miR5049f	i2_LQ_TF3rd_c8440/f1p0/2487	2	17.388	1	21	2406	2426	AAUUAAUAUGGAUCGGAGGGA	::::::::. :.:::::::::	UCCCUCCGGCCUAUAUUAAUU	Cleavage		1
hvu-miR5049f	i2_LQ_TF3rd_c4606/f1p0/2454	2	11.812	1	21	2372	2392	AAUUAAUAUGGAUCGGAGGGA	:::::::::.::::::: ::	ACCCUCCGAUUCAUAUUACUU	Cleavage		1
hvu-miR6188	i1_HQ_TF3rd_c5608/f2p12/1946	2	22.175	1	22	1834	1855	GGUGGAUCGAUGAACCCGGCGA	:: :::::::::::.::.:	GGCCCCGGUUCAUCGAUUCAUC	Cleavage		1
novel_1	i1_LQ_TF3rd_c32688/f1p0/1544	2	13.451	1	22	1029	1050	UCUGAAGAUGAAGUAUAUGAUU	.:::::::::::::::::. ::	GAUCAUAUACUUCAUCUUUCGA	Cleavage		1
novel_1	i2_LQ_TF3rd_c9490/f1p0/2230	2	12.589	1	22	1523	1544	UCUGAAGAUGAAGUAUAUGAUU	:::::::.::::::.:::::	UAUCAUAUGCUUCAUUUUCAGC	Cleavage		1
novel_1	i1_HQ_TF3rd_c22379/f2p0/1736	2	19.409	1	22	1049	1070	UCUGAAGAUGAAGUAUAUGAUU	::: :::::::::::::::	CCUCAGAUACUUCAUCUUCAGC	Cleavage		1
novel_1	i1_LQ_TF3rd_c2415/f1p0/1842	2	19.462	1	22	1056	1077	UCUGAAGAUGAAGUAUAUGAUU	::: :::::::::::::::	CCUCAGAUACUUCAUCUUCAGC	Cleavage		1
novel_1	i1_HQ_TF3rd_c31325/f2p0/1878	2	19.272	1	22	1037	1058	UCUGAAGAUGAAGUAUAUGAUU	::: :::::::::::::::	CCUCAGAUACUUCAUCUUCAGC	Cleavage		1
novel_13	i4_LQ_TF3rd_c13298/f1p1/4949	2	12.566	1	24	1457	1480	AUUGUGACUUACAAACUAGGACGG	..:::::::: :::::.:::	AUACUUUAGUUUGUUAGUCAUAAU	Translation		2
novel_13	i4_LQ_TF3rd_c13298/f1p1/4949	2	13.313	1	24	2707	2730	AUUGUGACUUACAAACUAGGACGG	..:::::::: :::::.:::	CUACUUUAGUUUGUUAGUCAUAAU	Translation		2
novel_16	i10_LQ_TF3rd_c28/f1p0/10805	2	23.114	1	20	4311	4330	UUUGGAUGUAUCUAGACACU	: :: ::::::::::::::	UGGGUAUAGAUACAUCCAAA	Cleavage		1
novel_16	i5_LQ_TF3rd_c6699/f1p0/5177	2	12.866	1	20	4972	4991	UUUGGAUGUAUCUAGACACU	:::::.:::::..:::.:::	AGUGUUUAGAUGUAUCUAAA	Cleavage		1
novel_16	i4_LQ_TF3rd_c14472/f1p0/4502	2	12.866	1	20	4292	4311	UUUGGAUGUAUCUAGACACU	:::::.:::::..:::.:::	AGUGUUUAGAUGUAUCUAAA	Cleavage		1
novel_16	i4_LQ_TF3rd_c12044/f1p2/4295	2	22.356	1	20	472	491	UUUGGAUGUAUCUAGACACU	:::::::: ::::::::::	AGUGUCUACAUACAUCCAAC	Cleavage		1
novel_16	i3_LQ_TF3rd_c15226/f1p0/3992	2	11.843	1	20	2	21	UUUGGAUGUAUCUAGACACU	:::::::: ::::::::::	AGUGUCUACAUACAUCCAAC	Cleavage		1
novel_16	i10_LQ_TF3rd_c39/f1p0/10557	2	18.23	1	20	6496	6515	UUUGGAUGUAUCUAGACACU	:::::::: ::::.:.::::	AGUGUCUAUAUACGUUCAAA	Cleavage		1
novel_16	i5_LQ_TF3rd_c6193/f1p0/5573	2	18.615	1	20	1455	1474	UUUGGAUGUAUCUAGACACU	:::::::: ::::.:.::::	AGUGUCUAUAUACGUUCAAA	Cleavage		1
novel_16	i5_LQ_TF3rd_c4938/f1p0/5275	2	18.615	1	20	1469	1488	UUUGGAUGUAUCUAGACACU	:::::::: ::::.:.::::	AGUGUCUAUAUACGUUCAAA	Cleavage		1
novel_16	i5_LQ_TF3rd_c6794/f1p2/5132	2	11.511	1	20	3126	3145	UUUGGAUGUAUCUAGACACU	:::::::: ::::::..:::	AGUGUCUACAUACAUUUAAA	Cleavage		1
novel_16	i6_LQ_TF3rd_c1251/f1p0/6378	2	23.691	1	20	6030	6049	UUUGGAUGUAUCUAGACACU	:::::::::::::::.: :	UGUGUCUAGAUACAUCUACA	Cleavage		1
novel_16	i5_LQ_TF3rd_c5912/f1p1/5777	2	24.098	1	20	2227	2246	UUUGGAUGUAUCUAGACACU	::::::::::::::.:: :	CGUGUCUAGAUACAUUCAUA	Cleavage		1
novel_16	i5_LQ_TF3rd_c6477/f1p0/5862	2	22.135	1	20	4055	4074	UUUGGAUGUAUCUAGACACU	::::::::::::::::. :	UGUGUCUAGAUACAUCCGUA	Cleavage		1
novel_16	i5_LQ_TF3rd_c5385/f1p0/5145	2	21.761	1	20	4702	4721	UUUGGAUGUAUCUAGACACU	:::::::::::::::.: :	UGUGUCUAGAUACAUCUACA	Cleavage		1
novel_17	i3_LQ_TF3rd_c16337/f1p0/3150	2	4.171	1	24	3111	3134	AAGUCGUUAUAGUCGAAGAUGGUG	::. ::::: ::::::::::::	AACUUUCUUCUUCUAUAACGACUU	Cleavage		1
novel_19	i1_LQ_TF3rd_c12901/f1p0/1856	2	13.947	1	21	501	521	CUGAAGUGUUUGGGGGAACUC	:::::::.::::.:::::::	GAGUUCCUCCAAGCACUUCAU	Cleavage		1
novel_20	i1_LQ_TF3rd_c28684/f1p0/1575	2	11.863	1	21	1532	1552	CUCAGGAGAGAUGACACUGAC	::::::::: :::::::::	UUCAGUGUCAACUCUCCUGAU	Translation		1
novel_20	i1_LQ_TF3rd_c28894/f1p3/1646	2	22.827	1	21	1543	1563	CUCAGGAGAGAUGACACUGAC	::::::::: :::::::::	UUCAGUGUCAACUCUCCUGAU	Translation		1
novel_21	i2_LQ_TF3rd_c4240/f1p0/2096	2	19.977	1	22	30	51	GCUCACCUCUCUCUCUGUCAGC	: :::: :::::: :::::::	CCCGACACAGAGAGUGGUGAGC	Cleavage		1
novel_22	i4_LQ_TF3rd_c7134/f1p31/4518	2	14.68	1	21	2966	2986	UUUUUCUGUAGCUCAAAAUAC	::::::::.:::::: :::::	GUAUUUUGGGCUACACAAAAA	Cleavage		1
novel_22	i4_LQ_TF3rd_c7026/f1p0/4676	2	14.088	1	21	4572	4592	UUUUUCUGUAGCUCAAAAUAC	:.:::::::.:.::::::.:	AUGUUUUGAGUUGCAGAAAGA	Cleavage		1
novel_22	i2_LQ_TF3rd_c18252/f1p2/2771	2	19.332	1	21	1373	1393	UUUUUCUGUAGCUCAAAAUAC	::: ::: :::::::::::::	GUAGUUUUAGCUACAGAAAAA	Cleavage		1
novel_22	i4_HQ_TF3rd_c1619/f2p0/4413	2	17.951	1	21	3220	3240	UUUUUCUGUAGCUCAAAAUAC	.::::::::: ::::.:::	CCGUUUUGAGCUUCAGAGAAA	Translation		1
novel_22	i6_LQ_TF3rd_c1087/f1p0/6351	2	15.312	1	21	5936	5956	UUUUUCUGUAGCUCAAAAUAC	::::::::: ..:::::::	UGAUUUUGAGCCGUAGAAAAA	Translation		1
novel_22	i2_LQ_TF3rd_c9024/f1p0/2458	2	11.747	1	21	1719	1739	UUUUUCUGUAGCUCAAAAUAC	:: :: :::::::::::::	UCAUAUUUAGCUACAGAAAAA	Cleavage		1
novel_24	i2_LQ_TF3rd_c15876/f1p0/2017	2	14.705	1	24	1791	1814	ACGUGUGUUGUGUUAGUAGAGAUG	::::: :: ::::::::::::	UGCCUCUAGUACCACAACACACGU	Cleavage		1
novel_25	i4_LQ_TF3rd_c5461/f1p0/4849	2	20.814	1	21	1510	1530	AGACAUCUUCGGAAGCUCCGC	::::::::.:.:::::::	AGGGAGCUUCUGGAGAUGUCA	Cleavage		1
novel_25	i0_HQ_TF3rd_c2432/f2p0/499	2	16.051	1	20	1	20	AGACAUCUUCGGAAGCUCCG	.::::: ::::::::::::	UGGAGCGGCCGAAGAUGUCU	Cleavage		1
novel_25	i2_LQ_TF3rd_c13183/f1p0/2480	2	24.717	1	21	1892	1912	AGACAUCUUCGGAAGCUCCGC	.::::: ::::::::::::	AUGGAGCGGCCGAAGAUGUCU	Cleavage		1
novel_26	i0_LQ_TF3rd_c26219/f1p0/312	2	20.274	1	20	97	116	UGAAGUGUUUGGGGGAACUC	:::::::::::: ::::::	GAGUUCCCCCAAUCACUUCU	Cleavage		1
novel_26	i4_LQ_TF3rd_c4406/f1p0/4680	2	16.125	1	20	3716	3735	UGAAGUGUUUGGGGGAACUC	.:::::::::::.:::::	AGGUUCCCCCAAAUACUUCC	Cleavage		1
novel_26	i4_HQ_TF3rd_c1110/f4p0/4717	2	19.4	1	20	1558	1577	UGAAGUGUUUGGGGGAACUC	.::::::.:::..::::::	UGGUUCCCUCAAGUACUUCA	Cleavage		1
novel_26	i5_LQ_TF3rd_c5507/f1p0/5519	2	8.431	1	20	1716	1735	UGAAGUGUUUGGGGGAACUC	::::::.:::: ::.::::	AAGUUCCUCCAAUCAUUUCA	Cleavage		1
novel_27	i1_HQ_TF3rd_c1742/f2p0/1127	2	23.578	1	24	197	220	CAGCGCUCCGUCGAACCAGCUGCC	::::::: ::::.:.::::	UGGGACUGGUUCUACGGGGUGCUG	Cleavage		1
novel_29	i0_LQ_TF3rd_c17486/f1p0/285	2	18.756	1	21	225	245	UCCUCUGAUCCAUAAUAAGUG	::::::::::: :::.::::.	CACUUAUUAUGAAUCGGAGGG	Translation		1
novel_29	i1_LQ_TF3rd_c35349/f1p0/1908	2	19.789	1	21	1671	1691	UCCUCUGAUCCAUAAUAAGUG	::::::::::::: :.::::.	CACUUAUUAUGGACCGGAGGG	Cleavage		1
novel_29	i5_LQ_TF3rd_c3283/f1p0/5287	2	23.272	1	21	3576	3596	UCCUCUGAUCCAUAAUAAGUG	::: ::::::::::.:::::.	CACAUAUUAUGGAUUAGAGGG	Cleavage		1
novel_29	i5_LQ_TF3rd_c1548/f1p0/5258	2	21.26	1	21	586	606	UCCUCUGAUCCAUAAUAAGUG	:: ::::::::::::.::::.	CAGUUAUUAUGGAUCGGAGGG	Cleavage		1
novel_29	i4_LQ_TF3rd_c22371/f1p2/4260	2	17.041	1	21	3638	3658	UCCUCUGAUCCAUAAUAAGUG	.:::::::::: ::.:::::.	UACUUAUUAUGAAUUAGAGGG	Translation		1
novel_3	i3_LQ_TF3rd_c13364/f1p0/3673	2	21.847	1	22	3213	3234	CCUCACUGACUCCAUCCCUGGA	: .:::::::::: :::::::	UGUAGGGAUGGAGACAGUGAGA	Translation		1
novel_30	i2_LQ_TF3rd_c6325/f1p0/2322	2	17.719	1	21	2285	2305	UUGGUCAAUAAAAUAUGAAUU	:: :.:::::::.::::::::	AAAUUAUAUUUUGUUGACCAA	Cleavage		1
novel_30	i5_LQ_TF3rd_c7244/f1p1/5022	2	16.256	1	21	3294	3314	UUGGUCAAUAAAAUAUGAAUU	::::.::::::: ::::.:::	AAUUUAUAUUUUCUUGAUCAA	Translation		1
novel_30	i3_LQ_TF3rd_c20391/f1p0/3917	2	16.165	1	21	2632	2652	UUGGUCAAUAAAAUAUGAAUU	::::::. :::::::::.::	CAUUCAUGAUUUAUUGACUAA	Cleavage		1
novel_30	i3_LQ_TF3rd_c11195/f1p0/4014	2	16.165	1	21	2732	2752	UUGGUCAAUAAAAUAUGAAUU	::::::. :::::::::.::	CAUUCAUGAUUUAUUGACUAA	Cleavage		1
novel_30	i4_LQ_TF3rd_c5529/f1p0/4954	2	16.074	1	21	4113	4133	UUGGUCAAUAAAAUAUGAAUU	:: ::::::::::::::..:	CAUGCAUAUUUUAUUGACUGA	Cleavage		1
novel_30	i4_LQ_TF3rd_c4746/f1p0/4631	2	15.401	1	21	3694	3714	UUGGUCAAUAAAAUAUGAAUU	::::::::::.:: :::::	CUUUCAUAUUUUGUUUACCAA	Cleavage		1
novel_30	i4_LQ_TF3rd_c2753/f1p0/4736	2	19.599	1	21	3487	3507	UUGGUCAAUAAAAUAUGAAUU	::::::::::.:: :::::	CUUUCAUAUUUUGUUUACCAA	Cleavage		1
novel_30	i8_LQ_TF3rd_c232/f1p0/8604	2	11.62	1	21	7885	7905	UUGGUCAAUAAAAUAUGAAUU	:::.::::::.:::..:::	CUUUCGUAUUUUGUUGGUCAA	Cleavage		1
novel_30	i2_LQ_TF3rd_c15188/f1p0/2393	2	17.059	1	21	1395	1415	UUGGUCAAUAAAAUAUGAAUU	::::: ::::.:::::::.	UUUUCAUUUUUUGUUGACCAG	Cleavage		2
novel_30	i2_LQ_TF3rd_c15188/f1p0/2393	2	17.948	1	21	1518	1538	UUGGUCAAUAAAAUAUGAAUU	::::: ::::.:::::::.	UUUUCAUUUUUUGUUGACCAG	Cleavage		2
novel_30	i5_LQ_TF3rd_c6321/f1p0/5350	2	10.316	1	21	3174	3194	UUGGUCAAUAAAAUAUGAAUU	::.::::::: :::::::.	CCUUUAUAUUUUUUUGACCAG	Translation		1
novel_31	i1_LQ_TF3rd_c56247/f1p0/1523	2	24.178	1	24	1345	1368	AAAAGCUGCUCAACUUUAUCUAGA	:::::: :::::::: ::::::::	UCUAGAAAAAGUUGAACAGCUUUU	Translation		1
novel_31	i5_LQ_TF3rd_c2690/f1p0/5850	2	23.056	1	24	4344	4367	AAAAGCUGCUCAACUUUAUCUAGA	:::::: ::: :::::::::::::	UCUAGACAAACUUGAGCAGCUUUU	Cleavage		1
novel_31	i4_LQ_TF3rd_c12389/f1p0/4784	2	18.89	1	24	3195	3218	AAAAGCUGCUCAACUUUAUCUAGA	:::: : :::::: ::::::::::	UCUAUAAAAAGUUAAGCAGCUUUU	Translation		1
novel_31	i3_LQ_TF3rd_c6324/f1p0/3892	2	15.172	1	24	1314	1337	AAAAGCUGCUCAACUUUAUCUAGA	:: :::: ::::::::::::	ACAUGAAAAAGAUGAGCAGCUUUU	Cleavage		1
novel_31	i5_HQ_TF3rd_c860/f2p0/5935	2	15.172	1	24	3341	3364	AAAAGCUGCUCAACUUUAUCUAGA	:: :::: ::::::::::::	ACAUGAAAAAGAUGAGCAGCUUUU	Cleavage		1
novel_31	i8_LQ_TF3rd_c91/f1p0/8682	2	15.172	1	24	6080	6103	AAAAGCUGCUCAACUUUAUCUAGA	:: :::: ::::::::::::	ACAUGAAAAAGAUGAGCAGCUUUU	Cleavage		1
novel_31	i10_LQ_TF3rd_c70/f1p0/10499	2	15.172	1	24	7903	7926	AAAAGCUGCUCAACUUUAUCUAGA	:: :::: ::::::::::::	ACAUGAAAAAGAUGAGCAGCUUUU	Cleavage		1
novel_33	i4_LQ_TF3rd_c15055/f1p1/4519	2	13.496	1	21	3511	3531	UGACAAAAUGAACUAUAAGUG	: ::::::::::::::::	AGAUGAUAGUUCAUUUUGUCA	Cleavage		1
novel_33	i3_LQ_TF3rd_c14777/f1p0/3623	2	17.559	1	21	3026	3046	UGACAAAAUGAACUAUAAGUG	.:::::::::: :::::::	AGCUUAUAGUUCUGUUUGUCA	Translation		1
novel_34	i4_LQ_TF3rd_c15793/f1p0/4445	2	14.631	1	21	3230	3250	UCUGUCCCAUAAUAUAAGAUG	::::::::::::::::::. :	CAUCUUAUAUUAUGGGACGAA	Cleavage		1
novel_34	i2_LQ_TF3rd_c3324/f1p0/2433	2	14.456	1	21	1169	1189	UCUGUCCCAUAAUAUAAGAUG	::::::::::::::..::	UGCCUUAUAUUAUGGGAUGGA	Cleavage		1
novel_34	i4_LQ_TF3rd_c25440/f1p2/4089	2	14.456	1	21	2704	2724	UCUGUCCCAUAAUAUAAGAUG	::::::::::::::..::	UGCCUUAUAUUAUGGGAUGGA	Cleavage		1
novel_34	i5_LQ_TF3rd_c1616/f1p0/5278	2	23.333	1	21	339	359	UCUGUCCCAUAAUAUAAGAUG	::::::::::::: ::.::	UUUCUUAUAUUAUGGAACGGA	Cleavage		1
novel_34	i2_HQ_TF3rd_c1729/f3p0/2599	2	16.776	1	21	1054	1074	UCUGUCCCAUAAUAUAAGAUG	:::: :::::::::::::	UGCCUUACAUUAUGGGACAGA	Cleavage		1
novel_34	i5_LQ_TF3rd_c6248/f1p0/5647	2	23.051	1	21	3472	3492	UCUGUCCCAUAAUAUAAGAUG	..:::::::: :::::::::	UGUCUUAUAUGUUGGGACAGA	Translation		1
novel_34	i4_LQ_TF3rd_c8142/f1p0/4398	2	20.389	1	21	1089	1109	UCUGUCCCAUAAUAUAAGAUG	::::::: :::::::.::.	GUUCUUAUAAUAUGGGAUAGG	Cleavage		1
novel_36	i3_LQ_TF3rd_c21288/f1p0/3495	2	17.748	1	21	3338	3358	UUAUAUUUCGGAACGGAGGUA	:::::::::::.:::::.::	UACCUCCGUUCUGAAAUGUAC	Cleavage		1
novel_36	i4_LQ_TF3rd_c4707/f1p1/4516	2	11.957	1	21	1607	1627	UUAUAUUUCGGAACGGAGGUA	::::::.::::: ::::.:::	UACCUCUGUUCCAAAAUGUAA	Translation		1
novel_36	i4_LQ_TF3rd_c12789/f1p0/4587	2	11.902	1	21	1671	1691	UUAUAUUUCGGAACGGAGGUA	::::::.::::: ::::.:::	UACCUCUGUUCCAAAAUGUAA	Translation		1
novel_36	i3_LQ_TF3rd_c9215/f1p0/3270	2	10.313	1	21	1889	1909	UUAUAUUUCGGAACGGAGGUA	::::::: :::: ::::::::	UACCUCCUUUCCAAAAUAUAA	Translation		1
novel_36	i4_LQ_TF3rd_c7713/f1p1/4554	2	10.948	1	21	2285	2305	UUAUAUUUCGGAACGGAGGUA	::::::: :::: ::::::::	UACCUCCAUUCCUAAAUAUAA	Translation		1
novel_36	i5_LQ_TF3rd_c4460/f1p0/6022	2	22.079	1	21	3766	3786	UUAUAUUUCGGAACGGAGGUA	:::::::::::: :::::::	UACCUCCGUUCCAUAAUAUAA	Translation		1
novel_36	i3_LQ_TF3rd_c16777/f1p0/3031	2	19.091	1	21	950	970	UUAUAUUUCGGAACGGAGGUA	:::::::::::.:::::.	CUCCUCCGUUCCGGAAUAUGC	Cleavage		1
novel_36	i4_LQ_TF3rd_c12032/f1p5/4885	2	24.685	1	21	2221	2241	UUAUAUUUCGGAACGGAGGUA	:::::: :::: ::::::::	CACCUCCAUUCCAAAAUAUAA	Translation		1
novel_36	i6_LQ_TF3rd_c1722/f1p2/6061	2	21.596	1	21	997	1017	UUAUAUUUCGGAACGGAGGUA	: : ::::::::::::::::	CAGCGCCGUUCCGAAAUAUAA	Cleavage		1
novel_36	i0_LQ_TF3rd_c73818/f1p0/799	2	21.555	1	21	476	496	UUAUAUUUCGGAACGGAGGUA	: ::::::: .:::::::::.	UUCCUCCGUCUCGAAAUAUAG	Cleavage		1
novel_36	i2_LQ_TF3rd_c3275/f1p0/2235	2	10.936	1	21	645	665	UUAUAUUUCGGAACGGAGGUA	: .::::::::: :.::::::	UCUCUCCGUUCCUAGAUAUAA	Translation		1
novel_36	i2_LQ_TF3rd_c4028/f1p0/2717	2	8.529	1	21	1496	1516	UUAUAUUUCGGAACGGAGGUA	: .::::::::: :.::::::	UCUCUCCGUUCCUAGAUAUAA	Translation		1
novel_36	i2_LQ_TF3rd_c18032/f1p0/2769	2	10.007	1	21	657	677	UUAUAUUUCGGAACGGAGGUA	: :::::::::. :.::::::	UCCCUCCGUUCUUAGAUAUAA	Translation		2
novel_36	i2_LQ_TF3rd_c19776/f1p0/2956	2	7.378	1	21	1271	1291	UUAUAUUUCGGAACGGAGGUA	: .::::::::: :.::::::	UCUCUCCGUUCCUAGAUAUAA	Translation		1
novel_36	i2_LQ_TF3rd_c11665/f1p0/2932	2	7.529	1	21	1274	1294	UUAUAUUUCGGAACGGAGGUA	: .::::::::: :.::::::	UCUCUCCGUUCCUAGAUAUAA	Translation		1
novel_36	i3_LQ_TF3rd_c17367/f1p0/3046	2	9.553	1	21	1437	1457	UUAUAUUUCGGAACGGAGGUA	: .::::::::: :.::::::	UCUCUCCGUUCCUAGAUAUAA	Translation		1
novel_36	i3_LQ_TF3rd_c5318/f1p2/3291	2	8.243	1	21	2090	2110	UUAUAUUUCGGAACGGAGGUA	: :::.:::::: :.::::::	UCCCUUCGUUCCUAGAUAUAA	Translation		1
novel_36	i3_LQ_TF3rd_c4212/f1p0/3613	2	7.687	1	21	2383	2403	UUAUAUUUCGGAACGGAGGUA	: ::::.::::: :.::::::	UCCCUCUGUUCCUAGAUAUAA	Translation		1
novel_36	i3_LQ_TF3rd_c14919/f1p0/3802	2	10.936	1	21	2044	2064	UUAUAUUUCGGAACGGAGGUA	: .::::::::: :.::::::	UCUCUCCGUUCCUAGAUAUAA	Translation		1
novel_36	i3_LQ_TF3rd_c12081/f1p0/3949	2	8.243	1	21	2090	2110	UUAUAUUUCGGAACGGAGGUA	: :::.:::::: :.::::::	UCCCUUCGUUCCUAGAUAUAA	Translation		1
novel_36	i4_LQ_TF3rd_c21822/f1p0/4497	2	17.751	1	21	2148	2168	UUAUAUUUCGGAACGGAGGUA	: ::::::::. :::::.:::	UCCCUCCGUUUGGAAAUGUAA	Translation		2
novel_36	i4_LQ_TF3rd_c21322/f1p1/4481	2	13.754	1	21	3415	3435	UUAUAUUUCGGAACGGAGGUA	: ::::::::.: .:::::::	UCCCUCCGUUUCUGAAUAUAA	Translation		1
novel_36	i4_LQ_TF3rd_c13704/f1p0/4607	2	9.171	1	21	2826	2846	UUAUAUUUCGGAACGGAGGUA	: ::::.::::: :.::::::	UCCCUCUGUUCCUAGAUAUAA	Translation		1
novel_36	i4_LQ_TF3rd_c23417/f1p0/4651	2	13.138	1	21	2308	2328	UUAUAUUUCGGAACGGAGGUA	: ::::.::::: :.::::::	UCCCUCUGUUCCUAGAUAUAA	Translation		1
novel_36	i4_LQ_TF3rd_c9482/f1p0/4830	2	13.138	1	21	2386	2406	UUAUAUUUCGGAACGGAGGUA	: ::::.::::: :.::::::	UCCCUCUGUUCCUAGAUAUAA	Translation		1
novel_36	i6_LQ_TF3rd_c391/f1p0/6155	2	10.936	1	21	1943	1963	UUAUAUUUCGGAACGGAGGUA	: .::::::::: :.::::::	UCUCUCCGUUCCUAGAUAUAA	Translation		1
novel_36	i9_LQ_TF3rd_c26/f1p0/9604	2	18.697	1	21	6279	6299	UUAUAUUUCGGAACGGAGGUA	: .::::::::: :.::::::	UCUCUCCGUUCCUAGAUAUAA	Translation		2
novel_36	i0_HQ_TF3rd_c17964/f3p11/916	2	16.341	1	21	859	879	UUAUAUUUCGGAACGGAGGUA	: ::::::: : :::::::::	UCCCUCCGUGCAGAAAUAUAA	Translation		1
novel_36	i1_LQ_TF3rd_c89366/f1p0/1664	2	11.917	1	21	1552	1572	UUAUAUUUCGGAACGGAGGUA	: ::::::: : :::::::::	UCCCUCCGUGCAGAAAUAUAA	Translation		1
novel_36	i2_LQ_TF3rd_c6896/f1p0/2084	2	11.839	1	21	1966	1986	UUAUAUUUCGGAACGGAGGUA	: ::::::: : :::::::::	UCCCUCCGUGCAGAAAUAUAA	Translation		1
novel_36	i2_LQ_TF3rd_c3324/f1p0/2433	2	11.255	1	21	1018	1038	UUAUAUUUCGGAACGGAGGUA	: ::::: :::: ::::::::	UCCCUCCAUUCCAAAAUAUAA	Translation		1
novel_36	i2_LQ_TF3rd_c3954/f1p0/2714	2	12.282	1	21	1506	1526	UUAUAUUUCGGAACGGAGGUA	: ::::::: : :::::::::	UCCCUCCGUGCAGAAAUAUAA	Translation		1
novel_36	i3_LQ_TF3rd_c7410/f1p0/3286	2	17.772	1	21	2954	2974	UUAUAUUUCGGAACGGAGGUA	: ::::::::: ::::::::	UCCCUCCGUUCAAAAAUAUAA	Translation		1
novel_36	i4_LQ_TF3rd_c25440/f1p2/4089	2	11.255	1	21	2553	2573	UUAUAUUUCGGAACGGAGGUA	: ::::: :::: ::::::::	UCCCUCCAUUCCAAAAUAUAA	Translation		1
novel_39	i3_LQ_TF3rd_c3498/f1p0/3846	2	12.861	1	24	913	936	AUACUCCCUCCGUCUAAAAAUAGG	::::::::::::: :::::::::	CCUAUUUUUAGACAGAGGGAGUAC	Translation		1
novel_39	i4_LQ_TF3rd_c16423/f1p0/4062	2	12.861	1	24	923	946	AUACUCCCUCCGUCUAAAAAUAGG	::::::::::::: :::::::::	CCUAUUUUUAGACAGAGGGAGUAC	Translation		1
novel_39	i4_LQ_TF3rd_c21179/f1p1/4527	2	13.828	1	24	1059	1082	AUACUCCCUCCGUCUAAAAAUAGG	::::::::::::: :::::::::	CCUAUUUUUAGACAGAGGGAGUAC	Translation		1
novel_39	i4_LQ_TF3rd_c25908/f1p0/4203	2	12.861	1	24	997	1020	AUACUCCCUCCGUCUAAAAAUAGG	::::::::::::: :::::::::	CCUAUUUUUAGACAGAGGGAGUAC	Translation		1
novel_39	i4_LQ_TF3rd_c17493/f1p0/4211	2	12.861	1	24	1058	1081	AUACUCCCUCCGUCUAAAAAUAGG	::::::::::::: :::::::::	CCUAUUUUUAGACAGAGGGAGUAC	Translation		1
novel_39	i0_LQ_TF3rd_c16990/f1p0/235	2	15.647	1	24	54	77	AUACUCCCUCCGUCUAAAAAUAGG	:.::::: :::::::::::::::	CUUAUUUGUAGACGGAGGGAGUAC	Cleavage		1
novel_39	i2_LQ_TF3rd_c11332/f1p0/2459	2	19.305	1	24	2281	2304	AUACUCCCUCCGUCUAAAAAUAGG	:.::::: :::::::::::::::	CUUAUUUGUAGACGGAGGGAGUAC	Cleavage		1
novel_39	i4_LQ_TF3rd_c22507/f1p7/4424	2	19.612	1	24	2122	2145	AUACUCCCUCCGUCUAAAAAUAGG	.:::::: :::::::::::::::	UCUAUUUAUAGACGGAGGGAGUAG	Cleavage		1
novel_39	i5_LQ_TF3rd_c5123/f1p0/5075	2	17.492	1	24	2532	2555	AUACUCCCUCCGUCUAAAAAUAGG	.:::::: :::::::::::::::	UCUAUUUAUAGACGGAGGGAGUAG	Cleavage		1
novel_39	i5_LQ_TF3rd_c3777/f1p0/5378	2	17.492	1	24	2437	2460	AUACUCCCUCCGUCUAAAAAUAGG	.:::::: :::::::::::::::	UCUAUUUAUAGACGGAGGGAGUAG	Cleavage		1
novel_39	i5_LQ_TF3rd_c4282/f1p0/5548	2	17.492	1	24	2516	2539	AUACUCCCUCCGUCUAAAAAUAGG	.:::::: :::::::::::::::	UCUAUUUAUAGACGGAGGGAGUAG	Cleavage		1
novel_39	i6_LQ_TF3rd_c767/f1p0/6653	2	17.492	1	24	2510	2533	AUACUCCCUCCGUCUAAAAAUAGG	.:::::: :::::::::::::::	UCUAUUUAUAGACGGAGGGAGUAG	Cleavage		2
novel_39	i1_LQ_TF3rd_c61660/f1p0/1501	2	23.497	1	24	1457	1480	AUACUCCCUCCGUCUAAAAAUAGG	:.:::::: .::::::::::::.:	CUUAUUUUGGGACGGAGGGAGUGU	Cleavage		1
novel_39	i4_LQ_TF3rd_c8242/f1p298/4626	2	18.355	1	24	2397	2420	AUACUCCCUCCGUCUAAAAAUAGG	:.::::: :.::.:::::::::::	CUUAUUUGUGGAUGGAGGGAGUAU	Cleavage		1
novel_39	i4_LQ_TF3rd_c22207/f1p0/4789	2	23.878	1	24	2145	2168	AUACUCCCUCCGUCUAAAAAUAGG	..: :::::.::.::::::::::	UUUUUUUUUGGAUGGAGGGAGUAG	Cleavage		2
novel_39	i2_LQ_TF3rd_c16610/f1p0/2036	2	16.709	1	24	1944	1967	AUACUCCCUCCGUCUAAAAAUAGG	::::: :::::::::::::::	UAUAUUUAUAGACGGAGGGAGUAC	Cleavage		1
novel_39	i3_LQ_TF3rd_c12992/f1p0/4023	2	23.777	1	24	3570	3593	AUACUCCCUCCGUCUAAAAAUAGG	::: ::: :.::.:::::::::::	CCUUUUUCUGGAUGGAGGGAGUAU	Cleavage		1
novel_39	i8_LQ_TF3rd_c13/f1p0/9030	2	21.406	1	24	8784	8807	AUACUCCCUCCGUCUAAAAAUAGG	::::: :::::::::::::::	UAUAUUUCUAGACGGAGGGAGUAA	Cleavage		1
novel_39	i4_LQ_TF3rd_c7603/f1p0/4558	2	19.371	1	24	2805	2828	AUACUCCCUCCGUCUAAAAAUAGG	:::::: .::.:::::::::::	UAUAUUUUGGGAUGGAGGGAGUAU	Cleavage		1
novel_39	i4_LQ_TF3rd_c15718/f1p0/4613	2	16.316	1	24	2877	2900	AUACUCCCUCCGUCUAAAAAUAGG	:::::: .::.:::::::::::	UAUAUUUUGGGAUGGAGGGAGUAU	Cleavage		1
novel_39	i4_LQ_TF3rd_c16964/f1p0/4153	2	15.382	1	24	1856	1879	AUACUCCCUCCGUCUAAAAAUAGG	:.: :::: ::::::::::::::	CUUUUUUUGAGACGGAGGGAGUAC	Cleavage		1
novel_39	i4_LQ_TF3rd_c17442/f1p0/4185	2	15.766	1	24	1950	1973	AUACUCCCUCCGUCUAAAAAUAGG	:.: :::: ::::::::::::::	CUUUUUUUGAGACGGAGGGAGUAC	Cleavage		1
novel_39	i4_LQ_TF3rd_c4352/f1p1/4254	2	15.762	1	24	2019	2042	AUACUCCCUCCGUCUAAAAAUAGG	:.: :::: ::::::::::::::	CUUUUUUUGAGACGGAGGGAGUAC	Cleavage		1
novel_39	i7_LQ_TF3rd_c158/f1p0/7306	2	15.382	1	24	5023	5046	AUACUCCCUCCGUCUAAAAAUAGG	:.: :::: ::::::::::::::	CUUUUUUUGAGACGGAGGGAGUAC	Cleavage		1
novel_39	i5_LQ_TF3rd_c2315/f1p2/5216	2	21.7	1	24	4540	4563	AUACUCCCUCCGUCUAAAAAUAGG	::: ::: .:::::::::.::::	GCUAAUUUGGGACGGAGGGGGUAU	Cleavage		1
novel_39	i4_LQ_TF3rd_c15728/f1p0/4560	2	17.561	1	24	4501	4524	AUACUCCCUCCGUCUAAAAAUAGG	:.:: ::::::: ::::::::::	CUUACAUUUAGACAGAGGGAGUAU	Translation		1
novel_39	i4_LQ_TF3rd_c12787/f1p20/4678	2	19.656	1	24	1714	1737	AUACUCCCUCCGUCUAAAAAUAGG	::::::. :.:::::::::::	UACAUUUUUGUAUGGAGGGAGUAU	Cleavage		1
novel_39	i6_LQ_TF3rd_c903/f1p0/6231	2	19.296	1	24	1656	1679	AUACUCCCUCCGUCUAAAAAUAGG	.:: ::: : ::::::::::::::	UCUUUUUAUCGACGGAGGGAGUAU	Cleavage		2
novel_41	i4_LQ_TF3rd_c16869/f1p0/4190	2	24.655	1	24	2196	2219	AUGUAUCUAGACGCAUUUCAGUGU	: ::: ::.::.::::::::::::	AAACUAAAGUGUGUCUAGAUACAU	Cleavage		2
novel_41	i5_LQ_TF3rd_c6477/f1p0/5862	2	21.05	1	24	4046	4069	AUGUAUCUAGACGCAUUUCAGUGU	::: :.:::.::::::::::::	CAACUAAGAUGUGUCUAGAUACAU	Cleavage		2
novel_41	i6_LQ_TF3rd_c351/f1p0/6492	2	12.754	1	24	4416	4439	AUGUAUCUAGACGCAUUUCAGUGU	::: : ::: ::::::::::::::	ACAAUAAAACGCGUCUAGAUACAU	Cleavage		1
novel_41	i5_LQ_TF3rd_c3629/f1p0/5212	2	23.316	1	24	3487	3510	AUGUAUCUAGACGCAUUUCAGUGU	::: :::::: :::::::::::	UAACUAAAAUGCAUCUAGAUACAU	Cleavage		1
novel_41	i4_HQ_TF3rd_c9170/f2p0/4895	2	23.692	1	24	2866	2889	AUGUAUCUAGACGCAUUUCAGUGU	: :: ::.::.::::::::::::	AAACCAAAGUGUGUCUAGAUACAU	Cleavage		2
novel_47	i4_LQ_TF3rd_c7992/f1p0/4656	2	13.118	1	21	2566	2586	UCGAUAUGGUUAUGGUCGUGG	::::::.:.:.:::.::::	AGACGACCGUGAUCAUGUCGA	Cleavage		1
novel_48	i4_LQ_TF3rd_c23419/f1p0/4901	2	14.465	1	24	2959	2982	AAAGUAGAACUACGCAUUAUUGGU	::::::::::: :.::::::.:::	ACCAAUAAUGCUUGGUUCUAUUUU	Cleavage		1
novel_48	i1_LQ_TF3rd_c81977/f1p0/1612	2	23.565	1	24	1267	1290	AAAGUAGAACUACGCAUUAUUGGU	::...::::::: : :::::::::	ACUGGUAAUGCGAAUUUCUACUUU	Translation		1
novel_48	i0_HQ_TF3rd_c94123/f3p2/426	2	15.416	1	24	377	400	AAAGUAGAACUACGCAUUAUUGGU	:.::::: ::: :::::::::	UUGAGUAAUGAGUACUUCUACUUU	Translation		1
novel_48	i1_LQ_TF3rd_c36968/f1p0/1033	2	19.687	1	24	958	981	AAAGUAGAACUACGCAUUAUUGGU	.:::::.:::: :::.::::	GUGUGUAAUGUGUAGCUCUGCUUU	Translation		1
novel_54	i5_LQ_TF3rd_c5102/f1p0/5733	2	23.754	1	21	5431	5451	CUCCGUCGAGCUCGCCUGGCC	::.: ::::::::.:::::::	GGUCUGGCGAGCUUGACGGAG	Cleavage		1
novel_55	i4_LQ_TF3rd_c7749/f1p13/4303	2	17.238	1	24	1299	1322	AAUAAGUGACUCGGAUUUAUCUAG	:::::::::::::: ::::::::	CUAGAUAAAUCCGAAUCACUUAUA	Translation		2
novel_55	i4_LQ_TF3rd_c17468/f1p0/4198	2	15.759	1	24	2613	2636	AAUAAGUGACUCGGAUUUAUCUAG	::. :::::::: : :::::::::	CUGCAUAAAUCCAAAUCACUUAUU	Translation		1
novel_55	i4_LQ_TF3rd_c19850/f1p4/4345	2	15.074	1	24	2781	2804	AAUAAGUGACUCGGAUUUAUCUAG	::. :::::::: : :::::::::	CUGCAUAAAUCCAAAUCACUUAUU	Translation		1
novel_55	i4_LQ_TF3rd_c9703/f1p0/4428	2	12.923	1	24	2780	2803	AAUAAGUGACUCGGAUUUAUCUAG	::. :::::::: : :::::::::	CUGCAUAAAUCCAAAUCACUUAUU	Translation		1
novel_55	i4_LQ_TF3rd_c11737/f1p0/4844	2	12.923	1	24	3112	3135	AAUAAGUGACUCGGAUUUAUCUAG	::. :::::::: : :::::::::	CUGCAUAAAUCCAAAUCACUUAUU	Translation		1
novel_55	i1_LQ_TF3rd_c88226/f1p0/1068	2	16.46	1	24	113	136	AAUAAGUGACUCGGAUUUAUCUAG	: :: ::: ::::::::::::::	AUCGACAAAACCGAGUCACUUAUU	Cleavage		1
novel_55	i0_LQ_TF3rd_c48045/f1p0/924	2	24.482	1	24	771	794	AAUAAGUGACUCGGAUUUAUCUAG	.:. : :::::: :::::::::::	UUGUACAAAUCCAAGUCACUUAUU	Cleavage		1
novel_55	i1_LQ_TF3rd_c30876/f1p0/1420	2	17.144	1	24	1023	1046	AAUAAGUGACUCGGAUUUAUCUAG	::::::::::::.::.::	CUUAUAAAAUCCGAGUCAUUUGUU	Cleavage		1
novel_55	i2_LQ_TF3rd_c11670/f1p0/2512	2	17.144	1	24	2130	2153	AAUAAGUGACUCGGAUUUAUCUAG	::::::::::::.::.::	CUUAUAAAAUCCGAGUCAUUUGUU	Cleavage		1
novel_56	i2_LQ_TF3rd_c6054/f1p0/2328	2	13.07	1	21	1926	1946	UUGAGGACCUAUAAAUACGUG	:.:::::::::: ::::.::	GAUGUAUUUAUAGUUCCUUAA	Cleavage		1
novel_57	i4_HQ_TF3rd_c1800/f2p0/4546	2	12.495	1	21	2756	2777	UCUAGAAAAAAUU-GAGCAGCU	:::::: :::::::::::::	CUCUGCUCUAAUUUUUUCUAGA	Cleavage		1
novel_57	i4_LQ_TF3rd_c21699/f1p2/4825	2	16.534	1	21	3095	3115	UCUAGAAAAAAUUGAGCAGCU	: .: .:::::::::::::::	ACUUAUUCAAUUUUUUCUAGA	Cleavage		1
novel_57	i0_HQ_TF3rd_c7520/f3p0/675	2	10.04	1	21	543	563	UCUAGAAAAAAUUGAGCAGCU	.::.: :::::::::::::	CUUUGUUAAAUUUUUUCUAGA	Cleavage		1
novel_57	i4_LQ_TF3rd_c12310/f1p0/4657	2	11.161	1	21	1363	1383	UCUAGAAAAAAUUGAGCAGCU	.::.:::: ::::::::::	GAUUGUUCAAAUUUUUCUAGA	Translation		1
novel_57	i4_LQ_TF3rd_c4597/f1p0/4326	2	8.124	1	21	1995	2015	UCUAGAAAAAAUUGAGCAGCU	::::: ::::: :::::::	GACUGCUGAAUUUAUUCUAGA	Cleavage		1
novel_57	i5_LQ_TF3rd_c3801/f1p0/5256	2	7.945	1	21	2622	2642	UCUAGAAAAAAUUGAGCAGCU	::::: ::::: :::::::	GACUGCUGAAUUUAUUCUAGA	Cleavage		1
novel_57	i6_LQ_TF3rd_c256/f1p0/6200	2	7.945	1	21	3913	3933	UCUAGAAAAAAUUGAGCAGCU	::::: ::::: :::::::	GACUGCUGAAUUUAUUCUAGA	Cleavage		1
novel_57	i6_LQ_TF3rd_c1319/f1p0/6091	2	8.124	1	21	3952	3972	UCUAGAAAAAAUUGAGCAGCU	::::: ::::: :::::::	GACUGCUGAAUUUAUUCUAGA	Cleavage		1
novel_57	i11_LQ_TF3rd_c4/f1p0/11844	2	7.897	1	21	9740	9760	UCUAGAAAAAAUUGAGCAGCU	::::: ::::: :::::::	GACUGCUGAAUUUAUUCUAGA	Cleavage		1
novel_58	i9_LQ_TF3rd_c26/f1p0/9604	2	15.336	1	24	7199	7222	UACUACCUCUGUCCAUAAAUAGAU	::::::::::::::.:::: ::::	AUCUAUUUAUGGACGGAGGGAGUA	Cleavage		2
novel_58	i1_LQ_TF3rd_c53494/f1p0/1929	2	22.627	1	24	732	755	UACUACCUCUGUCCAUAAAUAGAU	::::::::::::::.:::: ::::	AUCUAUUUAUGGACGGAGGGAGUA	Cleavage		1
novel_58	i5_LQ_TF3rd_c6133/f1p0/5177	2	20.275	1	24	1948	1971	UACUACCUCUGUCCAUAAAUAGAU	::::::::::::::.:::: ::::	AUCUAUUUAUGGACGGAGGGAGUA	Cleavage		2
novel_58	i6_LQ_TF3rd_c1748/f1p0/6037	2	20.275	1	24	1933	1956	UACUACCUCUGUCCAUAAAUAGAU	::::::::::::::.:::: ::::	AUCUAUUUAUGGACGGAGGGAGUA	Cleavage		2
novel_58	i4_LQ_TF3rd_c10480/f1p0/4331	2	17.192	1	24	2230	2253	UACUACCUCUGUCCAUAAAUAGAU	::.:::::::::::.:::: ::::	AUUUAUUUAUGGACGGAGGGAGUA	Cleavage		1
novel_58	i3_LQ_TF3rd_c14969/f1p0/3573	2	16.938	1	24	788	811	UACUACCUCUGUCCAUAAAUAGAU	:::: :::::::::.:::: ::::	AUCUUUUUAUGGACGGAGGGAGUA	Cleavage		1
novel_58	i4_LQ_TF3rd_c10043/f1p0/4460	2	15.735	1	24	4380	4403	UACUACCUCUGUCCAUAAAUAGAU	::.:::::::: ::: ::::::::	AUUUAUUUAUGCACACAGGUAGUA	Translation		1
novel_58	i4_LQ_TF3rd_c6026/f1p0/4816	2	18.404	1	24	3946	3969	UACUACCUCUGUCCAUAAAUAGAU	::: :::::::::.::::::: :	AUCCUUUUAUGGACGGAGGUAGCA	Cleavage		2
novel_58	i7_LQ_TF3rd_c360/f1p0/7101	2	13.307	1	24	160	183	UACUACCUCUGUCCAUAAAUAGAU	::: ::::::::::.:::: ::::	AUCCAUUUAUGGACGGAGGGAGUA	Cleavage		2
novel_58	i1_LQ_TF3rd_c4415/f1p0/1873	2	12.809	1	24	1312	1335	UACUACCUCUGUCCAUAAAUAGAU	: .:::::::::::.:::: ::::	ACUUAUUUAUGGACGGAGGCAGUA	Cleavage		1
novel_58	i1_LQ_TF3rd_c27651/f1p0/1971	2	22.767	1	24	1873	1896	UACUACCUCUGUCCAUAAAUAGAU	::: .:::::::::.:::: ::::	AUCCGUUUAUGGACGGAGGGAGUA	Cleavage		1
novel_58	i4_LQ_TF3rd_c4767/f1p0/4466	2	19.037	1	24	2282	2305	UACUACCUCUGUCCAUAAAUAGAU	::.: :::::::::.:::: ::::	AUUUUUUUAUGGACGGAGGGAGUA	Cleavage		1
novel_58	i4_LQ_TF3rd_c3736/f1p0/4645	2	18.763	1	24	2420	2443	UACUACCUCUGUCCAUAAAUAGAU	::.: :::::::::.:::: ::::	AUUUUUUUAUGGACGGAGGGAGUA	Cleavage		1
novel_58	i7_LQ_TF3rd_c281/f1p0/7120	2	12.352	1	24	179	202	UACUACCUCUGUCCAUAAAUAGAU	::. ::::::::::.:::: ::::	AUUCAUUUAUGGACGGAGGGAGUA	Cleavage		2
novel_58	i7_LQ_TF3rd_c409/f1p0/7170	2	11.941	1	24	165	188	UACUACCUCUGUCCAUAAAUAGAU	::. ::::::::::.:::: ::::	AUUCAUUUAUGGACGGAGGGAGUA	Cleavage		2
novel_58	i2_LQ_TF3rd_c7687/f1p0/2253	2	17.862	1	24	144	167	UACUACCUCUGUCCAUAAAUAGAU	: .::::: ::::..:::::::::	ACUUAUUUUUGGAUGGAGGUAGUA	Cleavage		1
novel_58	i5_LQ_TF3rd_c1410/f1p0/5229	2	12.72	1	24	1161	1184	UACUACCUCUGUCCAUAAAUAGAU	:: :::::::: ::: ::::::::	AUAUAUUUAUGAACAUAGGUAGUA	Translation		1
novel_58	i2_LQ_TF3rd_c15201/f1p0/2487	2	12.688	1	24	1663	1686	UACUACCUCUGUCCAUAAAUAGAU	::: :::::::::.:::: ::::	AUCCUUUUAUGGACGGAGGGAGUA	Cleavage		2
novel_58	i2_LQ_TF3rd_c4678/f1p1/2505	2	13.635	1	24	1574	1597	UACUACCUCUGUCCAUAAAUAGAU	::: :::::::::.:::: ::::	AUCCUUUUAUGGACGGAGGGAGUA	Cleavage		2
novel_58	i4_LQ_TF3rd_c4996/f1p0/4851	2	21.341	1	24	1649	1672	UACUACCUCUGUCCAUAAAUAGAU	::: :::::::::.:::: ::::	AUCCUUUUAUGGACGGAGGGAGUA	Cleavage		1
novel_58	i5_LQ_TF3rd_c3738/f1p12/5109	2	24.284	1	24	4764	4787	UACUACCUCUGUCCAUAAAUAGAU	::: :::::::::.:::: ::::	AUCCUUUUAUGGACGGAGGGAGUA	Cleavage		1
novel_58	i9_LQ_TF3rd_c76/f1p0/9249	2	17.56	1	24	6321	6344	UACUACCUCUGUCCAUAAAUAGAU	::: :::::::::.:::: ::::	AUCCUUUUAUGGACGGAGGAAGUA	Cleavage		1
novel_58	i5_LQ_TF3rd_c2593/f1p0/5307	2	17.313	1	24	1067	1089	UACUACCUCUGUCCAUAAAUAGAU	:::: :::::::::.:::: ::::	AUCU-UUUAUGGACGGAGGGAGUA	Cleavage		2
novel_58	i3_LQ_TF3rd_c11480/f1p2/3519	2	19.187	1	24	2355	2378	UACUACCUCUGUCCAUAAAUAGAU	::. :::::::::.:::: ::::	AUUCUUUUAUGGACGGAGGGAGUA	Cleavage		1
novel_58	i7_LQ_TF3rd_c156/f1p0/7635	2	21.825	1	24	2653	2676	UACUACCUCUGUCCAUAAAUAGAU	::. :::::::::.:::: ::::	AUUCUUUUAUGGACGGAGGGAGUA	Cleavage		2
novel_58	i7_LQ_TF3rd_c156/f1p0/7635	2	15.215	1	24	5267	5290	UACUACCUCUGUCCAUAAAUAGAU	: :: : :::: ::::::::::::	AACUUUGUAUGAACAGAGGUAGUA	Cleavage		2
novel_58	i3_LQ_TF3rd_c3761/f1p0/3139	2	15.215	1	24	1375	1398	UACUACCUCUGUCCAUAAAUAGAU	: :: : :::: ::::::::::::	AACUUUGUAUGAACAGAGGUAGUA	Cleavage		1
novel_58	i4_LQ_TF3rd_c26570/f1p0/4196	2	15.215	1	24	1365	1388	UACUACCUCUGUCCAUAAAUAGAU	: :: : :::: ::::::::::::	AACUUUGUAUGAACAGAGGUAGUA	Cleavage		1
novel_60	i0_LQ_TF3rd_c31993/f1p0/942	2	14.066	1	21	904	924	UUUUGAUAAAUCUAAGACAUC	: ::: :::::::::::::	UUUUUCUGAGAUUUAUCAAAA	Cleavage		1
novel_62	i5_LQ_TF3rd_c2374/f1p10/5191	2	12.854	1	22	2519	2540	UUAUCUAAAUUUGAAUGUAUCU	:::::::::.::::::::: ::	AGAUACAUUUAAAUUUAGACAA	Cleavage		1
novel_62	i2_LQ_TF3rd_c12798/f1p0/2275	2	14.42	1	22	531	552	UUAUCUAAAUUUGAAUGUAUCU	:::::::: .::.:::::::::	AGAUACAUAUAAGUUUAGAUAA	Cleavage		2
novel_62	i4_LQ_TF3rd_c17249/f1p0/4211	2	20.547	1	22	1471	1492	UUAUCUAAAUUUGAAUGUAUCU	:::::.::::::::: :::::	UGAUACGUUCAAAUUUUGAUAA	Cleavage		1
novel_62	i4_LQ_TF3rd_c7612/f1p0/4728	2	13.012	1	22	1312	1333	UUAUCUAAAUUUGAAUGUAUCU	:::.:::::::::::::: ::	UGAUGCAUUCAAAUUUAGACAA	Cleavage		1
novel_62	i4_LQ_TF3rd_c21338/f1p0/4750	2	13.012	1	22	1263	1284	UUAUCUAAAUUUGAAUGUAUCU	:::.:::::::::::::: ::	UGAUGCAUUCAAAUUUAGACAA	Cleavage		1
novel_62	i4_HQ_TF3rd_c2143/f2p4/4780	2	20.547	1	22	1466	1487	UUAUCUAAAUUUGAAUGUAUCU	:::::.::::::::: :::::	UGAUACGUUCAAAUUUUGAUAA	Cleavage		1
novel_62	i3_LQ_TF3rd_c11617/f1p0/3925	2	15.243	1	22	1804	1825	UUAUCUAAAUUUGAAUGUAUCU	.:::::: :::::::::::::	GGAUACACCCAAAUUUAGAUAA	Cleavage		1
novel_62	i3_LQ_TF3rd_c3012/f1p0/3929	2	15.243	1	22	1824	1845	UUAUCUAAAUUUGAAUGUAUCU	.:::::: :::::::::::::	GGAUACACCCAAAUUUAGAUAA	Cleavage		1
novel_62	i4_LQ_TF3rd_c22527/f1p0/4484	2	15.243	1	22	1823	1844	UUAUCUAAAUUUGAAUGUAUCU	.:::::: :::::::::::::	GGAUACACCCAAAUUUAGAUAA	Cleavage		1
novel_63	i3_LQ_TF3rd_c4960/f1p0/3274	2	13.215	1	21	2097	2117	UCUAGACAAAGUUGAGAAGCU	: .: :::::.::::::::::	AUUUCCUCAAUUUUGUCUAGA	Cleavage		1
novel_63	i4_HQ_TF3rd_c2006/f2p0/4502	2	18.18	1	21	3124	3144	UCUAGACAAAGUUGAGAAGCU	: :: :::::::: :::::::	AACUGCUCAACUUCGUCUAGA	Cleavage		1
novel_63	i5_LQ_TF3rd_c5123/f1p0/5075	2	14.214	1	21	2360	2380	UCUAGACAAAGUUGAGAAGCU	: :::: :::::::::::::	ACCUUCCGAACUUUGUCUAGA	Cleavage		2
novel_63	i5_LQ_TF3rd_c3777/f1p0/5378	2	14.214	1	21	2265	2285	UCUAGACAAAGUUGAGAAGCU	: :::: :::::::::::::	ACCUUCCGAACUUUGUCUAGA	Cleavage		2
novel_63	i5_LQ_TF3rd_c4282/f1p0/5548	2	14.214	1	21	2344	2364	UCUAGACAAAGUUGAGAAGCU	: :::: :::::::::::::	ACCUUCCGAACUUUGUCUAGA	Cleavage		2
novel_63	i6_LQ_TF3rd_c767/f1p0/6653	2	14.214	1	21	2338	2358	UCUAGACAAAGUUGAGAAGCU	: :::: :::::::::::::	ACCUUCCGAACUUUGUCUAGA	Cleavage		2
novel_64	i4_LQ_TF3rd_c9600/f1p0/4663	2	14.114	1	24	2854	2877	AACUAGCUGAGAACUAACUUCGUG	::: :::::: ::::::::::::	CACUAAGUUAAAUCUCAGCUAGUU	Cleavage		1
novel_64	i4_LQ_TF3rd_c17130/f1p0/4309	2	21.067	1	24	911	934	AACUAGCUGAGAACUAACUUCGUG	: ::::::::::::::::	GGAUUUGCUAGUUCUCAGCUAGUU	Cleavage		1
novel_65	i5_LQ_TF3rd_c5228/f1p0/5138	2	16.41	1	21	1740	1760	UUUAGACAAAUCUCAGACAUC	:::::: :::::::::::::	GAUGUCGUAGAUUUGUCUAAA	Cleavage		1
novel_65	i5_LQ_TF3rd_c5923/f1p0/5186	2	17.779	1	21	2190	2210	UUUAGACAAAUCUCAGACAUC	:::::: :::::::::::::	GAUGUCGUAGAUUUGUCUAAA	Cleavage		1
novel_65	i4_LQ_TF3rd_c4217/f1p0/4911	2	16.905	1	21	2252	2272	UUUAGACAAAUCUCAGACAUC	:::::: :::::::::::::	GAUGUCGUAGAUUUGUCUAAA	Cleavage		1
novel_65	i4_LQ_TF3rd_c6854/f1p0/4857	2	16.911	1	21	2271	2291	UUUAGACAAAUCUCAGACAUC	:::::: :::::::::::::	GAUGUCGUAGAUUUGUCUAAA	Cleavage		1
novel_65	i4_LQ_TF3rd_c10594/f1p0/4753	2	16.685	1	21	2258	2278	UUUAGACAAAUCUCAGACAUC	:::::: :::::::::::::	GAUGUCGUAGAUUUGUCUAAA	Cleavage		1
novel_65	i4_LQ_TF3rd_c3406/f1p0/4719	2	16.905	1	21	1247	1267	UUUAGACAAAUCUCAGACAUC	:::::: :::::::::::::	GAUGUCGUAGAUUUGUCUAAA	Cleavage		1
novel_65	i4_LQ_TF3rd_c19968/f1p3/4605	2	17.773	1	21	1630	1650	UUUAGACAAAUCUCAGACAUC	:::::: :::::::::::::	GAUGUCGUAGAUUUGUCUAAA	Cleavage		1
novel_65	i4_LQ_TF3rd_c21730/f1p0/4584	2	17.773	1	21	1166	1186	UUUAGACAAAUCUCAGACAUC	:::::: :::::::::::::	GAUGUCGUAGAUUUGUCUAAA	Cleavage		1
novel_65	i4_LQ_TF3rd_c10654/f1p0/4419	2	16.905	1	21	2176	2196	UUUAGACAAAUCUCAGACAUC	:::::: :::::::::::::	GAUGUCGUAGAUUUGUCUAAA	Cleavage		1
novel_65	i4_LQ_TF3rd_c21297/f1p0/4335	2	17.773	1	21	1326	1346	UUUAGACAAAUCUCAGACAUC	:::::: :::::::::::::	GAUGUCGUAGAUUUGUCUAAA	Cleavage		1
novel_65	i3_LQ_TF3rd_c6937/f1p0/3744	2	17.773	1	21	1230	1250	UUUAGACAAAUCUCAGACAUC	:::::: :::::::::::::	GAUGUCGUAGAUUUGUCUAAA	Cleavage		1
novel_65	i4_LQ_TF3rd_c9600/f1p0/4663	2	17.352	1	21	3039	3059	UUUAGACAAAUCUCAGACAUC	::::: :::::::::::::	UAUGUCGCAGAUUUGUCUAAA	Cleavage		1
novel_65	i4_LQ_TF3rd_c7763/f1p0/4667	2	18.72	1	21	2346	2366	UUUAGACAAAUCUCAGACAUC	::: :: :::::::::::::	AAUGGCUUAGAUUUGUCUAAA	Cleavage		1
novel_65	i5_LQ_TF3rd_c1578/f1p2/5770	2	20.268	1	21	2014	2034	UUUAGACAAAUCUCAGACAUC	:: :::::.:::::::.::	ACUGGCUGAGGUUUGUCUGAA	Cleavage		1
novel_65	i5_LQ_TF3rd_c7061/f1p0/5024	2	17.278	1	21	692	712	UUUAGACAAAUCUCAGACAUC	:: :::::.:::::::.::	ACUGACUGAGGUUUGUCUGAA	Cleavage		1
novel_65	i4_LQ_TF3rd_c11541/f1p0/4639	2	17.278	1	21	433	453	UUUAGACAAAUCUCAGACAUC	:: :::::.:::::::.::	ACUGACUGAGGUUUGUCUGAA	Cleavage		1
novel_65	i2_LQ_TF3rd_c3181/f1p0/2299	2	24.428	1	21	557	577	UUUAGACAAAUCUCAGACAUC	::::: ::::::::::::	ACUGUCUCCGAUUUGUCUAAA	Cleavage		2
novel_67	i5_LQ_TF3rd_c4324/f1p0/5596	2	11.388	1	24	1890	1913	UUUUUUUGGUUGUGUGCAUCCGUA	::::::::::::::..::::::..	UACGGAUGCACACAGUCAAAAAGG	Cleavage		1
novel_67	i1_LQ_TF3rd_c84026/f1p0/1605	2	7.766	1	24	720	743	UUUUUUUGGUUGUGUGCAUCCGUA	::::::: ::::.::::::::::.	UACGGAUUCACAUAACCAAAAAAG	Cleavage		1
novel_67	i2_LQ_TF3rd_c15918/f1p0/2037	2	9.48	1	24	1405	1428	UUUUUUUGGUUGUGUGCAUCCGUA	::::::::::: .:.:::::::::	UACGGAUGCACCUAGCCAAAAAAA	Cleavage		1
novel_67	i0_LQ_TF3rd_c79576/f1p1/561	2	11.28	1	24	459	482	UUUUUUUGGUUGUGUGCAUCCGUA	:. :::::.:: .::::::::::	GAUUGAUGCGCAAGACCAAAAAAA	Cleavage		1
novel_67	i5_LQ_TF3rd_c5102/f1p0/5733	2	5.834	1	24	3730	3753	UUUUUUUGGUUGUGUGCAUCCGUA	::: :: :::::::.::::::.:	UACCAAUACACACAAUCAAAAAGA	Cleavage		1
novel_67	i4_LQ_TF3rd_c16885/f1p1/4039	2	14.553	1	24	276	299	UUUUUUUGGUUGUGUGCAUCCGUA	:: ::::::::::::::.::.	CACCCAUGCACACAACCAAGAAGC	Cleavage		1
novel_67	i4_LQ_TF3rd_c2188/f1p2/4951	2	19.087	1	24	3218	3241	UUUUUUUGGUUGUGUGCAUCCGUA	:: ::::::::::::::.::.	CACCCAUGCACACAACCAAGAAGC	Cleavage		1
novel_69	i6_LQ_TF3rd_c1722/f1p2/6061	2	21.493	1	24	1002	1025	AAAAAGGCUUAUAUUUUGGAACGG	:::::::.:::::::::::::: :	CCGUUCCGAAAUAUAAGCCUUUCU	Cleavage		1
novel_69	i3_LQ_TF3rd_c14271/f1p0/3194	2	12.836	1	24	2405	2428	AAAAAGGCUUAUAUUUUGGAACGG	:.:::::.::::.::::::::::	CUGUUCCGAAAUGUAAGCCUUUUG	Cleavage		1
novel_69	i5_LQ_TF3rd_c2947/f1p0/5114	2	23.714	1	24	2777	2800	AAAAAGGCUUAUAUUUUGGAACGG	:.:::::: ::::::: :::::::	CUGUUCCAUAAUAUAAACCUUUUU	Cleavage		1
novel_7	i0_LQ_TF3rd_c48045/f1p0/924	2	24.262	1	21	748	768	AAAUCUGGACAAAUCUGAGUC	::::.:::::::::.:::::	GACUUAGAUUUGUCUAGAUUC	Cleavage		1
novel_70	i1_LQ_TF3rd_c47785/f1p0/1834	2	18.741	1	24	1739	1762	ACUCCCUCUGAUCCAUAAAAAGUG	::::: ::::::::..::::::::	CACUUAUUAUGGAUUGGAGGGAGU	Cleavage		1
novel_70	i5_LQ_TF3rd_c2428/f1p0/5908	2	18.701	1	24	1395	1418	ACUCCCUCUGAUCCAUAAAAAGUG	::::: ::::::::..::::::::	CACUUAUUAUGGAUUGGAGGGAGU	Cleavage		1
novel_70	i0_HQ_TF3rd_c67052/f2p0/988	2	13.056	1	24	920	943	ACUCCCUCUGAUCCAUAAAAAGUG	::::: :::::::::::::::::	CACUUAAUAUGGAUCAGAGGGAGU	Cleavage		1
novel_70	i2_HQ_TF3rd_c2194/f3p0/2415	2	13.08	1	24	907	930	ACUCCCUCUGAUCCAUAAAAAGUG	:::::::::: ::.::.::::::	AACUUUUUAUGCAUUAGGGGGAGU	Cleavage		1
novel_70	i5_LQ_TF3rd_c1548/f1p0/5258	2	21.532	1	24	586	609	ACUCCCUCUGAUCCAUAAAAAGUG	:: :: :::::::::.:::::.::	CAGUUAUUAUGGAUCGGAGGGGGU	Cleavage		1
novel_70	i6_LQ_TF3rd_c904/f1p0/6211	2	18.348	1	24	463	486	ACUCCCUCUGAUCCAUAAAAAGUG	::::::.:::: :.::::::::	UCCUUUUUGUGGAACGGAGGGAGU	Translation		1
novel_70	i5_LQ_TF3rd_c6626/f1p0/5190	2	21.365	1	24	4190	4213	ACUCCCUCUGAUCCAUAAAAAGUG	: .::::: :::: ::::::::::	CUUUUUUUUUGGAACAGAGGGAGU	Translation		1
novel_70	i4_LQ_TF3rd_c12386/f1p0/4535	2	14.858	1	24	2885	2908	ACUCCCUCUGAUCCAUAAAAAGUG	::::::::: ..::::::::	CUUGUUUUAUGGAAUGGAGGGAGU	Translation		1
novel_70	i5_LQ_TF3rd_c5029/f1p0/5521	2	14.765	1	24	2738	2761	ACUCCCUCUGAUCCAUAAAAAGUG	::::::::: ..::::::::	CUUGUUUUAUGGAAUGGAGGGAGU	Translation		1
novel_70	i6_LQ_TF3rd_c775/f1p0/6544	2	14.765	1	24	2695	2718	ACUCCCUCUGAUCCAUAAAAAGUG	::::::::: ..::::::::	CUUGUUUUAUGGAAUGGAGGGAGU	Translation		1
novel_76	i3_LQ_TF3rd_c14790/f1p0/3074	2	9.131	1	24	3051	3074	AGGUGACUGAGACUUAAGAAAAUC	::::::.:::::::: ::::::.:	GAUUUUUUUAAGUCUAAGUCACUU	Translation		1
novel_76	i4_LQ_TF3rd_c23339/f1p0/4250	2	16.705	1	24	2432	2455	AGGUGACUGAGACUUAAGAAAAUC	::::::.:::::::: ::::::.:	GAUUUUUUUAAGUCUAAGUCACUU	Translation		1
novel_76	i4_LQ_TF3rd_c2515/f1p0/4284	2	16.705	1	24	2465	2488	AGGUGACUGAGACUUAAGAAAAUC	::::::.:::::::: ::::::.:	GAUUUUUUUAAGUCUAAGUCACUU	Translation		1
novel_76	i4_LQ_TF3rd_c10017/f1p15/4577	2	18.06	1	24	2728	2751	AGGUGACUGAGACUUAAGAAAAUC	::::::.:::::::: ::::::.:	GAUUUUUUUAAGUCUAAGUCACUU	Translation		1
novel_76	i1_LQ_TF3rd_c23841/f1p0/1414	2	19.782	1	24	1208	1231	AGGUGACUGAGACUUAAGAAAAUC	::::::::::: ::: ::::::::	GAUUUUCUUAAAUCUAAGUCACCU	Translation		1
novel_76	i1_LQ_TF3rd_c4560/f1p0/1092	2	12.982	1	24	1039	1062	AGGUGACUGAGACUUAAGAAAAUC	:::::.:::::::: ::::::.:	UAUUUUUUUAAGUCUAAGUCACUU	Translation		2
novel_76	i4_LQ_TF3rd_c4710/f1p0/4361	2	22.209	1	24	4281	4304	AGGUGACUGAGACUUAAGAAAAUC	::: :::: ::::::::::::	AGAUUUAUUAAAUCUCAGUCACCU	Cleavage		1
novel_76	i4_LQ_TF3rd_c12488/f1p2/4407	2	22.168	1	24	4330	4353	AGGUGACUGAGACUUAAGAAAAUC	::: :::: ::::::::::::	AGAUUUAUUAAAUCUCAGUCACCU	Cleavage		1
novel_76	i4_HQ_TF3rd_c16257/f2p0/4147	2	10.771	1	24	1863	1886	AGGUGACUGAGACUUAAGAAAAUC	:::::::::: :::::::	UACCGUCUUAAGUCUAAGUCACCA	Translation		1
novel_76	i5_LQ_TF3rd_c1464/f1p0/5480	2	18.203	1	24	2946	2969	AGGUGACUGAGACUUAAGAAAAUC	:: ::: ::::::::::::	ACACGUCAUAAAUCUCAGUCACCU	Cleavage		1
novel_77	i3_LQ_TF3rd_c2767/f1p0/3813	2	13.682	1	24	774	797	GAAUUGGGCUCUGAAUUGAAUUGG	: ::::::..::::.::.:::	AUUAAUCAAUUUGGAGCUCAGUUC	Cleavage		1
novel_77	i4_LQ_TF3rd_c16348/f1p0/4123	2	11.464	1	24	1958	1981	GAAUUGGGCUCUGAAUUGAAUUGG	:.:::: ::::::.:::::	UGACAUUAAUUGAGAGCCUAAUUC	Cleavage		1
novel_77	i5_LQ_TF3rd_c6402/f1p0/5171	2	19.341	1	24	885	908	GAAUUGGGCUCUGAAUUGAAUUGG	::.::: :::::.::::::	UCUCGUCGAUUAAGAGCUCAAUUC	Cleavage		1
novel_77	i5_LQ_TF3rd_c4523/f1p2/5206	2	19.341	1	24	803	826	GAAUUGGGCUCUGAAUUGAAUUGG	::.::: :::::.::::::	UCUCGUCGAUUAAGAGCUCAAUUC	Cleavage		1
novel_79	i4_LQ_TF3rd_c7749/f1p13/4303	2	13.878	1	24	1382	1405	AAUAAGUGACUCGGAUUUGUCUAG	:::::.:::::. :::::::::::	CUAGAUAAAUCUAAGUCACUUAUU	Cleavage		2
novel_79	i1_LQ_TF3rd_c30876/f1p0/1420	2	17.144	1	24	1023	1046	AAUAAGUGACUCGGAUUUGUCUAG	::::::::::::.::.::	CUUAUAAAAUCCGAGUCAUUUGUU	Cleavage		1
novel_79	i2_LQ_TF3rd_c11670/f1p0/2512	2	17.144	1	24	2130	2153	AAUAAGUGACUCGGAUUUGUCUAG	::::::::::::.::.::	CUUAUAAAAUCCGAGUCAUUUGUU	Cleavage		1
novel_8	i5_LQ_TF3rd_c6385/f1p0/5666	2	3.277	1	24	21	44	AAUAUGACUUACACUCUAGGACGG	:..:::.:: :::::::::::	UUUUUUUAGGGUAUAAGUCAUAUU	Cleavage		1
novel_82	i0_LQ_TF3rd_c14991/f1p0/392	2	9.147	1	21	258	278	UUAAUUUGAAUCGGAGGGAGU	::::::::::.:::: :::::	ACUCCCUCCGGUUCAUAUUAA	Cleavage		1
novel_82	i1_HQ_TF3rd_c8329/f2p0/1366	2	8.06	1	21	1303	1323	UUAAUUUGAAUCGGAGGGAGU	::::::::.:::::: :::::	ACUCCCUCUGAUUCAUAUUAA	Cleavage		1
novel_82	i1_LQ_TF3rd_c45117/f1p0/1509	2	12.596	1	21	1109	1129	UUAAUUUGAAUCGGAGGGAGU	::::::::::.:::: :::::	ACUCCCUCCGGUUCAUAUUAA	Cleavage		1
novel_82	i2_LQ_TF3rd_c16039/f1p0/2069	2	16.407	1	21	1956	1976	UUAAUUUGAAUCGGAGGGAGU	::::::::::.:::: :::::	ACUCCCUCCGGUUCAUAUUAA	Cleavage		1
novel_82	i3_LQ_TF3rd_c12581/f1p0/3213	2	21.694	1	21	1656	1676	UUAAUUUGAAUCGGAGGGAGU	::::::::::.:::: :::::	ACUCCCUCCGGUUCAUAUUAA	Cleavage		1
novel_82	i3_LQ_TF3rd_c5067/f1p11/3356	2	18.952	1	21	1013	1033	UUAAUUUGAAUCGGAGGGAGU	::::.:::::::::: :::::	ACUCUCUCCGAUUCAUAUUAA	Cleavage		1
novel_82	i5_LQ_TF3rd_c5153/f1p0/5461	2	15.271	1	21	1041	1061	UUAAUUUGAAUCGGAGGGAGU	::::.:::::::::: :::::	ACUCUCUCCGAUUCAUAUUAA	Cleavage		1
novel_82	i5_HQ_TF3rd_c6860/f2p0/5042	2	6.101	1	21	4988	5008	UUAAUUUGAAUCGGAGGGAGU	::::::::::. :::.:::::	ACUCCCUCCGGAUCAGAUUAA	Translation		1
novel_82	i4_LQ_TF3rd_c12544/f1p0/4915	2	18.355	1	21	2270	2290	UUAAUUUGAAUCGGAGGGAGU	:::::::::::::: ::::.	CCUCCCUCCGAUUCAUAUUAG	Cleavage		1
novel_82	i3_LQ_TF3rd_c6893/f1p0/3494	2	14.356	1	21	2673	2693	UUAAUUUGAAUCGGAGGGAGU	:::::::::: : ::::::::	ACUCCCUCCGUUCCAAAUUAA	Translation		1
novel_82	i4_LQ_TF3rd_c16418/f1p0/4062	2	14.538	1	21	3140	3160	UUAAUUUGAAUCGGAGGGAGU	::: :::::: ::::::::::	ACUACCUCCGUUUCAAAUUAA	Translation		1
novel_82	i4_LQ_TF3rd_c16616/f1p0/4244	2	18.424	1	21	3425	3445	UUAAUUUGAAUCGGAGGGAGU	:: ::::::::: ::::::::	ACCCCCUCCGAUCCAAAUUAA	Translation		1
novel_82	i4_LQ_TF3rd_c22530/f1p0/4670	2	24.117	1	21	2298	2318	UUAAUUUGAAUCGGAGGGAGU	:: ::::::::: ::::::::	ACCCCCUCCGAUCCAAAUUAA	Translation		1
novel_82	i6_LQ_TF3rd_c248/f1p0/6227	2	24.117	1	21	4487	4507	UUAAUUUGAAUCGGAGGGAGU	:: ::::::::: ::::::::	ACCCCCUCCGAUCCAAAUUAA	Translation		1
novel_83	i2_LQ_TF3rd_c4253/f1p0/2154	2	20.953	1	24	2102	2125	AUAUUUUAGUUGUAGAUACAUCUA	:.::::::::::.::.:.::::.:	UGGAUGUAUCUAUAAUUGAAAUGU	Cleavage		2
novel_83	i3_LQ_TF3rd_c6141/f1p0/3727	2	19.494	1	24	1626	1649	AUAUUUUAGUUGUAGAUACAUCUA	::::::::::::.::::::::: :	UAGAUGUAUCUAUAACUAAAAUUU	Cleavage		1
novel_83	i1_LQ_TF3rd_c52378/f1p0/1954	2	24.525	1	24	706	729	AUAUUUUAGUUGUAGAUACAUCUA	:::::::::::::::::: :::.:	UAGAUGUAUCUACAACUAUAAUGU	Cleavage		1
novel_83	i3_LQ_TF3rd_c6264/f1p0/3322	2	19.721	1	24	1757	1780	AUAUUUUAGUUGUAGAUACAUCUA	:::::::::::.:::::::::.	CAGAUGUAUCUAUAACUAAAAUGC	Cleavage		1
novel_83	i2_LQ_TF3rd_c19511/f1p0/2680	2	19.581	1	24	308	331	AUAUUUUAGUUGUAGAUACAUCUA	::::::::::::::.::::::.	CAGAUGUAUCUACAAUUAAAAUGG	Cleavage		1
novel_83	i14_LQ_TF3rd_c3/f1p0/14815	2	18.593	1	24	14733	14756	AUAUUUUAGUUGUAGAUACAUCUA	:::::::::::.:: :.::::::	CAGAUGUAUCUAUAAAUGAAAUAU	Translation		1
novel_83	i4_LQ_TF3rd_c23086/f1p0/4926	2	18.593	1	24	4713	4736	AUAUUUUAGUUGUAGAUACAUCUA	:::::::::::.:: :.::::::	CAGAUGUAUCUAUAAAUGAAAUAU	Translation		1
novel_83	i0_LQ_TF3rd_c68443/f1p2/617	2	16.379	1	24	525	548	AUAUUUUAGUUGUAGAUACAUCUA	:.:::::: ::: :::::::::::	UGGAUGUACCUAGAACUAAAAUAU	Cleavage		1
novel_83	i5_LQ_TF3rd_c4717/f1p0/5515	2	18.258	1	24	5361	5384	AUAUUUUAGUUGUAGAUACAUCUA	.::::::::::.:: :.::::::	CGGAUGUAUCUAUAAAUGAAAUAU	Translation		1
novel_83	i5_LQ_TF3rd_c3629/f1p0/5212	2	24.167	1	24	3475	3498	AUAUUUUAGUUGUAGAUACAUCUA	::: :::::::.:::::::::.	CAGAGGUAUCUAUAACUAAAAUGC	Cleavage		1
novel_83	i3_LQ_TF3rd_c8158/f1p0/3910	2	12.254	1	24	3869	3892	AUAUUUUAGUUGUAGAUACAUCUA	:::::::::.: .::::::::	CGAAUGUAUCUAUAUUUAAAAUAU	Translation		1
novel_83	i3_LQ_TF3rd_c2730/f1p0/3586	2	20.734	1	24	3391	3414	AUAUUUUAGUUGUAGAUACAUCUA	:::::::::.: .::::::::	CGAAUGUAUCUAUAUUUAAAAUAU	Translation		1
novel_83	i1_LQ_TF3rd_c46115/f1p0/1472	2	16.266	1	24	1427	1450	AUAUUUUAGUUGUAGAUACAUCUA	:::::::::.: .::::::::	CGAAUGUAUCUAUAUUUAAAAUAU	Translation		1
novel_83	i7_LQ_TF3rd_c362/f1p0/7306	2	14.201	1	24	6846	6869	AUAUUUUAGUUGUAGAUACAUCUA	:::::.:: ::.::::::::	AAAUUGUAUUUAAAAUUAAAAUAU	Cleavage		1
novel_83	i4_LQ_TF3rd_c23437/f1p3/5008	2	14.621	1	24	4607	4630	AUAUUUUAGUUGUAGAUACAUCUA	:::::.:: ::.::::::::	AAAUUGUAUUUAAAAUUAAAAUAU	Cleavage		1
novel_83	i4_HQ_TF3rd_c2138/f2p0/4794	2	14.621	1	24	4394	4417	AUAUUUUAGUUGUAGAUACAUCUA	:::::.:: ::.::::::::	AAAUUGUAUUUAAAAUUAAAAUAU	Cleavage		1
novel_87	i3_LQ_TF3rd_c6838/f1p10/3072	2	15.913	1	24	678	701	AUCUGUAUCUAGAAAAAGUUGAGU	::::::: ::::::: ::::::::	ACUCAACAUUUUCUACAUACAGAU	Translation		1
novel_87	i3_LQ_TF3rd_c12644/f1p0/3337	2	15.77	1	24	907	930	AUCUGUAUCUAGAAAAAGUUGAGU	::::::: ::::::: ::::::::	ACUCAACAUUUUCUACAUACAGAU	Translation		1
novel_87	i3_LQ_TF3rd_c11093/f1p2/3818	2	20.26	1	24	1073	1096	AUCUGUAUCUAGAAAAAGUUGAGU	:::::::::. ::::::.:::	AAGCAACUUUUUUGAGAUACGGAU	Translation		2
novel_87	i4_LQ_TF3rd_c26078/f1p0/4107	2	15.913	1	24	806	829	AUCUGUAUCUAGAAAAAGUUGAGU	::::::: ::::::: ::::::::	ACUCAACAUUUUCUACAUACAGAU	Translation		1
novel_87	i4_LQ_TF3rd_c2972/f1p2/4637	2	15.913	1	24	668	691	AUCUGUAUCUAGAAAAAGUUGAGU	::::::: ::::::: ::::::::	ACUCAACAUUUUCUACAUACAGAU	Translation		1
novel_87	i6_LQ_TF3rd_c767/f1p0/6653	2	15.322	1	24	2342	2365	AUCUGUAUCUAGAAAAAGUUGAGU	:::::: ::::::::::::	UCCGAACUUUGUCUAGAUACAGAA	Cleavage		2
novel_87	i4_LQ_TF3rd_c10227/f1p0/4762	2	19.58	1	24	1894	1917	AUCUGUAUCUAGAAAAAGUUGAGU	:.:.:::::: ::::::::..:::	AUUUAACUUUGUCUAGAUAUGGAU	Cleavage		2
novel_87	i4_LQ_TF3rd_c14531/f1p0/4859	2	19.58	1	24	1897	1920	AUCUGUAUCUAGAAAAAGUUGAGU	:.:.:::::: ::::::::..:::	AUUUAACUUUGUCUAGAUAUGGAU	Cleavage		2
novel_87	i5_LQ_TF3rd_c2690/f1p0/5850	2	13.924	1	24	4282	4305	AUCUGUAUCUAGAAAAAGUUGAGU	:: .:::::::::::::.:::	CAGCAUUUUUUUCUAGAUACGGAU	Cleavage		1
novel_87	i5_LQ_TF3rd_c4976/f1p0/5889	2	15.761	1	24	5702	5725	AUCUGUAUCUAGAAAAAGUUGAGU	::::.:::::::: ::::.:::	CGUCAAUUUUUUCUAUAUACGGAU	Translation		1
novel_87	i3_LQ_TF3rd_c8294/f1p0/3312	2	15.451	1	24	3225	3248	AUCUGUAUCUAGAAAAAGUUGAGU	:::. ::::::::::::.:::	UUGCAAUCUUUUCUAGAUACGGAU	Cleavage		1
novel_87	i5_LQ_TF3rd_c5123/f1p0/5075	2	15.322	1	24	2364	2387	AUCUGUAUCUAGAAAAAGUUGAGU	:::::: ::::::::::::	UCCGAACUUUGUCUAGAUACAGAA	Cleavage		1
novel_87	i5_LQ_TF3rd_c3777/f1p0/5378	2	15.322	1	24	2269	2292	AUCUGUAUCUAGAAAAAGUUGAGU	:::::: ::::::::::::	UCCGAACUUUGUCUAGAUACAGAA	Cleavage		1
novel_87	i5_LQ_TF3rd_c4282/f1p0/5548	2	15.322	1	24	2348	2371	AUCUGUAUCUAGAAAAAGUUGAGU	:::::: ::::::::::::	UCCGAACUUUGUCUAGAUACAGAA	Cleavage		1
osa-miR1432-5p	i3_LQ_TF3rd_c8034/f1p0/3755	2	24.416	1	21	141	161	AUCAGGAGAGAUGACACCGAC	::.:::::::::::::::: :	GUUGGUGUCAUCUCUCCUGCU	Cleavage		1
osa-miR1432-5p	i6_LQ_TF3rd_c1729/f1p0/6040	2	21.175	1	21	4762	4782	AUCAGGAGAGAUGACACCGAC	::::: ::::: ::::::::	UUCGGUAUCAUCACUCCUGAU	Translation		1
osa-miR1432-5p	i4_LQ_TF3rd_c10617/f1p17/4948	2	22.722	1	21	3759	3779	AUCAGGAGAGAUGACACCGAC	::::: ::::: ::::::::	UUCGGUAUCAUCACUCCUGAU	Translation		1
osa-miR1432-5p	i5_LQ_TF3rd_c7399/f1p0/5025	2	21.175	1	21	3794	3814	AUCAGGAGAGAUGACACCGAC	::::: ::::: ::::::::	UUCGGUAUCAUCACUCCUGAU	Translation		1
osa-miR1432-5p	i4_LQ_TF3rd_c6892/f1p0/4975	2	22.307	1	21	3795	3815	AUCAGGAGAGAUGACACCGAC	::::: ::::: ::::::::	UUCGGUAUCAUCACUCCUGAU	Translation		1
osa-miR1432-5p	i4_HQ_TF3rd_c26875/f4p0/4290	2	21.175	1	21	3056	3076	AUCAGGAGAGAUGACACCGAC	::::: ::::: ::::::::	UUCGGUAUCAUCACUCCUGAU	Translation		1
osa-miR1432-5p	i3_LQ_TF3rd_c3125/f1p2/3771	2	22.307	1	21	2485	2505	AUCAGGAGAGAUGACACCGAC	::::: ::::: ::::::::	UUCGGUAUCAUCACUCCUGAU	Translation		1
osa-miR1432-5p	i3_LQ_TF3rd_c3847/f1p0/3630	2	21.175	1	21	2348	2368	AUCAGGAGAGAUGACACCGAC	::::: ::::: ::::::::	UUCGGUAUCAUCACUCCUGAU	Translation		1
osa-miR1432-5p	i3_LQ_TF3rd_c15208/f1p5/3534	2	21.175	1	21	2364	2384	AUCAGGAGAGAUGACACCGAC	::::: ::::: ::::::::	UUCGGUAUCAUCACUCCUGAU	Translation		1
osa-miR1432-5p	i3_HQ_TF3rd_c1631/f3p4/3517	2	21.175	1	21	2245	2265	AUCAGGAGAGAUGACACCGAC	::::: ::::: ::::::::	UUCGGUAUCAUCACUCCUGAU	Translation		1
osa-miR1432-5p	i3_LQ_TF3rd_c8094/f1p0/3481	2	21.175	1	21	2192	2212	AUCAGGAGAGAUGACACCGAC	::::: ::::: ::::::::	UUCGGUAUCAUCACUCCUGAU	Translation		1
osa-miR1432-5p	i1_LQ_TF3rd_c28894/f1p3/1646	2	22.827	1	21	1543	1563	AUCAGGAGAGAUGACACCGAC	:: :::::: ::::::::::	UUCAGUGUCAACUCUCCUGAU	Translation		1
osa-miR1432-5p	i1_LQ_TF3rd_c28684/f1p0/1575	2	11.863	1	21	1532	1552	AUCAGGAGAGAUGACACCGAC	:: :::::: ::::::::::	UUCAGUGUCAACUCUCCUGAU	Translation		1
osa-miR1436	i6_LQ_TF3rd_c1244/f1p0/6297	2	14.794	1	21	3323	3343	ACAUUAUGGGACGGAGGGAGU	:::::::::::::.: :::::	ACUCCCUCCGUCCUAAAAUGU	Cleavage		2
osa-miR1436	i2_HQ_TF3rd_c1729/f3p0/2599	2	18.431	1	21	846	866	ACAUUAUGGGACGGAGGGAGU	:::::::::::::.: :::::	ACUCCCUCCGUCCUAAAAUGU	Cleavage		1
osa-miR1436	i1_LQ_TF3rd_c33855/f1p0/1479	2	12.987	1	21	1346	1366	ACAUUAUGGGACGGAGGGAGU	:::: ::::::::..::::::	ACUCACUCCGUCCUGUAAUGU	Cleavage		1
osa-miR1439	i2_LQ_TF3rd_c8776/f1p2/2422	2	11.937	1	21	737	757	UUUUGGAACGGAGUGAGUAUU	::::::: ::::::::..:::	AAUACUCCCUCCGUUCUGAAA	Cleavage		1
osa-miR1439	i3_LQ_TF3rd_c4373/f1p0/3875	2	12.875	1	21	2249	2269	UUUUGGAACGGAGUGAGUAUU	::::::: ::::::::..:::	AAUACUCCCUCCGUUCUGAAA	Cleavage		1
osa-miR1439	i4_LQ_TF3rd_c13471/f1p0/4294	2	7.878	1	21	3219	3239	UUUUGGAACGGAGUGAGUAUU	::::.:: :::.:::::::::	AAUAUUCCCUCUGUUCCAAAA	Cleavage		1
osa-miR1439	i2_LQ_TF3rd_c4315/f1p0/2112	2	14.547	1	21	2076	2096	UUUUGGAACGGAGUGAGUAUU	:.:::::.:::: ::.:::::	AGUACUCGCUCCAUUUCAAAA	Translation		1
osa-miR1439	i4_LQ_TF3rd_c3766/f1p0/4674	2	9.464	1	21	1572	1592	UUUUGGAACGGAGUGAGUAUU	.:::::. ::::::::.::::	GAUACUUCCUCCGUUCUAAAA	Cleavage		1
osa-miR1439	i5_LQ_TF3rd_c902/f1p0/5340	2	7.76	1	21	2008	2028	UUUUGGAACGGAGUGAGUAUU	:::::: ::::::::..:::	UAUACUCCCUCCGUUCUGAAA	Cleavage		1
osa-miR1439	i5_LQ_TF3rd_c961/f1p20/5765	2	15.255	1	21	1105	1125	UUUUGGAACGGAGUGAGUAUU	:::::: ::::::::..:::	CAUACUCCCUCCGUUCUGAAA	Cleavage		1
osa-miR1439	i1_LQ_TF3rd_c50525/f1p0/1348	2	11.135	1	21	1314	1334	UUUUGGAACGGAGUGAGUAUU	:.::::: ::::::::::::	AGUACUCCAUCCGUUCCAAAA	Cleavage		1
osa-miR1439	i3_LQ_TF3rd_c6554/f1p0/3952	2	7.637	1	21	1903	1923	UUUUGGAACGGAGUGAGUAUU	:.:::: :::::::::::::	AGUACUACCUCCGUUCCAAAA	Cleavage		1
osa-miR1439	i5_LQ_TF3rd_c4092/f1p0/5072	2	24.223	1	21	2462	2482	UUUUGGAACGGAGUGAGUAUU	.::::: :::::::::::::	GAUACUACCUCCGUUCCAAAA	Cleavage		1
osa-miR1439	i3_LQ_TF3rd_c6893/f1p0/3494	2	13.749	1	21	2670	2690	UUUUGGAACGGAGUGAGUAUU	.::::: ::::::::::::	UGUACUCCCUCCGUUCCAAAU	Cleavage		1
osa-miR1439	i3_LQ_TF3rd_c12809/f1p0/3859	2	17.626	1	21	1371	1391	UUUUGGAACGGAGUGAGUAUU	:::::::::::: .:::::	UCUACUCACUCCGUCUCAAAA	Cleavage		1
osa-miR1439	i1_LQ_TF3rd_c8429/f1p0/1928	2	19.744	1	21	307	327	UUUUGGAACGGAGUGAGUAUU	: ::::::::::: ::::::	ACUACUCACUCCGAUCCAAAU	Cleavage		1
osa-miR1439	i4_LQ_TF3rd_c14398/f1p1/4429	2	11.11	1	21	810	830	UUUUGGAACGGAGUGAGUAUU	.::::: ::::::::..:::	UGUACUCCCUCCGUUCUGAAA	Cleavage		1
osa-miR1439	i4_LQ_TF3rd_c26430/f1p0/4237	2	17.594	1	21	4069	4089	UUUUGGAACGGAGUGAGUAUU	:..:: :::::::::::::	UUUGUUCCCUCCGUUCCAAAA	Cleavage		1
osa-miR156a	i5_LQ_TF3rd_c3421/f1p0/5836	2	16.784	1	20	1313	1332	UGACAGAAGAGAGUGAGCAC	:::::::: .::::.:::::	GUGCUCACCUUCUUUUGUCA	Cleavage		1
osa-miR156a	i0_LQ_TF3rd_c9477/f1p0/457	2	13.723	1	20	342	361	UGACAGAAGAGAGUGAGCAC	:::::::: .::::.:::::	GUGCUCACCUUCUUUUGUCA	Cleavage		1
osa-miR156a	i5_LQ_TF3rd_c3661/f1p0/5606	2	16.454	1	20	2950	2969	UGACAGAAGAGAGUGAGCAC	::::::::::.::.::::	AUGCUCACUCUUUUUUGUCU	Cleavage		1
osa-miR156a	i5_LQ_TF3rd_c2177/f1p0/5255	2	19.332	1	20	2481	2500	UGACAGAAGAGAGUGAGCAC	::::::::::.::.::::	AUGCUCACUCUUUUUUGUCU	Cleavage		1
osa-miR156a	i4_LQ_TF3rd_c23345/f1p0/4944	2	18.274	1	20	2720	2739	UGACAGAAGAGAGUGAGCAC	::::::::::.::.::::	AUGCUCACUCUUUUUUGUCU	Cleavage		1
osa-miR156c-3p	i5_LQ_TF3rd_c1362/f1p0/5268	2	19.836	1	22	3520	3541	GCUCACUUCUCUCUCUGUCAGC	:..:::::::::::::.:.	UUAGGUAGAGAGAGAAGUGGGU	Cleavage		1
osa-miR156c-3p	i0_LQ_TF3rd_c11103/f1p0/741	2	14.299	1	22	67	88	GCUCACUUCUCUCUCUGUCAGC	:: :::::::::::::::	AGAGAGAGAGAGAGAAGUGAGA	Cleavage		1
osa-miR156c-3p	i0_LQ_TF3rd_c8235/f1p0/882	2	20.879	1	22	27	48	GCUCACUUCUCUCUCUGUCAGC	:: :::::::::::::::	AGAGAGAGAGAGAGAAGUGAGA	Cleavage		1
osa-miR156c-3p	i1_LQ_TF3rd_c59952/f1p0/1724	2	18.467	1	22	23	44	GCUCACUUCUCUCUCUGUCAGC	:: :::::::::::::::	CGAGAGAGAGAGAGAAGUGAGA	Cleavage		1
osa-miR156c-3p	i3_LQ_TF3rd_c12220/f1p0/3594	2	19.254	1	22	2617	2638	GCUCACUUCUCUCUCUGUCAGC	:::: .::::::::::::.	AUAGACAUGGAGAGAAGUGAGU	Cleavage		1
osa-miR156f-3p	i4_LQ_TF3rd_c3086/f1p0/4508	2	19.386	1	22	3845	3866	GCUCACUUCUCUUUCUGUCAGC	::::::: ::: ::::::::::	GCUGACAAAAACAGAAGUGAGC	Translation		1
osa-miR156k	i0_LQ_TF3rd_c33056/f1p0/925	2	17.808	1	21	47	67	UGACAGAAGAGAGAGAGCACA	: ::::::::::::::: ::.	UCUGCUCUCUCUCUUCUUUCG	Cleavage		1
osa-miR156l-5p	i5_LQ_TF3rd_c3661/f1p0/5606	2	16.454	1	21	2949	2969	CGACAGAAGAGAGUGAGCAUA	::::::::::::.::.::::	UAUGCUCACUCUUUUUUGUCU	Cleavage		1
osa-miR156l-5p	i5_LQ_TF3rd_c2177/f1p0/5255	2	19.332	1	21	2480	2500	CGACAGAAGAGAGUGAGCAUA	::::::::::::.::.::::	UAUGCUCACUCUUUUUUGUCU	Cleavage		1
osa-miR156l-5p	i4_LQ_TF3rd_c23345/f1p0/4944	2	18.274	1	21	2719	2739	CGACAGAAGAGAGUGAGCAUA	::::::::::::.::.::::	UAUGCUCACUCUUUUUUGUCU	Cleavage		1
osa-miR156l-5p	i1_LQ_TF3rd_c6471/f1p0/1416	2	16.083	1	21	1158	1178	CGACAGAAGAGAGUGAGCAUA	.::.:::.:::.::.:::::	GGUGUUCAUUCUUUUUUGUCG	Cleavage		1
osa-miR156l-5p	i1_LQ_TF3rd_c33364/f1p0/1357	2	18.958	1	21	1273	1293	CGACAGAAGAGAGUGAGCAUA	.::.:::.:::.::.:::::	GGUGUUCAUUCUUUUUUGUCG	Cleavage		1
osa-miR156l-5p	i1_LQ_TF3rd_c40707/f1p0/1232	2	14.641	1	21	1145	1165	CGACAGAAGAGAGUGAGCAUA	.::.:::.:::.::.:::::	GGUGUUCAUUCUUUUUUGUCG	Cleavage		1
osa-miR156l-5p	i0_LQ_TF3rd_c17714/f1p0/226	2	17.83	1	21	145	165	CGACAGAAGAGAGUGAGCAUA	.::.:::.:::.::.:::::	GGUGUUCAUUCUUUUUUGUCG	Cleavage		1
osa-miR156l-5p	i4_LQ_TF3rd_c4943/f1p0/4532	2	15.722	1	21	43	63	CGACAGAAGAGAGUGAGCAUA	::::: ::::: :::::::	CUUGCUCUCUCUCCUCUGUCG	Cleavage		1
osa-miR159a.1	i5_LQ_TF3rd_c1548/f1p0/5258	2	11.376	1	21	2734	2754	UUUGGAUUGAAGGGAGCUCUG	:: .:.:::::::::::::	AUGAAUUUCCUUCAAUCCAAA	Cleavage		1
osa-miR159a.1	i5_LQ_TF3rd_c2240/f1p3/5990	2	17.525	1	21	4935	4955	UUUGGAUUGAAGGGAGCUCUG	:: ::.::::::.::::::	AUGAUCUUCCUUCAGUCCAAA	Cleavage		2
osa-miR159c	i4_LQ_TF3rd_c6829/f1p0/4555	2	15.309	1	21	130	150	AUUGGAUUGAAGGGAGCUCCA	:::.::.:: :::::::::	AUGAGUUCUCUGCAAUCCAAU	Translation		1
osa-miR159d	i4_LQ_TF3rd_c6829/f1p0/4555	2	15.309	1	21	130	150	AUUGGAUUGAAGGGAGCUCCG	:::.::.:: :::::::::	AUGAGUUCUCUGCAAUCCAAU	Translation		1
osa-miR159e	i4_LQ_TF3rd_c6829/f1p0/4555	2	15.309	1	21	130	150	AUUGGAUUGAAGGGAGCUCCU	: :::.::.:: :::::::::	AUGAGUUCUCUGCAAUCCAAU	Translation		1
osa-miR159f	i4_LQ_TF3rd_c6660/f1p18/4548	2	12.978	1	21	380	400	CUUGGAUUGAAGGGAGCUCUA	::::.::: ::.::::::::	CAGAGUUCCGUUUAAUCCAAG	Cleavage		1
osa-miR159f	i4_LQ_TF3rd_c21167/f1p0/4741	2	16.867	1	21	1365	1385	CUUGGAUUGAAGGGAGCUCUA	.::::::. ::::::.::::	GGGAGCUCUAUUCAAUUCAAG	Cleavage		1
osa-miR160a-5p	i4_LQ_TF3rd_c21934/f1p0/4868	2	22.497	1	21	1327	1347	UGCCUGGCUCCCUGUAUGCCA	: ::: ::::: :::::::::	UUGCAGACAGGCAGCCAGGCA	Translation		1
osa-miR160a-5p	i4_HQ_TF3rd_c11934/f3p0/4818	2	22.497	1	21	1026	1046	UGCCUGGCUCCCUGUAUGCCA	: ::: ::::: :::::::::	UUGCAGACAGGCAGCCAGGCA	Translation		1
osa-miR160e-5p	i4_LQ_TF3rd_c21934/f1p0/4868	2	22.497	1	21	1327	1347	UGCCUGGCUCCCUGUAUGCCG	::: ::::: :::::::::	UUGCAGACAGGCAGCCAGGCA	Translation		1
osa-miR160e-5p	i4_HQ_TF3rd_c11934/f3p0/4818	2	22.497	1	21	1026	1046	UGCCUGGCUCCCUGUAUGCCG	::: ::::: :::::::::	UUGCAGACAGGCAGCCAGGCA	Translation		1
osa-miR164a	i7_LQ_TF3rd_c112/f1p0/7710	2	21.08	1	21	4631	4651	UGGAGAAGCAGGGCACGUGCA	:: :::::::: :::::::	CUCAAGUGCCCUGAUUCUCCA	Cleavage		1
osa-miR164d	i7_LQ_TF3rd_c112/f1p0/7710	2	21.08	1	21	4631	4651	UGGAGAAGCAGGGCACGUGCU	:: :::::::: :::::::	CUCAAGUGCCCUGAUUCUCCA	Cleavage		1
osa-miR164e	i7_LQ_TF3rd_c112/f1p0/7710	2	21.08	1	21	4631	4651	UGGAGAAGCAGGGCACGUGAG	:::: :::::::: :::::::	CUCAAGUGCCCUGAUUCUCCA	Cleavage		1
osa-miR166k-3p	i2_LQ_TF3rd_c14590/f1p0/2763	2	22.011	1	21	399	419	UCGGACCAGGCUUCAAUCCCU	::. ::::::::::::::.	CCGGGAUGAAGCCUGGUCCGG	Cleavage		1
osa-miR166k-3p	i2_LQ_TF3rd_c12215/f1p0/2982	2	21.056	1	21	853	873	UCGGACCAGGCUUCAAUCCCU	::. ::::::::::::::.	UUGGGAUGAAGCCUGGUCCGG	Cleavage		1
osa-miR166k-3p	i3_HQ_TF3rd_c1971/f2p0/3145	2	22.011	1	21	935	955	UCGGACCAGGCUUCAAUCCCU	::. ::::::::::::::.	CCGGGAUGAAGCCUGGUCCGG	Cleavage		1
osa-miR166k-3p	i3_LQ_TF3rd_c14891/f1p0/3493	2	23.932	1	21	825	845	UCGGACCAGGCUUCAAUCCCU	::. ::::::::::::::.	CUGGGAUGAAGCCUGGUCCGG	Cleavage		1
osa-miR167e-3p	i4_LQ_TF3rd_c14010/f1p0/4335	2	11.748	1	21	627	647	AGAUCAUGUUGCAGCUUCACU	:: ::.:::::::::::.:	CUUGUAGUUGCAACAUGAUUU	Cleavage		1
osa-miR167h-3p	i5_HQ_TF3rd_c466/f3p0/5582	2	18.283	1	21	553	573	AGGUCAUGCUGUAGUUUCAUC	:::::::.::::.:::::	UCUGAAACUGCAGCGUGACCG	Cleavage		1
osa-miR167h-3p	i4_LQ_TF3rd_c2302/f1p0/5030	2	7.931	1	21	3291	3311	AGGUCAUGCUGUAGUUUCAUC	:::::::::::.:: ::::	UCUGAAACUACAGUAUCACCU	Cleavage		2
osa-miR167h-3p	i7_LQ_TF3rd_c184/f1p0/7359	2	7.931	1	21	5626	5646	AGGUCAUGCUGUAGUUUCAUC	:::::::::::.:: ::::	UCUGAAACUACAGUAUCACCU	Cleavage		1
osa-miR167h-3p	i5_LQ_TF3rd_c6716/f1p0/5249	2	14.762	1	21	1905	1925	AGGUCAUGCUGUAGUUUCAUC	:::: .::.::::::::::	ACUGAAUUUAUAGCAUGACCU	Cleavage		1
osa-miR168a-5p	i2_LQ_TF3rd_c7059/f1p0/2234	2	18.907	1	21	447	467	UCGCUUGGUGCAGAUCGGGAC	.:.:::.:::::::::.::	AGUCUGAUUUGCACCAAGUGA	Cleavage		1
osa-miR169a	i1_LQ_TF3rd_c84312/f1p6/1459	2	19.168	1	21	1152	1172	CAGCCAAGGAUGACUUGCCGA	.::::: ::::::::::::	GUGGCAAUUCAUCCUUGGCUU	Cleavage		1
osa-miR169b	i1_LQ_TF3rd_c84312/f1p6/1459	2	19.168	1	21	1152	1172	CAGCCAAGGAUGACUUGCCGG	.::::: ::::::::::::	GUGGCAAUUCAUCCUUGGCUU	Cleavage		1
osa-miR169e	i1_LQ_TF3rd_c84312/f1p6/1459	2	19.168	1	21	1152	1172	UAGCCAAGGAUGACUUGCCGG	.::::: ::::::::::::	GUGGCAAUUCAUCCUUGGCUU	Cleavage		1
osa-miR169f.1	i1_LQ_TF3rd_c84312/f1p6/1459	2	19.168	1	21	1152	1172	UAGCCAAGGAUGACUUGCCUA	::::: ::::::::::::	GUGGCAAUUCAUCCUUGGCUU	Cleavage		1
osa-miR169h	i1_LQ_TF3rd_c84312/f1p6/1459	2	19.168	1	21	1152	1172	UAGCCAAGGAUGACUUGCCUG	::::: ::::::::::::	GUGGCAAUUCAUCCUUGGCUU	Cleavage		1
osa-miR169n	i2_LQ_TF3rd_c19003/f1p0/2444	2	19.744	1	21	2064	2084	UAGCCAAGAAUGACUUGCCUA	::::::: ::::::::::::	UAGGCAAAUCAUUCUUGGCUC	Cleavage		1
osa-miR169n	i1_LQ_TF3rd_c45769/f1p0/1881	2	15.931	1	21	1714	1734	UAGCCAAGAAUGACUUGCCUA	:::::: ::::::::::::	CAGGCAAUUCAUUCUUGGCUU	Cleavage		1
osa-miR169n	i4_LQ_TF3rd_c2592/f1p0/4937	2	15.746	1	21	3247	3267	UAGCCAAGAAUGACUUGCCUA	:::::: ::::::::::::	CAGGCAAUUCAUUCUUGGCUU	Cleavage		1
osa-miR172a	i5_LQ_TF3rd_c4887/f1p0/5889	2	22.874	1	21	3600	3620	AGAAUCUUGAUGAUGCUGCAU	: : ::::::::::.::::.:	ACGAAGCAUCAUCAGGAUUUU	Cleavage		1
osa-miR172a	i4_LQ_TF3rd_c17173/f1p0/4228	2	22.577	1	21	1739	1759	AGAAUCUUGAUGAUGCUGCAU	:: :::::::..:::::::	UGGCCGCAUCAUUGAGAUUCU	Cleavage		1
osa-miR172b	i6_LQ_TF3rd_c513/f1p0/6297	2	20.865	1	21	3170	3190	GGAAUCUUGAUGAUGCUGCAU	:::::::: .:::::::::.:	AUGCAGCAAUAUCAAGAUUUC	Cleavage		1
osa-miR172b	i0_LQ_TF3rd_c7669/f1p0/972	2	13.117	1	21	612	632	GGAAUCUUGAUGAUGCUGCAU	:::::::: ::::.:::::.	CUGCAGCAUAAUCAGGAUUCU	Cleavage		1
osa-miR1863a	i5_LQ_TF3rd_c4450/f1p0/5824	2	20.235	1	24	21	44	AGCUCUGAUACCAUGUUAGAUUAG	:: : ::::::::::::::::	AAAAGCCUACAUGGUAUCAGAGCU	Cleavage		1
osa-miR1863a	i4_LQ_TF3rd_c19878/f1p0/4416	2	21.614	1	24	167	190	AGCUCUGAUACCAUGUUAGAUUAG	::: :::::::::::::::::	GAAAUACAACAUGGUAUCAGAGCU	Cleavage		1
osa-miR1863a	i4_LQ_TF3rd_c7010/f1p0/4494	2	16.325	1	24	22	45	AGCUCUGAUACCAUGUUAGAUUAG	:::: ::::::::::::::::	AAAAUCCUACAUGGUAUCAGAGCU	Cleavage		1
osa-miR1863a	i4_LQ_TF3rd_c15566/f1p0/4993	2	21.614	1	24	379	402	AGCUCUGAUACCAUGUUAGAUUAG	::: :::::::::::::::::	GAAAUACAACAUGGUAUCAGAGCU	Cleavage		1
osa-miR1863a	i1_HQ_TF3rd_c10742/f10p0/1725	2	13.049	1	24	25	47	AGCUCUGAUACCAUGUUAGAUUAG	:::: :::::::::::::::::	AAAAUC-AACAUGGUAUCAGAGCU	Cleavage		1
osa-miR1863a	i3_LQ_TF3rd_c9639/f1p0/3162	2	16.4	1	24	19	41	AGCUCUGAUACCAUGUUAGAUUAG	:::: :::::::::::::::::	GAAAUC-AACAUGGUAUCAGAGCU	Cleavage		1
osa-miR1863a	i3_LQ_TF3rd_c7123/f1p0/3311	2	17.352	1	24	25	47	AGCUCUGAUACCAUGUUAGAUUAG	:::: :::::::::::::::::	GAAAUC-AACAUGGUAUCAGAGCU	Cleavage		1
osa-miR1863a	i4_LQ_TF3rd_c16777/f1p0/4202	2	9.729	1	24	22	44	AGCUCUGAUACCAUGUUAGAUUAG	:.:::: :::::::::::::::	AAAGUCUA-CAUGGUAUCAGAGCU	Cleavage		1
osa-miR1863a	i4_HQ_TF3rd_c1625/f2p0/4310	2	20.193	1	24	25	47	AGCUCUGAUACCAUGUUAGAUUAG	:.:::: :::::::::::::::	AGAGUCUA-CAUGGUAUCAGAGCU	Cleavage		1
osa-miR1863a	i4_LQ_TF3rd_c10446/f1p0/4524	2	17.761	1	24	24	46	AGCUCUGAUACCAUGUUAGAUUAG	:.:::: :::::::::::::::	AAAGUCUA-CAUGGUAUCAGAGCU	Cleavage		1
osa-miR1863a	i5_LQ_TF3rd_c3436/f1p1/5326	2	23.044	1	24	22	44	AGCUCUGAUACCAUGUUAGAUUAG	:.:::: :::::::::::::::	AGAGUCUA-CAUGGUAUCAGAGCU	Cleavage		1
osa-miR1863a	i2_LQ_TF3rd_c19569/f1p2/2233	2	17.177	1	24	54	77	AGCUCUGAUACCAUGUUAGAUUAG	:: : ::::::::::::::::	GCAAGCCAACAUGGUAUCAGAGCA	Cleavage		1
osa-miR1863a	i4_LQ_TF3rd_c19700/f1p0/4979	2	20.887	1	24	47	70	AGCUCUGAUACCAUGUUAGAUUAG	:: ::::::::::::::::	UGGUUCCAACAUGGUAUCAGAGCG	Cleavage		1
osa-miR1863a	i0_LQ_TF3rd_c47612/f1p0/863	2	16.575	1	24	382	405	AGCUCUGAUACCAUGUUAGAUUAG	:::::::::::::::::	CAUUCACAACAUGGUAUCAGAGCU	Cleavage		1
osa-miR1863a	i1_LQ_TF3rd_c81309/f1p0/1961	2	15.127	1	24	1928	1951	AGCUCUGAUACCAUGUUAGAUUAG	:::::::::::::::::	CAUUCACAACAUGGUAUCAGAGCU	Cleavage		1
osa-miR1863a	i1_HQ_TF3rd_c13269/f3p0/1965	2	15.108	1	24	1929	1952	AGCUCUGAUACCAUGUUAGAUUAG	:::::::::::::::::	CAUUCACAACAUGGUAUCAGAGCU	Cleavage		1
osa-miR1863a	i4_LQ_TF3rd_c2445/f1p0/4364	2	14.122	1	24	71	94	AGCUCUGAUACCAUGUUAGAUUAG	:::::::::::::::::	AAAUUACAACAUGGUAUCAGAGCU	Cleavage		1
osa-miR1863a	i4_LQ_TF3rd_c10173/f1p0/4841	2	16.797	1	24	25	48	AGCUCUGAUACCAUGUUAGAUUAG	:::::::::::::::::	CCCCAACAACAUGGUAUCAGAGCU	Cleavage		1
osa-miR1863a	i5_LQ_TF3rd_c6343/f1p2/5567	2	19.5	1	24	606	629	AGCUCUGAUACCAUGUUAGAUUAG	:::::::::::::::::	CAUUCACAACAUGGUAUCAGAGCU	Cleavage		1
osa-miR1863a	i0_LQ_TF3rd_c15762/f1p0/267	2	24.838	1	24	16	39	AGCUCUGAUACCAUGUUAGAUUAG	:: : ::::::::::::::::	AAAAGCCUACAUGGUAUCAGAGCU	Cleavage		1
osa-miR1863a	i0_LQ_TF3rd_c3633/f1p1/727	2	20.235	1	24	21	44	AGCUCUGAUACCAUGUUAGAUUAG	:: : ::::::::::::::::	AAAAGCCUACAUGGUAUCAGAGCU	Cleavage		1
osa-miR1863a	i0_LQ_TF3rd_c81393/f1p297/1074	2	20.254	1	24	25	48	AGCUCUGAUACCAUGUUAGAUUAG	:: : ::::::::::::::::	AAAAGCCUACAUGGUAUCAGAGCU	Cleavage		1
osa-miR1863a	i2_LQ_TF3rd_c2923/f1p11/2986	2	16.832	1	24	21	44	AGCUCUGAUACCAUGUUAGAUUAG	:: : ::::::::::::::::	AAAAGCCUACAUGGUAUCAGAGCU	Cleavage		1
osa-miR1863a	i3_LQ_TF3rd_c6505/f1p0/3818	2	18.098	1	24	21	44	AGCUCUGAUACCAUGUUAGAUUAG	:: : ::::::::::::::::	AAAAGCCUACAUGGUAUCAGAGCU	Cleavage		1
osa-miR1863a	i3_LQ_TF3rd_c3855/f1p0/3751	2	17.613	1	24	25	48	AGCUCUGAUACCAUGUUAGAUUAG	:: : ::::::::::::::::	AAAAGCCUACAUGGUAUCAGAGCU	Cleavage		1
osa-miR1863a	i4_LQ_TF3rd_c16798/f1p0/4136	2	20.44	1	24	25	48	AGCUCUGAUACCAUGUUAGAUUAG	:: : ::::::::::::::::	AAAAGCCUACAUGGUAUCAGAGCU	Cleavage		1
osa-miR1863a	i4_LQ_TF3rd_c16918/f1p0/4119	2	19.75	1	24	21	44	AGCUCUGAUACCAUGUUAGAUUAG	:: : ::::::::::::::::	AAAAGCCUACAUGGUAUCAGAGCU	Cleavage		1
osa-miR1863a	i4_HQ_TF3rd_c27076/f13p0/4215	2	20.235	1	24	21	44	AGCUCUGAUACCAUGUUAGAUUAG	:: : ::::::::::::::::	AAAAGCCUACAUGGUAUCAGAGCU	Cleavage		1
osa-miR1863a	i4_LQ_TF3rd_c16451/f1p0/4227	2	22.72	1	24	17	40	AGCUCUGAUACCAUGUUAGAUUAG	:: : ::::::::::::::::	AAAAGCCUACAUGGUAUCAGAGCU	Cleavage		1
osa-miR1863a	i4_LQ_TF3rd_c16684/f1p0/4287	2	20.544	1	24	25	48	AGCUCUGAUACCAUGUUAGAUUAG	:: : ::::::::::::::::	AAAAGCCUACAUGGUAUCAGAGCU	Cleavage		1
osa-miR1863a	i4_LQ_TF3rd_c12813/f1p0/4298	2	17.386	1	24	24	47	AGCUCUGAUACCAUGUUAGAUUAG	:: : ::::::::::::::::	AAAAGCCUACAUGGUAUCAGAGCU	Cleavage		1
osa-miR1863a	i4_LQ_TF3rd_c6703/f1p1/4319	2	17.154	1	24	22	45	AGCUCUGAUACCAUGUUAGAUUAG	:: : ::::::::::::::::	AAAAGCCUACAUGGUAUCAGAGCU	Cleavage		1
osa-miR1863a	i4_LQ_TF3rd_c12593/f1p3/4324	2	22.62	1	24	24	47	AGCUCUGAUACCAUGUUAGAUUAG	:: : ::::::::::::::::	AAAAGCCUACAUGGUAUCAGAGCU	Cleavage		1
osa-miR1863a	i4_LQ_TF3rd_c11672/f1p0/4318	2	20.235	1	24	21	44	AGCUCUGAUACCAUGUUAGAUUAG	:: : ::::::::::::::::	AAAAGCCUACAUGGUAUCAGAGCU	Cleavage		1
osa-miR1863a	i4_LQ_TF3rd_c20949/f1p0/4336	2	21.996	1	24	16	39	AGCUCUGAUACCAUGUUAGAUUAG	:: : ::::::::::::::::	AAAAGCCUACAUGGUAUCAGAGCU	Cleavage		1
osa-miR1863a	i4_LQ_TF3rd_c17156/f1p0/4207	2	16.483	1	24	20	43	AGCUCUGAUACCAUGUUAGAUUAG	:: : ::::::::::::::::	AAAAGCCUACAUGGUAUCAGAGCU	Cleavage		1
osa-miR1863a	i4_LQ_TF3rd_c22364/f1p0/4352	2	24.838	1	24	16	39	AGCUCUGAUACCAUGUUAGAUUAG	:: : ::::::::::::::::	AAAAGCCUACAUGGUAUCAGAGCU	Cleavage		1
osa-miR1863a	i4_LQ_TF3rd_c16935/f1p0/4353	2	20.254	1	24	25	48	AGCUCUGAUACCAUGUUAGAUUAG	:: : ::::::::::::::::	AAAAGCCUACAUGGUAUCAGAGCU	Cleavage		1
osa-miR1863a	i4_LQ_TF3rd_c22296/f1p0/4360	2	20.224	1	24	24	47	AGCUCUGAUACCAUGUUAGAUUAG	:: : ::::::::::::::::	AAAAGCCUACAUGGUAUCAGAGCU	Cleavage		1
osa-miR1863a	i4_LQ_TF3rd_c13709/f1p0/4360	2	19.597	1	24	21	44	AGCUCUGAUACCAUGUUAGAUUAG	:: : ::::::::::::::::	AAAAGCCUACAUGGUAUCAGAGCU	Cleavage		1
osa-miR1863a	i4_LQ_TF3rd_c24180/f1p0/4371	2	17.74	1	24	20	43	AGCUCUGAUACCAUGUUAGAUUAG	:: : ::::::::::::::::	AAAAGCCUACAUGGUAUCAGAGCU	Cleavage		1
osa-miR1863a	i4_LQ_TF3rd_c21340/f1p0/4342	2	20.224	1	24	24	47	AGCUCUGAUACCAUGUUAGAUUAG	:: : ::::::::::::::::	AAAAGCCUACAUGGUAUCAGAGCU	Cleavage		1
osa-miR1863a	i4_HQ_TF3rd_c11666/f2p0/4389	2	17.19	1	24	21	44	AGCUCUGAUACCAUGUUAGAUUAG	:: : ::::::::::::::::	AAAAGCCUACAUGGUAUCAGAGCU	Cleavage		1
osa-miR1863a	i4_HQ_TF3rd_c26805/f10p0/4391	2	20.235	1	24	21	44	AGCUCUGAUACCAUGUUAGAUUAG	:: : ::::::::::::::::	AAAAGCCUACAUGGUAUCAGAGCU	Cleavage		1
osa-miR1863a	i4_LQ_TF3rd_c25977/f1p64/4355	2	24.835	1	24	17	40	AGCUCUGAUACCAUGUUAGAUUAG	:: : ::::::::::::::::	AAAAGCCUACAUGGUAUCAGAGCU	Cleavage		1
osa-miR1863a	i4_LQ_TF3rd_c2198/f1p2/4417	2	24.838	1	24	16	39	AGCUCUGAUACCAUGUUAGAUUAG	:: : ::::::::::::::::	AAAAGCCUACAUGGUAUCAGAGCU	Cleavage		1
osa-miR1863a	i4_HQ_TF3rd_c1862/f3p0/4410	2	20.254	1	24	25	48	AGCUCUGAUACCAUGUUAGAUUAG	:: : ::::::::::::::::	AAAAGCCUACAUGGUAUCAGAGCU	Cleavage		1
osa-miR1863a	i4_LQ_TF3rd_c10465/f1p0/4276	2	20.53	1	24	20	43	AGCUCUGAUACCAUGUUAGAUUAG	:: : ::::::::::::::::	AAAAGCCUACAUGGUAUCAGAGCU	Cleavage		1
osa-miR1863a	i4_LQ_TF3rd_c4285/f1p0/4437	2	17.961	1	24	23	46	AGCUCUGAUACCAUGUUAGAUUAG	:: : ::::::::::::::::	AAAAGCCUACAUGGUAUCAGAGCU	Cleavage		1
osa-miR1863a	i4_LQ_TF3rd_c11995/f1p0/4421	2	21.985	1	24	16	39	AGCUCUGAUACCAUGUUAGAUUAG	:: : ::::::::::::::::	AAAAGCCUACAUGGUAUCAGAGCU	Cleavage		1
osa-miR1863a	i4_LQ_TF3rd_c24306/f1p0/4391	2	15.107	1	24	28	51	AGCUCUGAUACCAUGUUAGAUUAG	:: : ::::::::::::::::	AAAAGCCUACAUGGUAUCAGAGCU	Cleavage		1
osa-miR1863a	i4_LQ_TF3rd_c3913/f1p2/4434	2	18.886	1	24	21	44	AGCUCUGAUACCAUGUUAGAUUAG	:: : ::::::::::::::::	AAAAGCCUACAUGGUAUCAGAGCU	Cleavage		1
[truncated: 26,928 more rows]

## Sheet: target genes list 
Target genes list based on full-length transcriptome data of tall fescue
Gene_id	{nr}	{SwissProt}	{KEGG}	{KOG}	{GO}	{nt}	{pfam}
i0_HQ_TF3rd_c93827/f4p0/406	{BAJ97139.1; predicted protein [Hordeum vulgare subsp. vulgare]}	{sp|W5EP13|CA1P_WHEAT; 2-carboxy-D-arabinitol-1-phosphatase OS=Triticum aestivum PE=1 SV=1}	{sbi:SORBI_05g003020; K15634 gpmB probable phosphoglycerate mutase 5.4.2.12 ko01200; Metabolism; Global and overview maps; Carbon metabolism | ko01230; Metabolism; Global and overview maps; Biosynthesis of amino acids | ko00010; Metabolism; Carbohydrate metabolism; Glycolysis / Gluconeogenesis | ko00680; Metabolism; Energy metabolism; Methane metabolism | ko00260; Metabolism; Amino acid metabolis…	{At5g22620; KOG0235 Phosphoglycerate mutase G Carbohydrate transport and metabolism ;}	{NA}	{AK365936.1; Hordeum vulgare subsp. vulgare mRNA for predicted protein, complete cds, clone: NIASHv2039C15}	{NA}
i1_LQ_TF3rd_c108183/f1p0/1721	{W5EP13.1; RecName: Full=2-carboxy-D-arabinitol-1-phosphatase; Flags: Precursor}	{sp|W5EP13|CA1P_WHEAT; 2-carboxy-D-arabinitol-1-phosphatase OS=Triticum aestivum PE=1 SV=1}	{sbi:SORBI_05g003020; K15634 gpmB probable phosphoglycerate mutase 5.4.2.12 ko01200; Metabolism; Global and overview maps; Carbon metabolism | ko01230; Metabolism; Global and overview maps; Biosynthesis of amino acids | ko00010; Metabolism; Carbohydrate metabolism; Glycolysis / Gluconeogenesis | ko00680; Metabolism; Energy metabolism; Methane metabolism | ko00260; Metabolism; Amino acid metabolis…	{At5g22620; KOG0235 Phosphoglycerate mutase G Carbohydrate transport and metabolism ;}	{NA}	{AK335622.1; Triticum aestivum cDNA, clone: WT013_F23, cultivar: Chinese Spring}	{NA}
i1_LQ_TF3rd_c49201/f1p0/1627	{W5EP13.1; RecName: Full=2-carboxy-D-arabinitol-1-phosphatase; Flags: Precursor}	{sp|W5EP13|CA1P_WHEAT; 2-carboxy-D-arabinitol-1-phosphatase OS=Triticum aestivum PE=1 SV=1}	{sbi:SORBI_05g003020; K15634 gpmB probable phosphoglycerate mutase 5.4.2.12 ko01200; Metabolism; Global and overview maps; Carbon metabolism | ko01230; Metabolism; Global and overview maps; Biosynthesis of amino acids | ko00010; Metabolism; Carbohydrate metabolism; Glycolysis / Gluconeogenesis | ko00680; Metabolism; Energy metabolism; Methane metabolism | ko00260; Metabolism; Amino acid metabolis…	{At5g22620; KOG0235 Phosphoglycerate mutase G Carbohydrate transport and metabolism ;}	{NA}	{AK335622.1; Triticum aestivum cDNA, clone: WT013_F23, cultivar: Chinese Spring}	{NA}
i1_LQ_TF3rd_c7009/f1p0/1834	{BAJ85269.1; predicted protein [Hordeum vulgare subsp. vulgare]}	{sp|W5EP13|CA1P_WHEAT; 2-carboxy-D-arabinitol-1-phosphatase OS=Triticum aestivum PE=1 SV=1}	{sbi:SORBI_05g003020; K15634 gpmB probable phosphoglycerate mutase 5.4.2.12 ko01200; Metabolism; Global and overview maps; Carbon metabolism | ko01230; Metabolism; Global and overview maps; Biosynthesis of amino acids | ko00010; Metabolism; Carbohydrate metabolism; Glycolysis / Gluconeogenesis | ko00680; Metabolism; Energy metabolism; Methane metabolism | ko00260; Metabolism; Amino acid metabolis…	{At5g22620; KOG0235 Phosphoglycerate mutase G Carbohydrate transport and metabolism ;}	{NA}	{AK335622.1; Triticum aestivum cDNA, clone: WT013_F23, cultivar: Chinese Spring}	{NA}
i2_HQ_TF3rd_c1789/f2p1/2357	{XP_003564098.1; PREDICTED: uncharacterized protein LOC100823141 [Brachypodium distachyon]}	{sp|V5YMB3|DAPB3_PSEMX; Dipeptidyl aminopeptidase BIII OS=Pseudoxanthomonas mexicana GN=dapb3 PE=1 SV=1}	{bdi:100823141; - - - - -}	{At5g36210; KOG2100 Dipeptidyl aminopeptidase O Posttranslational modification, protein turnover, chaperones ;}	{GO:0006508; proteolysis; biological_process GO:0008152; NA GO:0016787; hydrolase activity; molecular_function GO:0008236; serine-type peptidase activity; molecular_function}	{AK332710.1; Triticum aestivum cDNA, clone: WT004_K20, cultivar: Chinese Spring}	{PF01738:Dienelactone hydrolase family PF00326:Prolyl oligopeptidase family PF02129:X-Pro dipeptidyl-peptidase (S15 family) PF07859:alpha/beta hydrolase fold}
i2_LQ_TF3rd_c6609/f1p0/2493	{XP_003564098.1; PREDICTED: uncharacterized protein LOC100823141 [Brachypodium distachyon]}	{sp|V5YMB3|DAPB3_PSEMX; Dipeptidyl aminopeptidase BIII OS=Pseudoxanthomonas mexicana GN=dapb3 PE=1 SV=1}	{bdi:100823141; - - - - -}	{At5g36210; KOG2100 Dipeptidyl aminopeptidase O Posttranslational modification, protein turnover, chaperones ;}	{GO:0016787; hydrolase activity; molecular_function GO:0008236; serine-type peptidase activity; molecular_function GO:0006508; proteolysis; biological_process GO:0008152; NA}	{AK332710.1; Triticum aestivum cDNA, clone: WT004_K20, cultivar: Chinese Spring}	{PF01738:Dienelactone hydrolase family PF02129:X-Pro dipeptidyl-peptidase (S15 family) PF07859:alpha/beta hydrolase fold PF00326:Prolyl oligopeptidase family}
i2_LQ_TF3rd_c9765/f1p0/2396	{XP_003564098.1; PREDICTED: uncharacterized protein LOC100823141 [Brachypodium distachyon]}	{sp|V5YMB3|DAPB3_PSEMX; Dipeptidyl aminopeptidase BIII OS=Pseudoxanthomonas mexicana GN=dapb3 PE=1 SV=1}	{bdi:100823141; - - - - -}	{At5g36210; KOG2100 Dipeptidyl aminopeptidase O Posttranslational modification, protein turnover, chaperones ;}	{GO:0006508; proteolysis; biological_process GO:0008152; NA GO:0016787; hydrolase activity; molecular_function GO:0008236; serine-type peptidase activity; molecular_function}	{AK332710.1; Triticum aestivum cDNA, clone: WT004_K20, cultivar: Chinese Spring}	{PF00326:Prolyl oligopeptidase family PF02129:X-Pro dipeptidyl-peptidase (S15 family) PF07859:alpha/beta hydrolase fold PF01738:Dienelactone hydrolase family}
i4_LQ_TF3rd_c19584/f1p0/4428	{XP_003558169.1; PREDICTED: uncharacterized protein LOC100835264 [Brachypodium distachyon]}	{sp|V5YMB3|DAPB3_PSEMX; Dipeptidyl aminopeptidase BIII OS=Pseudoxanthomonas mexicana GN=dapb3 PE=1 SV=1}	{bdi:100835264; - - - - -}	{At5g36210; KOG2100 Dipeptidyl aminopeptidase O Posttranslational modification, protein turnover, chaperones ;}	{GO:0016787; hydrolase activity; molecular_function GO:0008236; serine-type peptidase activity; molecular_function GO:0006508; proteolysis; biological_process GO:0008152; NA}	{XM_003558121.3; PREDICTED: Brachypodium distachyon uncharacterized LOC100835264 (LOC100835264), mRNA}	{PF02129:X-Pro dipeptidyl-peptidase (S15 family) PF07859:alpha/beta hydrolase fold PF00326:Prolyl oligopeptidase family PF01738:Dienelactone hydrolase family}
i1_LQ_TF3rd_c49983/f1p8/1737	{XP_003560193.1; PREDICTED: 7-deoxyloganetic acid glucosyltransferase-like [Brachypodium distachyon]}	{sp|U3U992|UGT8_CATRO; 7-deoxyloganetic acid glucosyltransferase OS=Catharanthus roseus GN=UGT709C2 PE=1 SV=1}	{bdi:100826500; K21373 - - 2.4.1.323 -}	{At1g22370; KOG1192 UDP-glucuronosyl and UDP-glucosyl transferase GC Carbohydrate transport and metabolism ; Energy production and conversion ;}	{GO:0016758; transferase activity, transferring hexosyl groups; molecular_function GO:0008152; NA}	{AK367654.1; Hordeum vulgare subsp. vulgare mRNA for predicted protein, complete cds, clone: NIASHv2060A04}	{PF00201:UDP-glucoronosyl and UDP-glucosyl transferase}
i1_LQ_TF3rd_c45758/f1p0/1678	{BAJ96604.1; predicted protein [Hordeum vulgare subsp. vulgare]}	{sp|U3KRF2|DHQS_ACTCH; 3-dehydroquinate synthase, chloroplastic OS=Actinidia chinensis GN=DHQS PE=1 SV=2}	{sbi:SORBI_02g031240; K01735 aroB 3-dehydroquinate synthase 4.2.3.4 ko01230; Metabolism; Global and overview maps; Biosynthesis of amino acids | ko00400; Metabolism; Amino acid metabolism; Phenylalanine, tyrosine and tryptophan biosynthesis}	{At5g66120; KOG0692 Pentafunctional AROM protein E Amino acid transport and metabolism ;}	{GO:0046872; metal ion binding; molecular_function GO:0055114; oxidation-reduction process; biological_process GO:0016491; oxidoreductase activity; molecular_function}	{AK334650.1; Triticum aestivum cDNA, clone: WT010_J13, cultivar: Chinese Spring}	{PF00465:Iron-containing alcohol dehydrogenase }
i4_LQ_TF3rd_c8604/f1p24/4374	{BAJ96604.1; predicted protein [Hordeum vulgare subsp. vulgare]}	{sp|U3KRF2|DHQS_ACTCH; 3-dehydroquinate synthase, chloroplastic OS=Actinidia chinensis GN=DHQS PE=1 SV=2}	{sbi:SORBI_02g031240; K01735 aroB 3-dehydroquinate synthase 4.2.3.4 ko01230; Metabolism; Global and overview maps; Biosynthesis of amino acids | ko00400; Metabolism; Amino acid metabolism; Phenylalanine, tyrosine and tryptophan biosynthesis}	{At5g66120; KOG0692 Pentafunctional AROM protein E Amino acid transport and metabolism ;}	{GO:0003676; nucleic acid binding; molecular_function GO:0008270; zinc ion binding; molecular_function}	{AK334650.1; Triticum aestivum cDNA, clone: WT010_J13, cultivar: Chinese Spring}	{PF00098:Zinc knuckle}
i4_LQ_TF3rd_c20434/f1p0/4802	{NA}	{sp|U3JAG9|CP131_DANRE; Centrosomal protein of 131 kDa OS=Danio rerio GN=cep131 PE=1 SV=1}	{NA}	{NA}	{NA}	{NA}	{NA}
i5_LQ_TF3rd_c1153/f1p0/5399	{NA}	{sp|S4X0Q8|AGRA3_DANRE; Adhesion G protein-coupled receptor A3 OS=Danio rerio GN=adgra3 PE=1 SV=1}	{NA}	{7292855; KOG0619 FOG: Leucine rich repeat R General function prediction only ;}	{GO:0016021; integral to membrane; cellular_component GO:0016020; membrane; cellular_component GO:0005515; protein binding; molecular_function GO:0004930; G-protein coupled receptor activity; molecular_function GO:0007186; G-protein coupled receptor protein signaling pathway; biological_process}	{NA}	{PF00002:7 transmembrane receptor (Secretin family) PF13855:Leucine rich repeat PF02793:Hormone receptor domain PF01825:GPCR proteolysis site, GPS, motif PF00560:Leucine Rich Repeat PF13516:Leucine Rich repeat PF13895:Immunoglobulin domain}
i4_LQ_TF3rd_c23774/f1p0/4242	{XP_019159939.1; PREDICTED: 3-hydroxy-3-methylglutaryl-coenzyme A reductase-like [Ipomoea nil]}	{sp|S0DQM8|HMDH_GIBF5; 3-hydroxy-3-methylglutaryl-coenzyme A reductase OS=Gibberella fujikuroi (strain CBS 195.34 / IMI 58289 / NRRL A-6831) GN=HMGR PE=3 SV=1}	{ini:109156539; K00021 HMGCR hydroxymethylglutaryl-CoA reductase (NADPH) 1.1.1.34 ko00900; Metabolism; Metabolism of terpenoids and polyketides; Terpenoid backbone biosynthesis | ko04152; Environmental Information Processing; Signal transduction; AMPK signaling pathway | ko04976; Organismal Systems; Digestive system; Bile secretion}	{SPCC162.09c; KOG2480 3-hydroxy-3-methylglutaryl-CoA (HMG-CoA) reductase I Lipid transport and metabolism ;}	{GO:0015936; coenzyme A metabolic process; biological_process GO:0055114; oxidation-reduction process; biological_process GO:0050662; coenzyme binding; molecular_function GO:0004420; hydroxymethylglutaryl-CoA reductase (NADPH) activity; molecular_function GO:0016021; integral to membrane; cellular_component}	{AK110180.1; Oryza sativa Japonica Group cDNA clone:002-161-H04, full insert sequence}	{PF00368:Hydroxymethylglutaryl-coenzyme A reductase PF02460:Patched family}
i0_LQ_TF3rd_c48191/f1p3/573	{BAJ91907.1; predicted protein, partial [Hordeum vulgare subsp. vulgare]}	{sp|R4X5P0|TCEB3_TULGE; Tuliposide A-converting enzyme b3, amyloplastic OS=Tulipa gesneriana GN=TCEA-B3 PE=1 SV=1}	{sita:101769953; - - - - -}	{At3g48690; KOG1515 Arylacetamide deacetylase V Defense mechanisms ;}	{GO:0008152; NA GO:0016787; hydrolase activity; molecular_function}	{AK360699.1; Hordeum vulgare subsp. vulgare mRNA for predicted protein, partial cds, clone: NIASHv1123K16}	{PF07859:alpha/beta hydrolase fold}
i0_LQ_TF3rd_c41574/f1p1/439	{BAJ91907.1; predicted protein, partial [Hordeum vulgare subsp. vulgare]}	{sp|R4X244|TCEB1_TULGE; Tuliposide A-converting enzyme b1, amyloplastic OS=Tulipa gesneriana GN=TCEA-B1 PE=1 SV=1}	{sita:101769546; - - - - -}	{At3g48690; KOG1515 Arylacetamide deacetylase V Defense mechanisms ;}	{NA}	{AK360699.1; Hordeum vulgare subsp. vulgare mRNA for predicted protein, partial cds, clone: NIASHv1123K16}	{NA}
i1_HQ_TF3rd_c10327/f2p1/1081	{EAZ07334.1; hypothetical protein OsI_29583 [Oryza sativa Indica Group]}	{sp|R4X244|TCEB1_TULGE; Tuliposide A-converting enzyme b1, amyloplastic OS=Tulipa gesneriana GN=TCEA-B1 PE=1 SV=1}	{sita:101772619; - - - - -}	{At1g47480; KOG1515 Arylacetamide deacetylase V Defense mechanisms ;}	{GO:0015996; chlorophyll catabolic process; biological_process GO:0016787; hydrolase activity; molecular_function GO:0008152; NA GO:0047746; chlorophyllase activity; molecular_function}	{AK330630.1; Triticum aestivum cDNA, clone: SET4_O19, cultivar: Chinese Spring}	{PF12740:Chlorophyllase enzyme PF07859:alpha/beta hydrolase fold}
i1_LQ_TF3rd_c13602/f1p1/1502	{XP_003578243.2; PREDICTED: probable carboxylesterase 12 [Brachypodium distachyon]}	{sp|R4X244|TCEB1_TULGE; Tuliposide A-converting enzyme b1, amyloplastic OS=Tulipa gesneriana GN=TCEA-B1 PE=1 SV=1}	{sita:101769953; - - - - -}	{At3g48690; KOG1515 Arylacetamide deacetylase V Defense mechanisms ;}	{GO:0008152; NA GO:0047746; chlorophyllase activity; molecular_function GO:0015996; chlorophyll catabolic process; biological_process GO:0016787; hydrolase activity; molecular_function}	{AK360699.1; Hordeum vulgare subsp. vulgare mRNA for predicted protein, partial cds, clone: NIASHv1123K16}	{PF07859:alpha/beta hydrolase fold PF12740:Chlorophyllase enzyme}
i1_LQ_TF3rd_c5251/f1p0/1925	{BAK04298.1; predicted protein, partial [Hordeum vulgare subsp. vulgare]}	{sp|Q9ZWT3|PHT16_ARATH; Probable inorganic phosphate transporter 1-6 OS=Arabidopsis thaliana GN=PHT1-6 PE=1 SV=1}	{csl:COCSUDRAFT_53267; - - - - -}	{At5g43340; KOG0252 Inorganic phosphate transporter P Inorganic ion transport and metabolism ;}	{GO:0022857; transmembrane transporter activity; molecular_function GO:0055085; transmembrane transport; biological_process GO:0016021; integral to membrane; cellular_component}	{NA}	{PF00083:Sugar (and other) transporter}
i0_HQ_TF3rd_c5300/f2p0/763	{XP_003569990.1; PREDICTED: cytochrome b5 isoform E [Brachypodium distachyon]}	{sp|Q9ZWT2|CYB5D_ARATH; Cytochrome B5 isoform D OS=Arabidopsis thaliana GN=CYTB5-D PE=1 SV=1}	{sita:101765858; - - - - -}	{At5g48810; KOG0537 Cytochrome b5 C Energy production and conversion ;}	{NA}	{XM_004953236.2; PREDICTED: Setaria italica cytochrome b5 isoform E-like (LOC101765858), mRNA}	{NA}
i0_LQ_TF3rd_c20680/f1p0/719	{XP_003569990.1; PREDICTED: cytochrome b5 isoform E [Brachypodium distachyon]}	{sp|Q9ZWT2|CYB5D_ARATH; Cytochrome B5 isoform D OS=Arabidopsis thaliana GN=CYTB5-D PE=1 SV=1}	{osa:4330160; - - - - -}	{At5g48810; KOG0537 Cytochrome b5 C Energy production and conversion ;}	{GO:0009758; NA GO:0050053; levansucrase activity; molecular_function}	{XM_004953236.2; PREDICTED: Setaria italica cytochrome b5 isoform E-like (LOC101765858), mRNA}	{PF02435:Levansucrase/Invertase}
i2_HQ_TF3rd_c17217/f3p0/2067	{BAJ93635.1; predicted protein [Hordeum vulgare subsp. vulgare]}	{sp|Q9ZWC6|ATB_ARATH; F-box protein At-B OS=Arabidopsis thaliana GN=ATB PE=2 SV=1}	{ath:AT1G55590; - - - - -}	{At1g55590; KOG1947 Leucine rich repeat proteins, some proteins contain F-box R General function prediction only ;}	{GO:0005515; protein binding; molecular_function}	{AK362431.1; Hordeum vulgare subsp. vulgare mRNA for predicted protein, complete cds, clone: NIASHv2005B06}	{PF13855:Leucine rich repeat PF13516:Leucine Rich repeat PF00560:Leucine Rich Repeat}
i2_LQ_TF3rd_c11649/f1p0/2533	{EMT06819.1; F-box protein At-B [Aegilops tauschii]}	{sp|Q9ZWC6|ATB_ARATH; F-box protein At-B OS=Arabidopsis thaliana GN=ATB PE=2 SV=1}	{cit:102619389; - - - - -}	{At1g55590; KOG1947 Leucine rich repeat proteins, some proteins contain F-box R General function prediction only ;}	{GO:0005515; protein binding; molecular_function}	{AK362431.1; Hordeum vulgare subsp. vulgare mRNA for predicted protein, complete cds, clone: NIASHv2005B06}	{PF13516:Leucine Rich repeat PF00560:Leucine Rich Repeat PF13855:Leucine rich repeat}
i2_LQ_TF3rd_c1961/f2p0/2780	{BAJ88631.1; predicted protein [Hordeum vulgare subsp. vulgare]}	{sp|Q9ZWA6|IDD3_ARATH; Zinc finger protein MAGPIE OS=Arabidopsis thaliana GN=MGP PE=1 SV=1}	{ats:F775_31556; - - - - -}	{At1g03840; KOG1721 FOG: Zn-finger R General function prediction only ;}	{GO:0004017; adenylate kinase activity; molecular_function GO:0046872; metal ion binding; molecular_function}	{AK357417.1; Hordeum vulgare subsp. vulgare mRNA for predicted protein, complete cds, clone: NIASHv1052O01}	{PF05191:Adenylate kinase, active site lid PF00096:Zinc finger, C2H2 type PF13465:Zinc-finger double domain PF13912:C2H2-type zinc finger}
i3_LQ_TF3rd_c12822/f1p0/3157	{BAJ88631.1; predicted protein [Hordeum vulgare subsp. vulgare]}	{sp|Q9ZWA6|IDD3_ARATH; Zinc finger protein MAGPIE OS=Arabidopsis thaliana GN=MGP PE=1 SV=1}	{ats:F775_31556; - - - - -}	{At1g03840; KOG1721 FOG: Zn-finger R General function prediction only ;}	{GO:0046872; metal ion binding; molecular_function GO:0004017; adenylate kinase activity; molecular_function}	{AK357417.1; Hordeum vulgare subsp. vulgare mRNA for predicted protein, complete cds, clone: NIASHv1052O01}	{PF13912:C2H2-type zinc finger PF13465:Zinc-finger double domain PF00096:Zinc finger, C2H2 type PF05191:Adenylate kinase, active site lid}
i3_LQ_TF3rd_c27482/f1p2/3017	{EMT33779.1; Zinc finger protein MAGPIE [Aegilops tauschii]}	{sp|Q9ZWA6|IDD3_ARATH; Zinc finger protein MAGPIE OS=Arabidopsis thaliana GN=MGP PE=1 SV=1}	{ats:F775_31556; - - - - -}	{At1g03840; KOG1721 FOG: Zn-finger R General function prediction only ;}	{GO:0004017; adenylate kinase activity; molecular_function GO:0046872; metal ion binding; molecular_function}	{AK357417.1; Hordeum vulgare subsp. vulgare mRNA for predicted protein, complete cds, clone: NIASHv1052O01}	{PF05191:Adenylate kinase, active site lid PF00096:Zinc finger, C2H2 type PF13912:C2H2-type zinc finger PF13465:Zinc-finger double domain}
i2_LQ_TF3rd_c14775/f1p0/2312	{XP_014753499.1; PREDICTED: F-box/LRR-repeat protein At1g67190 [Brachypodium distachyon]}	{sp|Q9ZW88|FBL34_ARATH; F-box/LRR-repeat protein At1g67190 OS=Arabidopsis thaliana GN=At1g67190 PE=2 SV=1}	{bdi:100840506; - - - - -}	{NA}	{GO:0005515; protein binding; molecular_function}	{AK354916.1; Hordeum vulgare subsp. vulgare mRNA for predicted protein, complete cds, clone: NIASHv1013F07}	{PF13855:Leucine rich repeat PF12937:F-box-like PF00646:F-box domain}
i2_LQ_TF3rd_c9925/f1p0/2321	{XP_014753499.1; PREDICTED: F-box/LRR-repeat protein At1g67190 [Brachypodium distachyon]}	{sp|Q9ZW88|FBL34_ARATH; F-box/LRR-repeat protein At1g67190 OS=Arabidopsis thaliana GN=At1g67190 PE=2 SV=1}	{bdi:100840506; - - - - -}	{NA}	{GO:0005515; protein binding; molecular_function}	{AK354916.1; Hordeum vulgare subsp. vulgare mRNA for predicted protein, complete cds, clone: NIASHv1013F07}	{PF00646:F-box domain PF13855:Leucine rich repeat PF12937:F-box-like}
i0_LQ_TF3rd_c2880/f1p1/1037	{BAJ93329.1; predicted protein, partial [Hordeum vulgare subsp. vulgare]}	{sp|Q9ZW85|LEUD3_ARATH; 3-isopropylmalate dehydratase small subunit 3 OS=Arabidopsis thaliana GN=At2g43090 PE=1 SV=1}	{osa:4330192; K01704 leuD 3-isopropylmalate/(R)-2-methylmalate dehydratase small subunit [EC:4.2.1.33 4.2.1.35] 4.2.1.33,4.2.1.35 ko01210; Metabolism; Global and overview maps; 2-Oxocarboxylic acid metabolism | ko01230; Metabolism; Global and overview maps; Biosynthesis of amino acids | ko00660; Metabolism; Carbohydrate metabolism; C5-Branched dibasic acid metabolism | ko00290; Metabolism; Amino …	{At2g43090; KOG0454 3-isopropylmalate dehydratase (aconitase superfamily) E Amino acid transport and metabolism ;}	{GO:0008152; NA}	{AK336088.1; Triticum aestivum cDNA, clone: SET3_D06, cultivar: Chinese Spring}	{PF00694:Aconitase C-terminal domain}
i1_LQ_TF3rd_c52086/f1p0/1108	{BAJ93329.1; predicted protein, partial [Hordeum vulgare subsp. vulgare]}	{sp|Q9ZW85|LEUD3_ARATH; 3-isopropylmalate dehydratase small subunit 3 OS=Arabidopsis thaliana GN=At2g43090 PE=1 SV=1}	{osa:4330192; K01704 leuD 3-isopropylmalate/(R)-2-methylmalate dehydratase small subunit [EC:4.2.1.33 4.2.1.35] 4.2.1.33,4.2.1.35 ko01210; Metabolism; Global and overview maps; 2-Oxocarboxylic acid metabolism | ko01230; Metabolism; Global and overview maps; Biosynthesis of amino acids | ko00660; Metabolism; Carbohydrate metabolism; C5-Branched dibasic acid metabolism | ko00290; Metabolism; Amino …	{At2g43090; KOG0454 3-isopropylmalate dehydratase (aconitase superfamily) E Amino acid transport and metabolism ;}	{GO:0008152; NA}	{AK362125.1; Hordeum vulgare subsp. vulgare mRNA for predicted protein, partial cds, clone: NIASHv2002J22}	{PF00694:Aconitase C-terminal domain}
i1_LQ_TF3rd_c89283/f1p0/1189	{BAJ93329.1; predicted protein, partial [Hordeum vulgare subsp. vulgare]}	{sp|Q9ZW85|LEUD3_ARATH; 3-isopropylmalate dehydratase small subunit 3 OS=Arabidopsis thaliana GN=At2g43090 PE=1 SV=1}	{osa:4330192; K01704 leuD 3-isopropylmalate/(R)-2-methylmalate dehydratase small subunit [EC:4.2.1.33 4.2.1.35] 4.2.1.33,4.2.1.35 ko01210; Metabolism; Global and overview maps; 2-Oxocarboxylic acid metabolism | ko01230; Metabolism; Global and overview maps; Biosynthesis of amino acids | ko00660; Metabolism; Carbohydrate metabolism; C5-Branched dibasic acid metabolism | ko00290; Metabolism; Amino …	{At2g43090; KOG0454 3-isopropylmalate dehydratase (aconitase superfamily) E Amino acid transport and metabolism ;}	{GO:0008152; NA}	{AK336088.1; Triticum aestivum cDNA, clone: SET3_D06, cultivar: Chinese Spring}	{PF00694:Aconitase C-terminal domain}
i1_HQ_TF3rd_c13540/f2p0/1915	{KQJ88657.1; hypothetical protein BRADI_4g20210 [Brachypodium distachyon]}	{sp|Q9ZW74|PUX11_ARATH; Plant UBX domain-containing protein 11 OS=Arabidopsis thaliana GN=PUX11 PE=1 SV=2}	{pmum:103322477; - - - - -}	{At2g43146; KOG2507 Ubiquitin regulatory protein UBXD2, contains UAS and UBX domains R General function prediction only ;}	{GO:0005515; protein binding; molecular_function}	{AK251892.1; Hordeum vulgare subsp. vulgare cDNA clone: FLbaf138k15, mRNA sequence}	{PF00789:UBX domain}
i1_LQ_TF3rd_c32041/f1p0/1980	{KQJ88657.1; hypothetical protein BRADI_4g20210 [Brachypodium distachyon]}	{sp|Q9ZW74|PUX11_ARATH; Plant UBX domain-containing protein 11 OS=Arabidopsis thaliana GN=PUX11 PE=1 SV=2}	{egr:104444551; - - - - -}	{At2g43146; KOG2507 Ubiquitin regulatory protein UBXD2, contains UAS and UBX domains R General function prediction only ;}	{GO:0005515; protein binding; molecular_function}	{XM_010239456.2; PREDICTED: Brachypodium distachyon plant UBX domain-containing protein 11 (LOC100834745), transcript variant X1, mRNA}	{PF00789:UBX domain}
i2_LQ_TF3rd_c12923/f1p175/2237	{EMT08538.1; hypothetical protein F775_28224 [Aegilops tauschii]}	{sp|Q9ZW74|PUX11_ARATH; Plant UBX domain-containing protein 11 OS=Arabidopsis thaliana GN=PUX11 PE=1 SV=2}	{egr:104444551; - - - - -}	{At2g43146; KOG2507 Ubiquitin regulatory protein UBXD2, contains UAS and UBX domains R General function prediction only ;}	{GO:0005515; protein binding; molecular_function}	{XM_010239456.2; PREDICTED: Brachypodium distachyon plant UBX domain-containing protein 11 (LOC100834745), transcript variant X1, mRNA}	{PF00789:UBX domain}
i2_LQ_TF3rd_c16272/f1p0/2051	{XP_010237759.1; PREDICTED: plant UBX domain-containing protein 11 isoform X2 [Brachypodium distachyon]}	{sp|Q9ZW74|PUX11_ARATH; Plant UBX domain-containing protein 11 OS=Arabidopsis thaliana GN=PUX11 PE=1 SV=2}	{jcu:105629284; - - - - -}	{At2g43146; KOG2507 Ubiquitin regulatory protein UBXD2, contains UAS and UBX domains R General function prediction only ;}	{GO:0005515; protein binding; molecular_function}	{AK251892.1; Hordeum vulgare subsp. vulgare cDNA clone: FLbaf138k15, mRNA sequence}	{PF00789:UBX domain}
i4_LQ_TF3rd_c13382/f1p0/4460	{EMT08538.1; hypothetical protein F775_28224 [Aegilops tauschii]}	{sp|Q9ZW74|PUX11_ARATH; Plant UBX domain-containing protein 11 OS=Arabidopsis thaliana GN=PUX11 PE=1 SV=2}	{pmum:103322477; - - - - -}	{At2g43146; KOG2507 Ubiquitin regulatory protein UBXD2, contains UAS and UBX domains R General function prediction only ;}	{GO:0005515; protein binding; molecular_function}	{XM_010239457.2; PREDICTED: Brachypodium distachyon plant UBX domain-containing protein 11 (LOC100834745), transcript variant X2, mRNA}	{PF00789:UBX domain}
i5_LQ_TF3rd_c1606/f1p0/5152	{EMT08538.1; hypothetical protein F775_28224 [Aegilops tauschii]}	{sp|Q9ZW74|PUX11_ARATH; Plant UBX domain-containing protein 11 OS=Arabidopsis thaliana GN=PUX11 PE=1 SV=2}	{jcu:105629284; - - - - -}	{At2g43146; KOG2507 Ubiquitin regulatory protein UBXD2, contains UAS and UBX domains R General function prediction only ;}	{GO:0005515; protein binding; molecular_function}	{AK251892.1; Hordeum vulgare subsp. vulgare cDNA clone: FLbaf138k15, mRNA sequence}	{PF00789:UBX domain}
i1_LQ_TF3rd_c32255/f1p0/2096	{XP_010228827.1; PREDICTED: cytosolic enolase 3 [Brachypodium distachyon]}	{sp|Q9ZW34|ENO3_ARATH; Cytosolic enolase 3 OS=Arabidopsis thaliana GN=ENO3 PE=1 SV=1}	{bdi:100844007; K01689 ENO, eno enolase 4.2.1.11 ko01200; Metabolism; Global and overview maps; Carbon metabolism | ko01230; Metabolism; Global and overview maps; Biosynthesis of amino acids | ko00010; Metabolism; Carbohydrate metabolism; Glycolysis / Gluconeogenesis | ko00680; Metabolism; Energy metabolism; Methane metabolism | ko03018; Genetic Information Processing; Folding, sorting and degrad…	{At2g29560; KOG2670 Enolase G Carbohydrate transport and metabolism ;}	{NA}	{XM_010230525.2; PREDICTED: Brachypodium distachyon cytosolic enolase 3 (LOC100844007), mRNA}	{NA}
i1_LQ_TF3rd_c78631/f1p0/1903	{XP_010228827.1; PREDICTED: cytosolic enolase 3 [Brachypodium distachyon]}	{sp|Q9ZW34|ENO3_ARATH; Cytosolic enolase 3 OS=Arabidopsis thaliana GN=ENO3 PE=1 SV=1}	{bdi:100844007; K01689 ENO, eno enolase 4.2.1.11 ko01200; Metabolism; Global and overview maps; Carbon metabolism | ko01230; Metabolism; Global and overview maps; Biosynthesis of amino acids | ko00010; Metabolism; Carbohydrate metabolism; Glycolysis / Gluconeogenesis | ko00680; Metabolism; Energy metabolism; Methane metabolism | ko03018; Genetic Information Processing; Folding, sorting and degrad…	{At2g29560; KOG2670 Enolase G Carbohydrate transport and metabolism ;}	{NA}	{XM_010230525.2; PREDICTED: Brachypodium distachyon cytosolic enolase 3 (LOC100844007), mRNA}	{NA}
i3_LQ_TF3rd_c8761/f1p1/3519	{EMT19854.1; putative Enolase [Aegilops tauschii]}	{sp|Q9ZW34|ENO3_ARATH; Cytosolic enolase 3 OS=Arabidopsis thaliana GN=ENO3 PE=1 SV=1}	{osa:4332356; K01689 ENO, eno enolase 4.2.1.11 ko01200; Metabolism; Global and overview maps; Carbon metabolism | ko01230; Metabolism; Global and overview maps; Biosynthesis of amino acids | ko00010; Metabolism; Carbohydrate metabolism; Glycolysis / Gluconeogenesis | ko00680; Metabolism; Energy metabolism; Methane metabolism | ko03018; Genetic Information Processing; Folding, sorting and degradat…	{At2g29560; KOG2670 Enolase G Carbohydrate transport and metabolism ;}	{NA}	{XM_010230525.2; PREDICTED: Brachypodium distachyon cytosolic enolase 3 (LOC100844007), mRNA}	{NA}
i0_HQ_TF3rd_c1854/f4p1/434	{XP_003563440.1; PREDICTED: mitochondrial import inner membrane translocase subunit TIM10 [Brachypodium distachyon]}	{sp|Q9ZW33|TIM10_ARATH; Mitochondrial import inner membrane translocase subunit TIM10 OS=Arabidopsis thaliana GN=TIM10 PE=1 SV=1}	{bdi:100823138; K17778 TIM10 mitochondrial import inner membrane translocase subunit TIM10 - -}	{At2g29530; KOG3480 Mitochondrial import inner membrane translocase, subunits TIM10/TIM12 U Intracellular trafficking, secretion, and vesicular transport ;}	{NA}	{FP098119.1; Phyllostachys edulis cDNA clone: bphyst012p22, full insert sequence}	{NA}
i1_LQ_TF3rd_c20952/f2p0/1155	{XP_015616390.1; PREDICTED: methylsterol monooxygenase 2-2 [Oryza sativa Japonica Group]}	{sp|Q9ZW22|SMO21_ARATH; Methylsterol monooxygenase 2-1 OS=Arabidopsis thaliana GN=SMO2-1 PE=2 SV=2}	{sbi:SORBI_01g048370; K14424 SMO2 4-alpha-methyl-delta7-sterol-4alpha-methyl oxidase 1.14.13.72 ko00100; Metabolism; Lipid metabolism; Steroid biosynthesis}	{At2g29390; KOG0873 C-4 sterol methyl oxidase I Lipid transport and metabolism ;}	{GO:0016491; oxidoreductase activity; molecular_function GO:0006633; fatty acid biosynthetic process; biological_process GO:0005506; iron ion binding; molecular_function GO:0055114; oxidation-reduction process; biological_process}	{AK331974.1; Triticum aestivum cDNA, clone: WT002_N09, cultivar: Chinese Spring}	{PF04116:Fatty acid hydroxylase superfamily}
i3_LQ_TF3rd_c4870/f1p0/3322	{XP_015616390.1; PREDICTED: methylsterol monooxygenase 2-2 [Oryza sativa Japonica Group]}	{sp|Q9ZW22|SMO21_ARATH; Methylsterol monooxygenase 2-1 OS=Arabidopsis thaliana GN=SMO2-1 PE=2 SV=2}	{sbi:SORBI_01g048370; K14424 SMO2 4-alpha-methyl-delta7-sterol-4alpha-methyl oxidase 1.14.13.72 ko00100; Metabolism; Lipid metabolism; Steroid biosynthesis}	{At2g29390; KOG0873 C-4 sterol methyl oxidase I Lipid transport and metabolism ;}	{GO:0006633; fatty acid biosynthetic process; biological_process GO:0005506; iron ion binding; molecular_function GO:0055114; oxidation-reduction process; biological_process GO:0016491; oxidoreductase activity; molecular_function}	{XM_003577145.3; PREDICTED: Brachypodium distachyon methylsterol monooxygenase 2-2-like (LOC100835573), mRNA}	{PF04116:Fatty acid hydroxylase superfamily}
i4_LQ_TF3rd_c24130/f1p1/4707	{EMT30465.1; Putative C-4 methylsterol oxidase [Aegilops tauschii]}	{sp|Q9ZW22|SMO21_ARATH; Methylsterol monooxygenase 2-1 OS=Arabidopsis thaliana GN=SMO2-1 PE=2 SV=2}	{ats:F775_26855; K14424 SMO2 4-alpha-methyl-delta7-sterol-4alpha-methyl oxidase 1.14.13.72 ko00100; Metabolism; Lipid metabolism; Steroid biosynthesis}	{At2g29390; KOG0873 C-4 sterol methyl oxidase I Lipid transport and metabolism ;}	{GO:0005515; protein binding; molecular_function}	{AK331974.1; Triticum aestivum cDNA, clone: WT002_N09, cultivar: Chinese Spring}	{PF00612:IQ calmodulin-binding motif}
i1_LQ_TF3rd_c79451/f1p6/1123	{EMT08392.1; Tropinone reductase-like protein [Aegilops tauschii]}	{sp|Q9ZW13|TRNH6_ARATH; Tropinone reductase homolog At2g29290 OS=Arabidopsis thaliana GN=At2g29290 PE=2 SV=1}	{pda:103697337; K08081 TR1 tropinone reductase I 1.1.1.206 ko00960; Metabolism; Biosynthesis of other secondary metabolites; Tropane, piperidine and pyridine alkaloid biosynthesis}	{At2g29290; KOG0725 Reductases with broad range of substrate specificities R General function prediction only ;}	{GO:0050662; coenzyme binding; molecular_function GO:0003824; NA}	{XR_001408085.1; PREDICTED: Brachypodium distachyon tropinone reductase homolog At2g29150-like (LOC100837004), misc_RNA}	{PF01370:NAD dependent epimerase/dehydratase family}
i3_LQ_TF3rd_c14841/f1p0/3140	{XP_014758830.1; PREDICTED: tropinone reductase homolog At2g29290-like [Brachypodium distachyon]}	{sp|Q9ZW12|TRNH5_ARATH; Tropinone reductase homolog At2g29260, chloroplastic OS=Arabidopsis thaliana GN=At2g29260 PE=2 SV=1}	{ats:F775_19364; K08081 TR1 tropinone reductase I 1.1.1.206 ko00960; Metabolism; Biosynthesis of other secondary metabolites; Tropane, piperidine and pyridine alkaloid biosynthesis}	{At2g29260; KOG0725 Reductases with broad range of substrate specificities R General function prediction only ;}	{NA}	{KM516126.1; Lolium perenne caffeic acid O-methyltransferase (COMT2) gene, complete cds}	{NA}
i3_HQ_TF3rd_c498/f9p0/3806	{EMS58316.1; Pumilio-like protein 4 [Triticum urartu]}	{sp|Q9ZW07|PUM1_ARATH; Pumilio homolog 1 OS=Arabidopsis thaliana GN=APUM1 PE=1 SV=1}	{obr:102721812; K17943 PUM pumilio RNA-binding family - -}	{At2g29200; KOG1488 Translational repressor Pumilio/PUF3 and related RNA-binding proteins (Puf superfamily) J Translation, ribosomal structure and biogenesis ;}	{GO:0003723; RNA binding; molecular_function}	{XM_003572903.3; PREDICTED: Brachypodium distachyon pumilio homolog 3-like (LOC100846732), mRNA}	{PF00806:Pumilio-family RNA binding repeat PF08144:CPL (NUC119) domain}
i3_LQ_TF3rd_c11440/f1p0/3860	{CDM84977.1; unnamed protein product [Triticum aestivum]}	{sp|Q9ZW07|PUM1_ARATH; Pumilio homolog 1 OS=Arabidopsis thaliana GN=APUM1 PE=1 SV=1}	{osa:4327511; K17943 PUM pumilio RNA-binding family - -}	{At2g29200; KOG1488 Translational repressor Pumilio/PUF3 and related RNA-binding proteins (Puf superfamily) J Translation, ribosomal structure and biogenesis ;}	{GO:0003723; RNA binding; molecular_function}	{AK334409.1; Triticum aestivum cDNA, clone: WT009_H24, cultivar: Chinese Spring}	{PF00806:Pumilio-family RNA binding repeat}
i8_LQ_TF3rd_c310/f1p0/8125	{EMS58316.1; Pumilio-like protein 4 [Triticum urartu]}	{sp|Q9ZW07|PUM1_ARATH; Pumilio homolog 1 OS=Arabidopsis thaliana GN=APUM1 PE=1 SV=1}	{obr:102721812; K17943 PUM pumilio RNA-binding family - -}	{At2g29200; KOG1488 Translational repressor Pumilio/PUF3 and related RNA-binding proteins (Puf superfamily) J Translation, ribosomal structure and biogenesis ;}	{GO:0003723; RNA binding; molecular_function}	{XM_003572903.3; PREDICTED: Brachypodium distachyon pumilio homolog 3-like (LOC100846732), mRNA}	{PF00806:Pumilio-family RNA binding repeat}
i6_LQ_TF3rd_c180/f1p0/6452	{XP_010231850.1; PREDICTED: pumilio homolog 1-like [Brachypodium distachyon]}	{sp|Q9ZW06|PUM2_ARATH; Pumilio homolog 2 OS=Arabidopsis thaliana GN=APUM2 PE=1 SV=1}	{ats:F775_10526; K17943 PUM pumilio RNA-binding family - -}	{At2g29190; KOG1488 Translational repressor Pumilio/PUF3 and related RNA-binding proteins (Puf superfamily) J Translation, ribosomal structure and biogenesis ;}	{NA}	{XM_010233548.2; PREDICTED: Brachypodium distachyon pumilio homolog 1-like (LOC100846906), mRNA}	{NA}
i1_LQ_TF3rd_c128875/f1p0/1017	{EMT08392.1; Tropinone reductase-like protein [Aegilops tauschii]}	{sp|Q9ZW03|TRNH3_ARATH; Tropinone reductase homolog At2g29150 OS=Arabidopsis thaliana GN=At2g29150 PE=1 SV=1}	{pda:103697345; K08081 TR1 tropinone reductase I 1.1.1.206 ko00960; Metabolism; Biosynthesis of other secondary metabolites; Tropane, piperidine and pyridine alkaloid biosynthesis}	{At2g29150; KOG0725 Reductases with broad range of substrate specificities R General function prediction only ;}	{GO:0009396; folic acid-containing compound biosynthetic process; biological_process GO:0050662; coenzyme binding; molecular_function GO:0055114; oxidation-reduction process; biological_process GO:0003824; NA GO:0004488; methylenetetrahydrofolate dehydrogenase (NADP+) activity; molecular_function}	{AK354908.1; Hordeum vulgare subsp. vulgare mRNA for predicted protein, partial cds, clone: NIASHv1013D21}	{PF02882:Tetrahydrofolate dehydrogenase/cyclohydrolase, NAD(P)-binding domain PF01370:NAD dependent epimerase/dehydratase family}
i0_LQ_TF3rd_c44633/f1p0/796	{BAJ92099.1; predicted protein, partial [Hordeum vulgare subsp. vulgare]}	{sp|Q9ZVZ9|PB27B_ARATH; Photosystem II D1 precursor processing protein PSB27-H2, chloroplastic OS=Arabidopsis thaliana GN=PSB27-2 PE=1 SV=1}	{bdi:100826702; - - - - -}	{NA}	{NA}	{AK437411.1; Brachypodium distachyon mRNA, clone: PL016C01-A-086_A02}	{NA}
i0_LQ_TF3rd_c78517/f1p0/774	{BAJ90816.1; predicted protein, partial [Hordeum vulgare subsp. vulgare]}	{sp|Q9ZVZ9|PB27B_ARATH; Photosystem II D1 precursor processing protein PSB27-H2, chloroplastic OS=Arabidopsis thaliana GN=PSB27-2 PE=1 SV=1}	{bdi:100826702; - - - - -}	{NA}	{GO:0010207; photosystem II assembly; biological_process}	{AK360892.1; Hordeum vulgare subsp. vulgare mRNA for predicted protein, partial cds, clone: NIASHv1127N17}	{PF13326:Photosystem II Pbs27}
i1_LQ_TF3rd_c24224/f1p0/1366	{BAJ90816.1; predicted protein, partial [Hordeum vulgare subsp. vulgare]}	{sp|Q9ZVZ9|PB27B_ARATH; Photosystem II D1 precursor processing protein PSB27-H2, chloroplastic OS=Arabidopsis thaliana GN=PSB27-2 PE=1 SV=1}	{bdi:100826702; - - - - -}	{NA}	{NA}	{XM_003559377.3; PREDICTED: Brachypodium distachyon photosystem II D1 precursor processing protein PSB27-H2, chloroplastic (LOC100826702), mRNA}	{NA}
i1_LQ_TF3rd_c15792/f1p0/1636	{BAK06604.1; predicted protein [Hordeum vulgare subsp. vulgare]}	{sp|Q9ZVX4|U90A1_ARATH; UDP-glycosyltransferase 90A1 OS=Arabidopsis thaliana GN=UGT90A1 PE=2 SV=1}	{bdi:100844254; - - - - -}	{At5g14860; KOG1192 UDP-glucuronosyl and UDP-glucosyl transferase GC Carbohydrate transport and metabolism ; Energy production and conversion ;}	{GO:0008152; NA GO:0016758; transferase activity, transferring hexosyl groups; molecular_function GO:0046797; viral procapsid maturation; biological_process}	{XM_015787000.1; PREDICTED: Oryza sativa Japonica Group UDP-glycosyltransferase 73B5 (LOC4341415), mRNA}	{PF02925:Bacteriophage scaffolding protein D PF00201:UDP-glucoronosyl and UDP-glucosyl transferase PF04101:Glycosyltransferase family 28 C-terminal domain}
i0_LQ_TF3rd_c31727/f1p0/729	{EMT30144.1; Putative ubiquitin carrier protein E2 23 [Aegilops tauschii]}	{sp|Q9ZVX1|UBC23_ARATH; Probable ubiquitin-conjugating enzyme E2 23 OS=Arabidopsis thaliana GN=UBC23 PE=1 SV=1}	{ats:F775_02607; K10581 UBE2O ubiquitin-conjugating enzyme E2 O 2.3.2.24 ko04120; Genetic Information Processing; Folding, sorting and degradation; Ubiquitin mediated proteolysis}	{At2g16920; KOG0895 Ubiquitin-conjugating enzyme O Posttranslational modification, protein turnover, chaperones ;}	{NA}	{NA}	{NA}
i0_LQ_TF3rd_c46907/f1p1/849	{XP_003566089.1; PREDICTED: putative ubiquitin-conjugating enzyme E2 38 [Brachypodium distachyon]}	{sp|Q9ZVX1|UBC23_ARATH; Probable ubiquitin-conjugating enzyme E2 23 OS=Arabidopsis thaliana GN=UBC23 PE=1 SV=1}	{obr:102706137; K10581 UBE2O ubiquitin-conjugating enzyme E2 O 2.3.2.24 ko04120; Genetic Information Processing; Folding, sorting and degradation; Ubiquitin mediated proteolysis}	{At2g16920; KOG0895 Ubiquitin-conjugating enzyme O Posttranslational modification, protein turnover, chaperones ;}	{NA}	{XM_003566041.3; PREDICTED: Brachypodium distachyon putative ubiquitin-conjugating enzyme E2 38 (LOC100822941), mRNA}	{NA}
i0_LQ_TF3rd_c9430/f1p1/590	{EMT22344.1; Putative ubiquitin carrier protein E2 23 [Aegilops tauschii]}	{sp|Q9ZVX1|UBC23_ARATH; Probable ubiquitin-conjugating enzyme E2 23 OS=Arabidopsis thaliana GN=UBC23 PE=1 SV=1}	{zma:103651829; K10581 UBE2O ubiquitin-conjugating enzyme E2 O 2.3.2.24 ko04120; Genetic Information Processing; Folding, sorting and degradation; Ubiquitin mediated proteolysis}	{At2g16920; KOG0895 Ubiquitin-conjugating enzyme O Posttranslational modification, protein turnover, chaperones ;}	{NA}	{XM_003567827.3; PREDICTED: Brachypodium distachyon probable ubiquitin-conjugating enzyme E2 23 (LOC100841219), transcript variant X2, mRNA}	{NA}
i1_LQ_TF3rd_c25273/f1p3/1581	{EMT22344.1; Putative ubiquitin carrier protein E2 23 [Aegilops tauschii]}	{sp|Q9ZVX1|UBC23_ARATH; Probable ubiquitin-conjugating enzyme E2 23 OS=Arabidopsis thaliana GN=UBC23 PE=1 SV=1}	{dosa:Os01t0125900-01; K10581 UBE2O ubiquitin-conjugating enzyme E2 O 2.3.2.24 ko04120; Genetic Information Processing; Folding, sorting and degradation; Ubiquitin mediated proteolysis}	{At2g16920; KOG0895 Ubiquitin-conjugating enzyme O Posttranslational modification, protein turnover, chaperones ;}	{NA}	{AK335700.1; Triticum aestivum cDNA, clone: WT013_I23, cultivar: Chinese Spring}	{NA}
i3_LQ_TF3rd_c4113/f1p0/3702	{EMT22344.1; Putative ubiquitin carrier protein E2 23 [Aegilops tauschii]}	{sp|Q9ZVX1|UBC23_ARATH; Probable ubiquitin-conjugating enzyme E2 23 OS=Arabidopsis thaliana GN=UBC23 PE=1 SV=1}	{dosa:Os01t0125900-01; K10581 UBE2O ubiquitin-conjugating enzyme E2 O 2.3.2.24 ko04120; Genetic Information Processing; Folding, sorting and degradation; Ubiquitin mediated proteolysis}	{At2g16920; KOG0895 Ubiquitin-conjugating enzyme O Posttranslational modification, protein turnover, chaperones ;}	{NA}	{XM_003567827.3; PREDICTED: Brachypodium distachyon probable ubiquitin-conjugating enzyme E2 23 (LOC100841219), transcript variant X2, mRNA}	{NA}
i3_LQ_TF3rd_c5655/f1p0/3576	{EMT22344.1; Putative ubiquitin carrier protein E2 23 [Aegilops tauschii]}	{sp|Q9ZVX1|UBC23_ARATH; Probable ubiquitin-conjugating enzyme E2 23 OS=Arabidopsis thaliana GN=UBC23 PE=1 SV=1}	{dosa:Os01t0125900-01; K10581 UBE2O ubiquitin-conjugating enzyme E2 O 2.3.2.24 ko04120; Genetic Information Processing; Folding, sorting and degradation; Ubiquitin mediated proteolysis}	{At2g16920; KOG0895 Ubiquitin-conjugating enzyme O Posttranslational modification, protein turnover, chaperones ;}	{NA}	{XM_003567827.3; PREDICTED: Brachypodium distachyon probable ubiquitin-conjugating enzyme E2 23 (LOC100841219), transcript variant X2, mRNA}	{NA}
i3_LQ_TF3rd_c9404/f1p0/3706	{CDM80573.1; unnamed protein product [Triticum aestivum]}	{sp|Q9ZVX1|UBC23_ARATH; Probable ubiquitin-conjugating enzyme E2 23 OS=Arabidopsis thaliana GN=UBC23 PE=1 SV=1}	{obr:102700744; K10581 UBE2O ubiquitin-conjugating enzyme E2 O 2.3.2.24 ko04120; Genetic Information Processing; Folding, sorting and degradation; Ubiquitin mediated proteolysis}	{At2g16920; KOG0895 Ubiquitin-conjugating enzyme O Posttranslational modification, protein turnover, chaperones ;}	{NA}	{AK335700.1; Triticum aestivum cDNA, clone: WT013_I23, cultivar: Chinese Spring}	{NA}
i3_LQ_TF3rd_c9538/f1p0/3707	{EMT22344.1; Putative ubiquitin carrier protein E2 23 [Aegilops tauschii]}	{sp|Q9ZVX1|UBC23_ARATH; Probable ubiquitin-conjugating enzyme E2 23 OS=Arabidopsis thaliana GN=UBC23 PE=1 SV=1}	{dosa:Os01t0125900-01; K10581 UBE2O ubiquitin-conjugating enzyme E2 O 2.3.2.24 ko04120; Genetic Information Processing; Folding, sorting and degradation; Ubiquitin mediated proteolysis}	{At2g16920; KOG0895 Ubiquitin-conjugating enzyme O Posttranslational modification, protein turnover, chaperones ;}	{NA}	{XM_003567827.3; PREDICTED: Brachypodium distachyon probable ubiquitin-conjugating enzyme E2 23 (LOC100841219), transcript variant X2, mRNA}	{NA}
i3_LQ_TF3rd_c7568/f1p0/3467	{XP_003577781.1; PREDICTED: protein HUA ENHANCER 2 [Brachypodium distachyon]}	{sp|Q9ZVW2|HEN2_ARATH; DExH-box ATP-dependent RNA helicase DExH10 OS=Arabidopsis thaliana GN=HEN2 PE=1 SV=2}	{ats:F775_29344; K12598 MTR4, SKIV2L2 ATP-dependent RNA helicase DOB1 3.6.4.13 ko03018; Genetic Information Processing; Folding, sorting and degradation; RNA degradation}	{At2g06990; KOG0948 Nuclear exosomal RNA helicase MTR4, DEAD-box superfamily A RNA processing and modification ;}	{GO:0003676; nucleic acid binding; molecular_function GO:0005524; ATP binding; molecular_function}	{AK364075.1; Hordeum vulgare subsp. vulgare mRNA for predicted protein, complete cds, clone: NIASHv2021H22}	{PF00270:DEAD/DEAH box helicase PF01637:ATPase domain predominantly from Archaea}
i3_LQ_TF3rd_c9596/f1p0/3393	{EMT26504.1; Superkiller viralicidic activity 2-like protein 2 [Aegilops tauschii]}	{sp|Q9ZVW2|HEN2_ARATH; DExH-box ATP-dependent RNA helicase DExH10 OS=Arabidopsis thaliana GN=HEN2 PE=1 SV=2}	{ats:F775_29344; K12598 MTR4, SKIV2L2 ATP-dependent RNA helicase DOB1 3.6.4.13 ko03018; Genetic Information Processing; Folding, sorting and degradation; RNA degradation}	{At2g06990; KOG0948 Nuclear exosomal RNA helicase MTR4, DEAD-box superfamily A RNA processing and modification ;}	{GO:0003676; nucleic acid binding; molecular_function GO:0005524; ATP binding; molecular_function GO:0016787; hydrolase activity; molecular_function GO:0003677; DNA binding; molecular_function}	{AK364075.1; Hordeum vulgare subsp. vulgare mRNA for predicted protein, complete cds, clone: NIASHv2021H22}	{PF00270:DEAD/DEAH box helicase PF04851:Type III restriction enzyme, res subunit PF01637:ATPase domain predominantly from Archaea}
i4_LQ_TF3rd_c13790/f1p0/4367	{EMS67648.1; Superkiller viralicidic activity 2-like 2 [Triticum urartu]}	{sp|Q9ZVW2|HEN2_ARATH; DExH-box ATP-dependent RNA helicase DExH10 OS=Arabidopsis thaliana GN=HEN2 PE=1 SV=2}	{ats:F775_29344; K12598 MTR4, SKIV2L2 ATP-dependent RNA helicase DOB1 3.6.4.13 ko03018; Genetic Information Processing; Folding, sorting and degradation; RNA degradation}	{At2g06990; KOG0948 Nuclear exosomal RNA helicase MTR4, DEAD-box superfamily A RNA processing and modification ;}	{GO:0005524; ATP binding; molecular_function GO:0006810; transport; biological_process GO:0003676; nucleic acid binding; molecular_function GO:0003677; DNA binding; molecular_function GO:0016787; hydrolase activity; molecular_function}	{AK248677.1; Hordeum vulgare subsp. vulgare cDNA clone: FLbaf9o06, mRNA sequence}	{PF00437:Type II/IV secretion system protein PF04851:Type III restriction enzyme, res subunit PF01637:ATPase domain predominantly from Archaea PF00270:DEAD/DEAH box helicase}
i4_LQ_TF3rd_c14190/f1p14/4285	{EMT19346.1; Superkiller viralicidic activity 2-like protein 2 [Aegilops tauschii]}	{sp|Q9ZVW2|HEN2_ARATH; DExH-box ATP-dependent RNA helicase DExH10 OS=Arabidopsis thaliana GN=HEN2 PE=1 SV=2}	{ats:F775_29344; K12598 MTR4, SKIV2L2 ATP-dependent RNA helicase DOB1 3.6.4.13 ko03018; Genetic Information Processing; Folding, sorting and degradation; RNA degradation}	{At2g06990; KOG0948 Nuclear exosomal RNA helicase MTR4, DEAD-box superfamily A RNA processing and modification ;}	{GO:0003677; DNA binding; molecular_function GO:0016787; hydrolase activity; molecular_function GO:0005524; ATP binding; molecular_function GO:0003676; nucleic acid binding; molecular_function}	{AK364075.1; Hordeum vulgare subsp. vulgare mRNA for predicted protein, complete cds, clone: NIASHv2021H22}	{PF01637:ATPase domain predominantly from Archaea PF04851:Type III restriction enzyme, res subunit PF00270:DEAD/DEAH box helicase}
i2_LQ_TF3rd_c16686/f1p0/2050	{EMT08962.1; E3 ubiquitin-protein ligase NEDD4-like protein [Aegilops tauschii]}	{sp|Q9ZVT9|C2GR1_ARATH; C2 and GRAM domain-containing protein At1g03370 OS=Arabidopsis thaliana GN=At1g03370 PE=2 SV=4}	{bdi:100822394; - - - - -}	{At1g03370_2; KOG1032 Uncharacterized conserved protein, contains GRAM domain S Function unknown ;}	{NA}	{AK249850.1; Hordeum vulgare subsp. vulgare cDNA clone: FLbaf50d10, mRNA sequence}	{NA}
i3_LQ_TF3rd_c21099/f1p0/3747	{XP_010227753.1; PREDICTED: C2 and GRAM domain-containing protein At1g03370 isoform X2 [Brachypodium distachyon]}	{sp|Q9ZVT9|C2GR1_ARATH; C2 and GRAM domain-containing protein At1g03370 OS=Arabidopsis thaliana GN=At1g03370 PE=2 SV=4}	{bdi:100822394; - - - - -}	{At5g50170; KOG1032 Uncharacterized conserved protein, contains GRAM domain S Function unknown ;}	{GO:0005515; protein binding; molecular_function}	{XM_010229451.2; PREDICTED: Brachypodium distachyon C2 and GRAM domain-containing protein At1g03370 (LOC100822394), transcript variant X2, mRNA}	{PF00168:C2 domain}
i4_LQ_TF3rd_c13949/f1p0/4292	{EMT08962.1; E3 ubiquitin-protein ligase NEDD4-like protein [Aegilops tauschii]}	{sp|Q9ZVT9|C2GR1_ARATH; C2 and GRAM domain-containing protein At1g03370 OS=Arabidopsis thaliana GN=At1g03370 PE=2 SV=4}	{bdi:100822394; - - - - -}	{At1g03370_2; KOG1032 Uncharacterized conserved protein, contains GRAM domain S Function unknown ;}	{GO:0005515; protein binding; molecular_function}	{AK249850.1; Hordeum vulgare subsp. vulgare cDNA clone: FLbaf50d10, mRNA sequence}	{PF00168:C2 domain}
i4_LQ_TF3rd_c17009/f1p0/4179	{BAK01942.1; predicted protein [Hordeum vulgare subsp. vulgare]}	{sp|Q9ZVT9|C2GR1_ARATH; C2 and GRAM domain-containing protein At1g03370 OS=Arabidopsis thaliana GN=At1g03370 PE=2 SV=4}	{bdi:100822394; - - - - -}	{At1g03370_2; KOG1032 Uncharacterized conserved protein, contains GRAM domain S Function unknown ;}	{GO:0005515; protein binding; molecular_function}	{AK336082.1; Triticum aestivum cDNA, clone: SET3_D01, cultivar: Chinese Spring}	{PF00168:C2 domain}
i4_LQ_TF3rd_c20818/f1p0/4462	{EMT18772.1; Protein unc-13-C-like protein [Aegilops tauschii]}	{sp|Q9ZVT9|C2GR1_ARATH; C2 and GRAM domain-containing protein At1g03370 OS=Arabidopsis thaliana GN=At1g03370 PE=2 SV=4}	{bdi:100822394; - - - - -}	{At1g03370_2; KOG1032 Uncharacterized conserved protein, contains GRAM domain S Function unknown ;}	{GO:0005515; protein binding; molecular_function}	{AK336082.1; Triticum aestivum cDNA, clone: SET3_D01, cultivar: Chinese Spring}	{PF00168:C2 domain}
i4_LQ_TF3rd_c3160/f1p0/4814	{EMT08962.1; E3 ubiquitin-protein ligase NEDD4-like protein [Aegilops tauschii]}	{sp|Q9ZVT9|C2GR1_ARATH; C2 and GRAM domain-containing protein At1g03370 OS=Arabidopsis thaliana GN=At1g03370 PE=2 SV=4}	{bdi:100822394; - - - - -}	{At1g03370_2; KOG1032 Uncharacterized conserved protein, contains GRAM domain S Function unknown ;}	{NA}	{XM_003560747.3; PREDICTED: Brachypodium distachyon C2 and GRAM domain-containing protein At1g03370 (LOC100822394), transcript variant X1, mRNA}	{NA}
i3_LQ_TF3rd_c2391/f1p0/3798	{BAK08092.1; predicted protein [Hordeum vulgare subsp. vulgare]}	{sp|Q9ZVR7|PSKR1_ARATH; Phytosulfokine receptor 1 OS=Arabidopsis thaliana GN=PSKR1 PE=1 SV=4}	{ats:F775_06061; - - - - -}	{NA}	{GO:0005524; ATP binding; molecular_function GO:0006468; protein phosphorylation; biological_process GO:0004672; protein kinase activity; molecular_function GO:0005515; protein binding; molecular_function}	{AK376898.1; Hordeum vulgare subsp. vulgare mRNA for predicted protein, complete cds, clone: NIASHv3143K07}	{PF13855:Leucine rich repeat PF07714:Protein tyrosine kinase PF00069:Protein kinase domain PF00560:Leucine Rich Repeat PF13516:Leucine Rich repeat}
i0_LQ_TF3rd_c7566/f1p0/607	{EMT16413.1; hypothetical protein F775_00271 [Aegilops tauschii]}	{sp|Q9ZVR5|PP2B2_ARATH; Putative F-box protein PP2-B2 OS=Arabidopsis thaliana GN=PP2B2 PE=4 SV=2}	{ats:F775_23000; - - - - -}	{NA}	{NA}	{NA}	{NA}
i5_LQ_TF3rd_c6274/f1p0/5296	{BAK03171.1; predicted protein [Hordeum vulgare subsp. vulgare]}	{sp|Q9ZVQ8|PP2B8_ARATH; Putative F-box protein PP2-B8 OS=Arabidopsis thaliana GN=PP2B8 PE=4 SV=1}	{ats:F775_04114; - - - - -}	{NA}	{GO:0005515; protein binding; molecular_function}	{HG670306.1; Triticum aestivum chromosome 3B, genomic scaffold, cultivar Chinese Spring}	{PF12937:F-box-like PF00646:F-box domain}
i1_LQ_TF3rd_c52925/f1p0/1224	{ACT53878.1; glutathione S-transferase [Saccharum officinarum]}	{sp|Q9ZVQ4|GSTZ2_ARATH; Glutathione S-transferase Z2 OS=Arabidopsis thaliana GN=GSTZ2 PE=3 SV=1}	{sbi:SORBI_04g023210; K01800 maiA, GSTZ1 maleylacetoacetate isomerase 5.2.1.2 ko00350; Metabolism; Amino acid metabolism; Tyrosine metabolism | ko00643; Metabolism; Xenobiotics biodegradation and metabolism; Styrene degradation}	{At2g02380; KOG0868 Glutathione S-transferase O Posttranslational modification, protein turnover, chaperones ;}	{NA}	{XM_004952840.3; PREDICTED: Setaria italica 14-3-3-like protein GF14-E (LOC101776649), mRNA}	{NA}
i1_HQ_TF3rd_c101649/f2p0/1076	{XP_003575165.1; PREDICTED: glutathione S-transferase zeta class [Brachypodium distachyon]}	{sp|Q9ZVQ3|GSTZ1_ARATH; Glutathione S-transferase Z1 OS=Arabidopsis thaliana GN=GSTZ1 PE=1 SV=1}	{obr:102721517; K01800 maiA, GSTZ1 maleylacetoacetate isomerase 5.2.1.2 ko00350; Metabolism; Amino acid metabolism; Tyrosine metabolism | ko00643; Metabolism; Xenobiotics biodegradation and metabolism; Styrene degradation}	{At2g02390; KOG0868 Glutathione S-transferase O Posttranslational modification, protein turnover, chaperones ;}	{GO:0005515; protein binding; molecular_function}	{XM_003575117.3; PREDICTED: Brachypodium distachyon glutathione S-transferase zeta class (LOC100821634), mRNA}	{PF02798:Glutathione S-transferase, N-terminal domain PF13417:Glutathione S-transferase, N-terminal domain PF13409:Glutathione S-transferase, N-terminal domain}
i1_LQ_TF3rd_c122642/f1p0/1008	{XP_003575165.1; PREDICTED: glutathione S-transferase zeta class [Brachypodium distachyon]}	{sp|Q9ZVQ3|GSTZ1_ARATH; Glutathione S-transferase Z1 OS=Arabidopsis thaliana GN=GSTZ1 PE=1 SV=1}	{dosa:Os02t0564000-01; K01800 maiA, GSTZ1 maleylacetoacetate isomerase 5.2.1.2 ko00350; Metabolism; Amino acid metabolism; Tyrosine metabolism | ko00643; Metabolism; Xenobiotics biodegradation and metabolism; Styrene degradation}	{At2g02390; KOG0868 Glutathione S-transferase O Posttranslational modification, protein turnover, chaperones ;}	{GO:0005515; protein binding; molecular_function}	{XM_003575117.3; PREDICTED: Brachypodium distachyon glutathione S-transferase zeta class (LOC100821634), mRNA}	{PF13417:Glutathione S-transferase, N-terminal domain PF13409:Glutathione S-transferase, N-terminal domain PF02798:Glutathione S-transferase, N-terminal domain}
i1_LQ_TF3rd_c61248/f1p0/1175	{XP_003575165.1; PREDICTED: glutathione S-transferase zeta class [Brachypodium distachyon]}	{sp|Q9ZVQ3|GSTZ1_ARATH; Glutathione S-transferase Z1 OS=Arabidopsis thaliana GN=GSTZ1 PE=1 SV=1}	{obr:102721517; K01800 maiA, GSTZ1 maleylacetoacetate isomerase 5.2.1.2 ko00350; Metabolism; Amino acid metabolism; Tyrosine metabolism | ko00643; Metabolism; Xenobiotics biodegradation and metabolism; Styrene degradation}	{At2g02390; KOG0868 Glutathione S-transferase O Posttranslational modification, protein turnover, chaperones ;}	{GO:0005515; protein binding; molecular_function}	{XM_003575117.3; PREDICTED: Brachypodium distachyon glutathione S-transferase zeta class (LOC100821634), mRNA}	{PF02798:Glutathione S-transferase, N-terminal domain PF13409:Glutathione S-transferase, N-terminal domain PF13417:Glutathione S-transferase, N-terminal domain}
i0_LQ_TF3rd_c51086/f1p1/933	{XP_008645096.1; PREDICTED: transcription factor JUNGBRUNNEN 1-like [Zea mays]}	{sp|Q9ZVP8|NAC35_ARATH; NAC domain-containing protein 35 OS=Arabidopsis thaliana GN=NAC035 PE=1 SV=2}	{sbi:SORBI_10g030770; - - - - -}	{NA}	{GO:0006355; regulation of transcription, DNA-dependent; biological_process GO:0003677; DNA binding; molecular_function}	{AK330645.1; Triticum aestivum cDNA, clone: SET4_P09, cultivar: Chinese Spring}	{PF02365:No apical meristem (NAM) protein}
i1_LQ_TF3rd_c80299/f1p0/1736	{EMT27450.1; Putative NAC domain-containing protein 9 [Aegilops tauschii]}	{sp|Q9ZVP8|NAC35_ARATH; NAC domain-containing protein 35 OS=Arabidopsis thaliana GN=NAC035 PE=1 SV=2}	{ats:F775_01256; - - - - -}	{NA}	{GO:0003677; DNA binding; molecular_function GO:0006355; regulation of transcription, DNA-dependent; biological_process}	{FR819762.1; Hordeum vulgare subsp. vulgare mRNA for NAC transcription factor (NAC012 gene)}	{PF02365:No apical meristem (NAM) protein}
i1_LQ_TF3rd_c88903/f1p0/1490	{EMT27450.1; Putative NAC domain-containing protein 9 [Aegilops tauschii]}	{sp|Q9ZVP8|NAC35_ARATH; NAC domain-containing protein 35 OS=Arabidopsis thaliana GN=NAC035 PE=1 SV=2}	{ats:F775_01256; - - - - -}	{NA}	{GO:0003677; DNA binding; molecular_function GO:0001104; RNA polymerase II transcription cofactor activity; molecular_function GO:0016592; mediator complex; cellular_component GO:0006355; regulation of transcription, DNA-dependent; biological_process GO:0006357; regulation of transcription from RNA polymerase II promoter; biological_process}	{FR819762.1; Hordeum vulgare subsp. vulgare mRNA for NAC transcription factor (NAC012 gene)}	{PF02365:No apical meristem (NAM) protein PF11593:Mediator complex subunit 3 fungal}
i1_LQ_TF3rd_c79612/f1p0/1879	{BAK07042.1; predicted protein [Hordeum vulgare subsp. vulgare]}	{sp|Q9ZVP2|FBD34_ARATH; Putative FBD-associated F-box protein At1g05080 OS=Arabidopsis thaliana GN=At1g05080 PE=4 SV=2}	{ats:F775_11092; - - - - -}	{NA}	{GO:0005515; protein binding; molecular_function}	{AK335085.1; Triticum aestivum cDNA, clone: WT012_A12, cultivar: Chinese Spring}	{PF12937:F-box-like PF00646:F-box domain}
i0_LQ_TF3rd_c31740/f1p0/360	{EMT21109.1; Putative tyrosine-protein phosphatase [Aegilops tauschii]}	{sp|Q9ZVN4|Y1500_ARATH; Probable tyrosine-protein phosphatase At1g05000 OS=Arabidopsis thaliana GN=At1g05000 PE=1 SV=1}	{dosa:Os02t0771400-00; K18045 SIW14, OCA3 tyrosine-protein phosphatase SIW14 3.1.3.48 -}	{At1g05000; KOG1572 Predicted protein tyrosine phosphatase V Defense mechanisms ;}	{NA}	{NA}	{NA}
i0_LQ_TF3rd_c70514/f1p0/919	{EMT21109.1; Putative tyrosine-protein phosphatase [Aegilops tauschii]}	{sp|Q9ZVN4|Y1500_ARATH; Probable tyrosine-protein phosphatase At1g05000 OS=Arabidopsis thaliana GN=At1g05000 PE=1 SV=1}	{bdi:100828674; K18045 SIW14, OCA3 tyrosine-protein phosphatase SIW14 3.1.3.48 -}	{At1g05000; KOG1572 Predicted protein tyrosine phosphatase V Defense mechanisms ;}	{GO:0004725; protein tyrosine phosphatase activity; molecular_function GO:0008138; protein tyrosine/serine/threonine phosphatase activity; molecular_function GO:0006470; protein dephosphorylation; biological_process}	{XM_003572983.3; PREDICTED: Brachypodium distachyon uncharacterized LOC100824200 (LOC100824200), mRNA}	{PF00102:Protein-tyrosine phosphatase PF00782:Dual specificity phosphatase, catalytic domain}
i1_LQ_TF3rd_c124215/f1p0/1012	{EMT00590.1; Putative tyrosine-protein phosphatase [Aegilops tauschii]}	{sp|Q9ZVN4|Y1500_ARATH; Probable tyrosine-protein phosphatase At1g05000 OS=Arabidopsis thaliana GN=At1g05000 PE=1 SV=1}	{bdi:100828674; K18045 SIW14, OCA3 tyrosine-protein phosphatase SIW14 3.1.3.48 -}	{At1g05000; KOG1572 Predicted protein tyrosine phosphatase V Defense mechanisms ;}	{NA}	{AK359510.1; Hordeum vulgare subsp. vulgare mRNA for predicted protein, complete cds, clone: NIASHv1098F22}	{NA}
i1_LQ_TF3rd_c1552/f1p0/1368	{EMT00590.1; Putative tyrosine-protein phosphatase [Aegilops tauschii]}	{sp|Q9ZVN4|Y1500_ARATH; Probable tyrosine-protein phosphatase At1g05000 OS=Arabidopsis thaliana GN=At1g05000 PE=1 SV=1}	{bdi:100828674; K18045 SIW14, OCA3 tyrosine-protein phosphatase SIW14 3.1.3.48 -}	{At1g05000; KOG1572 Predicted protein tyrosine phosphatase V Defense mechanisms ;}	{GO:0006470; protein dephosphorylation; biological_process GO:0008138; protein tyrosine/serine/threonine phosphatase activity; molecular_function GO:0004725; protein tyrosine phosphatase activity; molecular_function}	{AK359510.1; Hordeum vulgare subsp. vulgare mRNA for predicted protein, complete cds, clone: NIASHv1098F22}	{PF00782:Dual specificity phosphatase, catalytic domain PF00102:Protein-tyrosine phosphatase}
i2_LQ_TF3rd_c14275/f1p6/2426	{XP_015612074.1; PREDICTED: probable tyrosine-protein phosphatase At1g05000 isoform X2 [Oryza sativa Japonica Group]}	{sp|Q9ZVN4|Y1500_ARATH; Probable tyrosine-protein phosphatase At1g05000 OS=Arabidopsis thaliana GN=At1g05000 PE=1 SV=1}	{sita:101755610; K18045 SIW14, OCA3 tyrosine-protein phosphatase SIW14 3.1.3.48 -}	{At1g05000; KOG1572 Predicted protein tyrosine phosphatase V Defense mechanisms ;}	{NA}	{XR_001540041.1; PREDICTED: Oryza sativa Japonica Group probable tyrosine-protein phosphatase At1g05000 (LOC4346470), transcript variant X4, misc_RNA}	{NA}
i2_LQ_TF3rd_c10391/f1p0/2389	{XP_003565751.1; PREDICTED: acyltransferase-like protein At1g54570, chloroplastic [Brachypodium distachyon]}	{sp|Q9ZVN2|Y1457_ARATH; Acyltransferase-like protein At1g54570, chloroplastic OS=Arabidopsis thaliana GN=At1g54570 PE=2 SV=1}	{dosa:Os01t0362100-01; - - - - -}	{NA}	{GO:0006508; proteolysis; biological_process GO:0008152; NA GO:0016788; hydrolase activity, acting on ester bonds; molecular_function GO:0016746; transferase activity, transferring acyl groups; molecular_function GO:0016787; hydrolase activity; molecular_function GO:0008236; serine-type peptidase activity; molecular_function GO:0009058; biosynthetic process; biological_process GO:0016747; transfe…	{XM_003565703.3; PREDICTED: Brachypodium distachyon acyltransferase-like protein At1g54570, chloroplastic (LOC100822939), mRNA}	{PF00975:Thioesterase domain PF00326:Prolyl oligopeptidase family PF07859:alpha/beta hydrolase fold PF03982:Diacylglycerol acyltransferase PF01553:Acyltransferase}
i2_LQ_TF3rd_c13849/f1p0/2217	{XP_003578405.1; PREDICTED: acyltransferase-like protein At3g26840, chloroplastic [Brachypodium distachyon]}	{sp|Q9ZVN2|Y1457_ARATH; Acyltransferase-like protein At1g54570, chloroplastic OS=Arabidopsis thaliana GN=At1g54570 PE=2 SV=1}	{sita:101757133; - - - - -}	{NA}	{GO:0016747; transferase activity, transferring acyl groups other than amino-acyl groups; molecular_function}	{XM_003578357.3; PREDICTED: Brachypodium distachyon acyltransferase-like protein At3g26840, chloroplastic (LOC100821255), mRNA}	{PF03982:Diacylglycerol acyltransferase }
i2_LQ_TF3rd_c18394/f1p0/2181	{XP_010230872.1; PREDICTED: acyltransferase-like protein At1g54570, chloroplastic isoform X2 [Brachypodium distachyon]}	{sp|Q9ZVN2|Y1457_ARATH; Acyltransferase-like protein At1g54570, chloroplastic OS=Arabidopsis thaliana GN=At1g54570 PE=2 SV=1}	{dosa:Os01t0361500-01; - - - - -}	{NA}	{GO:0008152; NA GO:0016747; transferase activity, transferring acyl groups other than amino-acyl groups; molecular_function GO:0016746; transferase activity, transferring acyl groups; molecular_function GO:0016788; hydrolase activity, acting on ester bonds; molecular_function GO:0016787; hydrolase activity; molecular_function GO:0009058; biosynthetic process; biological_process GO:0008152; NA}	{XM_010232571.2; PREDICTED: Brachypodium distachyon acyltransferase-like protein At1g54570, chloroplastic (LOC100823246), transcript variant X3, mRNA}	{PF03982:Diacylglycerol acyltransferase PF01553:Acyltransferase PF07859:alpha/beta hydrolase fold PF00975:Thioesterase domain}
i2_LQ_TF3rd_c18640/f1p0/2508	{XP_003578405.1; PREDICTED: acyltransferase-like protein At3g26840, chloroplastic [Brachypodium distachyon]}	{sp|Q9ZVN2|Y1457_ARATH; Acyltransferase-like protein At1g54570, chloroplastic OS=Arabidopsis thaliana GN=At1g54570 PE=2 SV=1}	{sita:101757133; - - - - -}	{NA}	{GO:0016747; transferase activity, transferring acyl groups other than amino-acyl groups; molecular_function}	{XM_003578357.3; PREDICTED: Brachypodium distachyon acyltransferase-like protein At3g26840, chloroplastic (LOC100821255), mRNA}	{PF03982:Diacylglycerol acyltransferase }
i2_LQ_TF3rd_c4911/f1p5/2285	{XP_003565752.1; PREDICTED: acyltransferase-like protein At1g54570, chloroplastic isoform X1 [Brachypodium distachyon]}	{sp|Q9ZVN2|Y1457_ARATH; Acyltransferase-like protein At1g54570, chloroplastic OS=Arabidopsis thaliana GN=At1g54570 PE=2 SV=1}	{osa:4326030; - - - - -}	{NA}	{GO:0008152; NA GO:0009058; biosynthetic process; biological_process GO:0016747; transferase activity, transferring acyl groups other than amino-acyl groups; molecular_function GO:0016746; transferase activity, transferring acyl groups; molecular_function GO:0016788; hydrolase activity, acting on ester bonds; molecular_function}	{AK251457.1; Hordeum vulgare subsp. vulgare cDNA clone: FLbaf127k09, mRNA sequence}	{PF03982:Diacylglycerol acyltransferase PF01553:Acyltransferase PF00975:Thioesterase domain}
i2_LQ_TF3rd_c4929/f1p0/2316	{XP_010230872.1; PREDICTED: acyltransferase-like protein At1g54570, chloroplastic isoform X2 [Brachypodium distachyon]}	{sp|Q9ZVN2|Y1457_ARATH; Acyltransferase-like protein At1g54570, chloroplastic OS=Arabidopsis thaliana GN=At1g54570 PE=2 SV=1}	{dosa:Os01t0361500-01; - - - - -}	{NA}	{GO:0016787; hydrolase activity; molecular_function GO:0016788; hydrolase activity, acting on ester bonds; molecular_function GO:0009058; biosynthetic process; biological_process GO:0008152; NA}	{XM_010232571.2; PREDICTED: Brachypodium distachyon acyltransferase-like protein At1g54570, chloroplastic (LOC100823246), transcript variant X3, mRNA}	{PF07859:alpha/beta hydrolase fold PF00975:Thioesterase domain}
i2_LQ_TF3rd_c6914/f1p0/2498	{XP_003578405.1; PREDICTED: acyltransferase-like protein At3g26840, chloroplastic [Brachypodium distachyon]}	{sp|Q9ZVN2|Y1457_ARATH; Acyltransferase-like protein At1g54570, chloroplastic OS=Arabidopsis thaliana GN=At1g54570 PE=2 SV=1}	{sita:101757133; - - - - -}	{NA}	{GO:0008152; NA GO:0009058; biosynthetic process; biological_process GO:0016787; hydrolase activity; molecular_function GO:0016788; hydrolase activity, acting on ester bonds; molecular_function GO:0016747; transferase activity, transferring acyl groups other than amino-acyl groups; molecular_function}	{XM_003578357.3; PREDICTED: Brachypodium distachyon acyltransferase-like protein At3g26840, chloroplastic (LOC100821255), mRNA}	{PF07859:alpha/beta hydrolase fold PF00975:Thioesterase domain PF03982:Diacylglycerol acyltransferase }
i4_LQ_TF3rd_c11439/f1p0/4685	{XP_010230872.1; PREDICTED: acyltransferase-like protein At1g54570, chloroplastic isoform X2 [Brachypodium distachyon]}	{sp|Q9ZVN2|Y1457_ARATH; Acyltransferase-like protein At1g54570, chloroplastic OS=Arabidopsis thaliana GN=At1g54570 PE=2 SV=1}	{obr:102719810; - - - - -}	{NA}	{GO:0008152; NA GO:0016747; transferase activity, transferring acyl groups other than amino-acyl groups; molecular_function GO:0016746; transferase activity, transferring acyl groups; molecular_function}	{XM_010232570.2; PREDICTED: Brachypodium distachyon acyltransferase-like protein At1g54570, chloroplastic (LOC100823246), transcript variant X2, mRNA}	{PF01553:Acyltransferase PF03982:Diacylglycerol acyltransferase }
i5_LQ_TF3rd_c2564/f1p0/5096	{EMT15226.1; Acyltransferase-like protein [Aegilops tauschii]}	{sp|Q9ZVN2|Y1457_ARATH; Acyltransferase-like protein At1g54570, chloroplastic OS=Arabidopsis thaliana GN=At1g54570 PE=2 SV=1}	{obr:102719245; - - - - -}	{NA}	{NA}	{JN969603.1; Lolium perenne retrotransposon Lotte_7D23_1 and transposon retrotransposon Camilla_7D23_1, complete sequence; and VRN1 (Lp_7D23_1) gene, complete cds}	{NA}
i5_LQ_TF3rd_c2812/f1p0/5099	{EMT15226.1; Acyltransferase-like protein [Aegilops tauschii]}	{sp|Q9ZVN2|Y1457_ARATH; Acyltransferase-like protein At1g54570, chloroplastic OS=Arabidopsis thaliana GN=At1g54570 PE=2 SV=1}	{osa:4325812; - - - - -}	{NA}	{GO:0009058; biosynthetic process; biological_process GO:0008236; serine-type peptidase activity; molecular_function GO:0016787; hydrolase activity; molecular_function GO:0016788; hydrolase activity, acting on ester bonds; molecular_function GO:0008152; NA GO:0006508; proteolysis; biological_process}	{XM_003565704.3; PREDICTED: Brachypodium distachyon acyltransferase-like protein At1g54570, chloroplastic (LOC100823246), transcript variant X1, mRNA}	{PF00975:Thioesterase domain PF00326:Prolyl oligopeptidase family PF07859:alpha/beta hydrolase fold}
i5_LQ_TF3rd_c6398/f1p0/5315	{XP_003565752.1; PREDICTED: acyltransferase-like protein At1g54570, chloroplastic isoform X1 [Brachypodium distachyon]}	{sp|Q9ZVN2|Y1457_ARATH; Acyltransferase-like protein At1g54570, chloroplastic OS=Arabidopsis thaliana GN=At1g54570 PE=2 SV=1}	{dosa:Os01t0362100-01; - - - - -}	{NA}	{GO:0016788; hydrolase activity, acting on ester bonds; molecular_function GO:0008236; serine-type peptidase activity; molecular_function GO:0009058; biosynthetic process; biological_process GO:0006508; proteolysis; biological_process}	{XM_003565704.3; PREDICTED: Brachypodium distachyon acyltransferase-like protein At1g54570, chloroplastic (LOC100823246), transcript variant X1, mRNA}	{PF00326:Prolyl oligopeptidase family PF00975:Thioesterase domain}
i7_LQ_TF3rd_c152/f1p0/7798	{EMT15226.1; Acyltransferase-like protein [Aegilops tauschii]}	{sp|Q9ZVN2|Y1457_ARATH; Acyltransferase-like protein At1g54570, chloroplastic OS=Arabidopsis thaliana GN=At1g54570 PE=2 SV=1}	{osa:4326030; - - - - -}	{NA}	{GO:0016746; transferase activity, transferring acyl groups; molecular_function GO:0016747; transferase activity, transferring acyl groups other than amino-acyl groups; molecular_function GO:0008152; NA}	{AK251457.1; Hordeum vulgare subsp. vulgare cDNA clone: FLbaf127k09, mRNA sequence}	{PF03982:Diacylglycerol acyltransferase PF01553:Acyltransferase}
i1_LQ_TF3rd_c5836/f1p0/1678	{XP_003562490.1; PREDICTED: probable serine/threonine-protein kinase At1g54610 [Brachypodium distachyon]}	{sp|Q9ZVM9|Y1461_ARATH; Probable serine/threonine-protein kinase At1g54610 OS=Arabidopsis thaliana GN=At1g54610 PE=1 SV=1}	{bdi:100842107; - - - - -}	{At1g54610; KOG0600 Cdc2-related protein kinase D Cell cycle control, cell division, chromosome partitioning ;}	{GO:0005524; ATP binding; molecular_function GO:0006468; protein phosphorylation; biological_process GO:0004672; protein kinase activity; molecular_function}	{XM_003562442.3; PREDICTED: Brachypodium distachyon probable serine/threonine-protein kinase At1g54610 (LOC100842107), mRNA}	{PF00069:Protein kinase domain PF07714:Protein tyrosine kinase}
i2_LQ_TF3rd_c12305/f1p0/2124	{BAJ94315.1; predicted protein [Hordeum vulgare subsp. vulgare]}	{sp|Q9ZVM9|Y1461_ARATH; Probable serine/threonine-protein kinase At1g54610 OS=Arabidopsis thaliana GN=At1g54610 PE=1 SV=1}	{osa:4327236; - - - - -}	{At1g54610; KOG0600 Cdc2-related protein kinase D Cell cycle control, cell division, chromosome partitioning ;}	{GO:0005524; ATP binding; molecular_function GO:0006468; protein phosphorylation; biological_process GO:0004672; protein kinase activity; molecular_function}	{AK363111.1; Hordeum vulgare subsp. vulgare mRNA for predicted protein, complete cds, clone: NIASHv2012M23}	{PF00069:Protein kinase domain PF07714:Protein tyrosine kinase}
i2_LQ_TF3rd_c12876/f1p2/2690	{XP_003562766.1; PREDICTED: probable serine/threonine-protein kinase At1g54610 [Brachypodium distachyon]}	{sp|Q9ZVM9|Y1461_ARATH; Probable serine/threonine-protein kinase At1g54610 OS=Arabidopsis thaliana GN=At1g54610 PE=1 SV=1}	{bdi:100822826; - - - - -}	{At1g18670; KOG0600 Cdc2-related protein kinase D Cell cycle control, cell division, chromosome partitioning ;}	{GO:0004672; protein kinase activity; molecular_function GO:0006468; protein phosphorylation; biological_process GO:0005524; ATP binding; molecular_function}	{AK366481.1; Hordeum vulgare subsp. vulgare mRNA for predicted protein, complete cds, clone: NIASHv2043G06}	{PF07714:Protein tyrosine kinase PF00069:Protein kinase domain}
i2_LQ_TF3rd_c15751/f1p0/2076	{BAJ94315.1; predicted protein [Hordeum vulgare subsp. vulgare]}	{sp|Q9ZVM9|Y1461_ARATH; Probable serine/threonine-protein kinase At1g54610 OS=Arabidopsis thaliana GN=At1g54610 PE=1 SV=1}	{osa:4327236; - - - - -}	{At1g54610; KOG0600 Cdc2-related protein kinase D Cell cycle control, cell division, chromosome partitioning ;}	{GO:0004672; protein kinase activity; molecular_function GO:0005524; ATP binding; molecular_function GO:0006468; protein phosphorylation; biological_process}	{AK363111.1; Hordeum vulgare subsp. vulgare mRNA for predicted protein, complete cds, clone: NIASHv2012M23}	{PF00069:Protein kinase domain PF07714:Protein tyrosine kinase}
i2_LQ_TF3rd_c4372/f1p0/2223	{XP_003562490.1; PREDICTED: probable serine/threonine-protein kinase At1g54610 [Brachypodium distachyon]}	{sp|Q9ZVM9|Y1461_ARATH; Probable serine/threonine-protein kinase At1g54610 OS=Arabidopsis thaliana GN=At1g54610 PE=1 SV=1}	{bdi:100842107; - - - - -}	{At1g54610; KOG0600 Cdc2-related protein kinase D Cell cycle control, cell division, chromosome partitioning ;}	{GO:0006468; protein phosphorylation; biological_process GO:0005524; ATP binding; molecular_function GO:0004672; protein kinase activity; molecular_function}	{XM_003562442.3; PREDICTED: Brachypodium distachyon probable serine/threonine-protein kinase At1g54610 (LOC100842107), mRNA}	{PF00069:Protein kinase domain PF07714:Protein tyrosine kinase}
i2_LQ_TF3rd_c7750/f1p0/2246	{XP_003562490.1; PREDICTED: probable serine/threonine-protein kinase At1g54610 [Brachypodium distachyon]}	{sp|Q9ZVM9|Y1461_ARATH; Probable serine/threonine-protein kinase At1g54610 OS=Arabidopsis thaliana GN=At1g54610 PE=1 SV=1}	{bdi:100842107; - - - - -}	{At1g54610; KOG0600 Cdc2-related protein kinase D Cell cycle control, cell division, chromosome partitioning ;}	{GO:0004672; protein kinase activity; molecular_function GO:0006468; protein phosphorylation; biological_process GO:0005524; ATP binding; molecular_function}	{XM_003562442.3; PREDICTED: Brachypodium distachyon probable serine/threonine-protein kinase At1g54610 (LOC100842107), mRNA}	{PF00069:Protein kinase domain PF07714:Protein tyrosine kinase}
i2_LQ_TF3rd_c7822/f1p2/2337	{XP_003562490.1; PREDICTED: probable serine/threonine-protein kinase At1g54610 [Brachypodium distachyon]}	{sp|Q9ZVM9|Y1461_ARATH; Probable serine/threonine-protein kinase At1g54610 OS=Arabidopsis thaliana GN=At1g54610 PE=1 SV=1}	{bdi:100842107; - - - - -}	{At1g54610; KOG0600 Cdc2-related protein kinase D Cell cycle control, cell division, chromosome partitioning ;}	{GO:0004672; protein kinase activity; molecular_function GO:0006468; protein phosphorylation; biological_process GO:0005524; ATP binding; molecular_function}	{XM_003562442.3; PREDICTED: Brachypodium distachyon probable serine/threonine-protein kinase At1g54610 (LOC100842107), mRNA}	{PF00069:Protein kinase domain PF07714:Protein tyrosine kinase}
i5_LQ_TF3rd_c6948/f1p0/4999	{XP_003562766.1; PREDICTED: probable serine/threonine-protein kinase At1g54610 [Brachypodium distachyon]}	{sp|Q9ZVM9|Y1461_ARATH; Probable serine/threonine-protein kinase At1g54610 OS=Arabidopsis thaliana GN=At1g54610 PE=1 SV=1}	{bdi:100822826; - - - - -}	{At1g18670; KOG0600 Cdc2-related protein kinase D Cell cycle control, cell division, chromosome partitioning ;}	{GO:0004672; protein kinase activity; molecular_function GO:0005524; ATP binding; molecular_function GO:0006468; protein phosphorylation; biological_process}	{AK331071.1; Triticum aestivum cDNA, clone: SET5_P23, cultivar: Chinese Spring}	{PF07714:Protein tyrosine kinase PF00069:Protein kinase domain}
i1_LQ_TF3rd_c33600/f1p0/1340	{EMT13324.1; Annexin D4 [Aegilops tauschii]}	{sp|Q9ZVJ6|ANXD4_ARATH; Annexin D4 OS=Arabidopsis thaliana GN=ANN4 PE=2 SV=1}	{bdi:104582678; - - - - -}	{At2g38750; KOG0819 Annexin U Intracellular trafficking, secretion, and vesicular transport ;}	{GO:0005509; calcium ion binding; molecular_function GO:0005544; calcium-dependent phospholipid binding; molecular_function}	{XM_010233152.2; PREDICTED: Brachypodium distachyon annexin D4 (LOC104582678), mRNA}	{PF00191:Annexin}
i1_LQ_TF3rd_c32182/f1p0/1451	{BAJ86806.1; predicted protein [Hordeum vulgare subsp. vulgare]}	{sp|Q9ZVJ5|SGGP_ARATH; Haloacid dehalogenase-like hydrolase domain-containing protein Sgpp OS=Arabidopsis thaliana GN=SGPP PE=1 SV=2}	{sbi:SORBI_01g028540; - - - - -}	{At2g38740; KOG2914 Predicted haloacid-halidohydrolase and related hydrolases R General function prediction only ;}	{GO:0015232; heme transporter activity; molecular_function GO:0015886; heme transport; biological_process GO:0016020; membrane; cellular_component GO:0017004; cytochrome complex assembly; biological_process}	{AK355587.1; Hordeum vulgare subsp. vulgare mRNA for predicted protein, complete cds, clone: NIASHv1023B05}	{PF03379:CcmB protein}
i1_LQ_TF3rd_c46848/f1p0/1126	{BAJ86806.1; predicted protein [Hordeum vulgare subsp. vulgare]}	{sp|Q9ZVJ5|SGGP_ARATH; Haloacid dehalogenase-like hydrolase domain-containing protein Sgpp OS=Arabidopsis thaliana GN=SGPP PE=1 SV=2}	{sbi:SORBI_01g028540; - - - - -}	{At2g38740; KOG2914 Predicted haloacid-halidohydrolase and related hydrolases R General function prediction only ;}	{NA}	{AK355587.1; Hordeum vulgare subsp. vulgare mRNA for predicted protein, complete cds, clone: NIASHv1023B05}	{NA}
i0_HQ_TF3rd_c1698/f3p1/1001	{XP_003563897.1; PREDICTED: peptidyl-prolyl cis-trans isomerase CYP22 [Brachypodium distachyon]}	{sp|Q9ZVJ4|CYP22_ARATH; Peptidyl-prolyl cis-trans isomerase CYP22 OS=Arabidopsis thaliana GN=CYP22 PE=2 SV=1}	{bdi:100837460; K09567 PPIH, CYPH peptidyl-prolyl isomerase H (cyclophilin H) 5.2.1.8 ko03040; Genetic Information Processing; Transcription; Spliceosome}	{At2g38730; KOG0879 U-snRNP-associated cyclophilin type peptidyl-prolyl cis-trans isomerase O Posttranslational modification, protein turnover, chaperones ;}	{GO:0000413; protein peptidyl-prolyl isomerization; biological_process GO:0003755; peptidyl-prolyl cis-trans isomerase activity; molecular_function GO:0006457; protein folding; biological_process}	{AK330259.1; Triticum aestivum cDNA, clone: SET1_E19, cultivar: Chinese Spring}	{PF00160:Cyclophilin type peptidyl-prolyl cis-trans isomerase/CLD}
i1_HQ_TF3rd_c63120/f2p0/1040	{BAK00489.1; predicted protein [Hordeum vulgare subsp. vulgare]}	{sp|Q9ZVJ2|AMERL_ARATH; Uncharacterized protein At2g38710 OS=Arabidopsis thaliana GN=At2g38710 PE=2 SV=1}	{pda:103704694; - - - - -}	{At2g38710; KOG3274 Uncharacterized conserved protein, AMMECR1 S Function unknown ;}	{NA}	{AK336211.1; Triticum aestivum cDNA, clone: SET3_H24, cultivar: Chinese Spring}	{NA}
i1_LQ_TF3rd_c125857/f1p0/1007	{BAK00489.1; predicted protein [Hordeum vulgare subsp. vulgare]}	{sp|Q9ZVJ2|AMERL_ARATH; Uncharacterized protein At2g38710 OS=Arabidopsis thaliana GN=At2g38710 PE=2 SV=1}	{pda:103704694; - - - - -}	{At2g38710; KOG3274 Uncharacterized conserved protein, AMMECR1 S Function unknown ;}	{NA}	{AK336211.1; Triticum aestivum cDNA, clone: SET3_H24, cultivar: Chinese Spring}	{NA}
i1_LQ_TF3rd_c11741/f1p4/1895	{XP_014755355.1; PREDICTED: ethanolamine-phosphate cytidylyltransferase-like [Brachypodium distachyon]}	{sp|Q9ZVI9|PECT1_ARATH; Ethanolamine-phosphate cytidylyltransferase OS=Arabidopsis thaliana GN=PECT1 PE=1 SV=1}	{ats:F775_29342; K00967 PCYT2 ethanolamine-phosphate cytidylyltransferase 2.7.7.14 ko00564; Metabolism; Lipid metabolism; Glycerophospholipid metabolism | ko00440; Metabolism; Metabolism of other amino acids; Phosphonate and phosphinate metabolism}	{At2g38670; KOG2803 Choline phosphate cytidylyltransferase/Predicted CDP-ethanolamine synthase I Lipid transport and metabolism ;}	{GO:0009231; riboflavin biosynthetic process; biological_process GO:0003824; NA GO:0009058; biosynthetic process; biological_process GO:0003919; FMN adenylyltransferase activity; molecular_function}	{XM_010236182.2; PREDICTED: Brachypodium distachyon ethanolamine-phosphate cytidylyltransferase-like (LOC100842358), transcript variant X2, mRNA}	{PF01467:Cytidylyltransferase-like PF06574:FAD synthetase}
i1_LQ_TF3rd_c24866/f1p0/1871	{CDM85025.1; unnamed protein product [Triticum aestivum]}	{sp|Q9ZVI9|PECT1_ARATH; Ethanolamine-phosphate cytidylyltransferase OS=Arabidopsis thaliana GN=PECT1 PE=1 SV=1}	{ats:F775_29342; K00967 PCYT2 ethanolamine-phosphate cytidylyltransferase 2.7.7.14 ko00564; Metabolism; Lipid metabolism; Glycerophospholipid metabolism | ko00440; Metabolism; Metabolism of other amino acids; Phosphonate and phosphinate metabolism}	{At2g38670; KOG2803 Choline phosphate cytidylyltransferase/Predicted CDP-ethanolamine synthase I Lipid transport and metabolism ;}	{GO:0009231; riboflavin biosynthetic process; biological_process GO:0003824; NA GO:0003919; FMN adenylyltransferase activity; molecular_function GO:0009058; biosynthetic process; biological_process}	{AK365501.1; Hordeum vulgare subsp. vulgare mRNA for predicted protein, complete cds, clone: NIASHv2034K14}	{PF06574:FAD synthetase PF01467:Cytidylyltransferase-like}
i1_LQ_TF3rd_c76577/f1p0/1715	{BAK04174.1; predicted protein [Hordeum vulgare subsp. vulgare]}	{sp|Q9ZVI9|PECT1_ARATH; Ethanolamine-phosphate cytidylyltransferase OS=Arabidopsis thaliana GN=PECT1 PE=1 SV=1}	{egu:105046049; K00967 PCYT2 ethanolamine-phosphate cytidylyltransferase 2.7.7.14 ko00564; Metabolism; Lipid metabolism; Glycerophospholipid metabolism | ko00440; Metabolism; Metabolism of other amino acids; Phosphonate and phosphinate metabolism}	{At2g38670; KOG2803 Choline phosphate cytidylyltransferase/Predicted CDP-ethanolamine synthase I Lipid transport and metabolism ;}	{GO:0003919; FMN adenylyltransferase activity; molecular_function GO:0009058; biosynthetic process; biological_process GO:0009231; riboflavin biosynthetic process; biological_process GO:0003824; NA}	{AK372977.1; Hordeum vulgare subsp. vulgare mRNA for predicted protein, complete cds, clone: NIASHv3017H05}	{PF06574:FAD synthetase PF01467:Cytidylyltransferase-like}
i1_LQ_TF3rd_c9016/f1p0/1927	{BAJ95410.1; predicted protein [Hordeum vulgare subsp. vulgare]}	{sp|Q9ZVI9|PECT1_ARATH; Ethanolamine-phosphate cytidylyltransferase OS=Arabidopsis thaliana GN=PECT1 PE=1 SV=1}	{ats:F775_29342; K00967 PCYT2 ethanolamine-phosphate cytidylyltransferase 2.7.7.14 ko00564; Metabolism; Lipid metabolism; Glycerophospholipid metabolism | ko00440; Metabolism; Metabolism of other amino acids; Phosphonate and phosphinate metabolism}	{At2g38670; KOG2803 Choline phosphate cytidylyltransferase/Predicted CDP-ethanolamine synthase I Lipid transport and metabolism ;}	{GO:0009058; biosynthetic process; biological_process GO:0003919; FMN adenylyltransferase activity; molecular_function GO:0009231; riboflavin biosynthetic process; biological_process GO:0003824; NA}	{AK365501.1; Hordeum vulgare subsp. vulgare mRNA for predicted protein, complete cds, clone: NIASHv2034K14}	{PF01467:Cytidylyltransferase-like PF06574:FAD synthetase}
i2_LQ_TF3rd_c16223/f1p0/2066	{BAJ95410.1; predicted protein [Hordeum vulgare subsp. vulgare]}	{sp|Q9ZVI9|PECT1_ARATH; Ethanolamine-phosphate cytidylyltransferase OS=Arabidopsis thaliana GN=PECT1 PE=1 SV=1}	{ats:F775_29342; K00967 PCYT2 ethanolamine-phosphate cytidylyltransferase 2.7.7.14 ko00564; Metabolism; Lipid metabolism; Glycerophospholipid metabolism | ko00440; Metabolism; Metabolism of other amino acids; Phosphonate and phosphinate metabolism}	{At2g38670; KOG2803 Choline phosphate cytidylyltransferase/Predicted CDP-ethanolamine synthase I Lipid transport and metabolism ;}	{GO:0009058; biosynthetic process; biological_process GO:0003919; FMN adenylyltransferase activity; molecular_function GO:0009231; riboflavin biosynthetic process; biological_process GO:0003824; NA}	{AK365501.1; Hordeum vulgare subsp. vulgare mRNA for predicted protein, complete cds, clone: NIASHv2034K14}	{PF06574:FAD synthetase PF01467:Cytidylyltransferase-like}
i2_LQ_TF3rd_c8780/f1p0/2897	{BAJ95410.1; predicted protein [Hordeum vulgare subsp. vulgare]}	{sp|Q9ZVI9|PECT1_ARATH; Ethanolamine-phosphate cytidylyltransferase OS=Arabidopsis thaliana GN=PECT1 PE=1 SV=1}	{ats:F775_29342; K00967 PCYT2 ethanolamine-phosphate cytidylyltransferase 2.7.7.14 ko00564; Metabolism; Lipid metabolism; Glycerophospholipid metabolism | ko00440; Metabolism; Metabolism of other amino acids; Phosphonate and phosphinate metabolism}	{At2g38670; KOG2803 Choline phosphate cytidylyltransferase/Predicted CDP-ethanolamine synthase I Lipid transport and metabolism ;}	{GO:0009058; biosynthetic process; biological_process GO:0003919; FMN adenylyltransferase activity; molecular_function GO:0019012; NA GO:0009231; riboflavin biosynthetic process; biological_process GO:0016032; NA GO:0003824; NA}	{AK365501.1; Hordeum vulgare subsp. vulgare mRNA for predicted protein, complete cds, clone: NIASHv2034K14}	{PF06574:FAD synthetase PF01467:Cytidylyltransferase-like PF01006:Hepatitis C virus non-structural protein NS4a}
i3_LQ_TF3rd_c13655/f1p0/3104	{BAJ95410.1; predicted protein [Hordeum vulgare subsp. vulgare]}	{sp|Q9ZVI9|PECT1_ARATH; Ethanolamine-phosphate cytidylyltransferase OS=Arabidopsis thaliana GN=PECT1 PE=1 SV=1}	{ats:F775_29342; K00967 PCYT2 ethanolamine-phosphate cytidylyltransferase 2.7.7.14 ko00564; Metabolism; Lipid metabolism; Glycerophospholipid metabolism | ko00440; Metabolism; Metabolism of other amino acids; Phosphonate and phosphinate metabolism}	{At2g38670; KOG2803 Choline phosphate cytidylyltransferase/Predicted CDP-ethanolamine synthase I Lipid transport and metabolism ;}	{GO:0003824; NA GO:0009231; riboflavin biosynthetic process; biological_process GO:0009058; biosynthetic process; biological_process GO:0003919; FMN adenylyltransferase activity; molecular_function}	{HG670306.1; Triticum aestivum chromosome 3B, genomic scaffold, cultivar Chinese Spring}	{PF01467:Cytidylyltransferase-like PF06574:FAD synthetase}
i1_LQ_TF3rd_c26567/f1p0/1208	{EMT27985.1; Glycosyltransferase QUASIMODO1 [Aegilops tauschii]}	{sp|Q9ZVI7|GAUT7_ARATH; Probable galacturonosyltransferase 7 OS=Arabidopsis thaliana GN=GAUT7 PE=1 SV=2}	{ats:F775_32125; K13648 GAUT alpha-1,4-galacturonosyltransferase 2.4.1.43 ko00520; Metabolism; Carbohydrate metabolism; Amino sugar and nucleotide sugar metabolism}	{NA}	{GO:0016757; transferase activity, transferring glycosyl groups; molecular_function}	{XM_003557945.3; PREDICTED: Brachypodium distachyon probable galacturonosyltransferase 7 (LOC100833615), mRNA}	{PF01501:Glycosyl transferase family 8}
i1_HQ_TF3rd_c102169/f17p0/1237	{XP_015637505.1; PREDICTED: protein LURP-one-related 8 [Oryza sativa Japonica Group]}	{sp|Q9ZVI6|LOR8_ARATH; Protein LURP-one-related 8 OS=Arabidopsis thaliana GN=At2g38640 PE=2 SV=1}	{sita:101771996; - - - - -}	{NA}	{NA}	{XM_003558518.3; PREDICTED: Brachypodium distachyon protein LURP-one-related 8-like (LOC100829333), mRNA}	{NA}
i1_LQ_TF3rd_c10126/f1p5/1144	{XP_015637505.1; PREDICTED: protein LURP-one-related 8 [Oryza sativa Japonica Group]}	{sp|Q9ZVI6|LOR8_ARATH; Protein LURP-one-related 8 OS=Arabidopsis thaliana GN=At2g38640 PE=2 SV=1}	{sita:101771996; - - - - -}	{NA}	{NA}	{XM_003558518.3; PREDICTED: Brachypodium distachyon protein LURP-one-related 8-like (LOC100829333), mRNA}	{NA}
i1_LQ_TF3rd_c48070/f1p0/1160	{XP_004962480.1; PREDICTED: protein LURP-one-related 8-like [Setaria italica]}	{sp|Q9ZVI6|LOR8_ARATH; Protein LURP-one-related 8 OS=Arabidopsis thaliana GN=At2g38640 PE=2 SV=1}	{sita:101771996; - - - - -}	{NA}	{NA}	{CU405806.1; Oryza rufipogon (W1943) cDNA clone: ORW1943C109P11, full insert sequence}	{NA}
i1_LQ_TF3rd_c82442/f1p0/1139	{CDM84729.1; unnamed protein product [Triticum aestivum]}	{sp|Q9ZVI6|LOR8_ARATH; Protein LURP-one-related 8 OS=Arabidopsis thaliana GN=At2g38640 PE=2 SV=1}	{dosa:Os01t0817650-00; - - - - -}	{NA}	{NA}	{AK375838.1; Hordeum vulgare subsp. vulgare mRNA for predicted protein, complete cds, clone: NIASHv3107J02}	{NA}
i1_LQ_TF3rd_c85514/f1p0/1091	{XP_003568228.1; PREDICTED: protein LURP-one-related 8-like [Brachypodium distachyon]}	{sp|Q9ZVI6|LOR8_ARATH; Protein LURP-one-related 8 OS=Arabidopsis thaliana GN=At2g38640 PE=2 SV=1}	{bdi:100844267; - - - - -}	{NA}	{NA}	{AK364876.1; Hordeum vulgare subsp. vulgare mRNA for predicted protein, complete cds, clone: NIASHv2029A20}	{NA}
i1_LQ_TF3rd_c55031/f1p1/1506	{EMS59503.1; Transcription elongation factor A protein 2 [Triticum urartu]}	{sp|Q9ZVH8|RDO2_ARATH; Transcription elongation factor TFIIS OS=Arabidopsis thaliana GN=TFIIS PE=1 SV=1}	{bdi:100837763; - - - - -}	{At2g38560; KOG1105 Transcription elongation factor TFIIS/Cofactor of enhancer-binding protein Sp1 K Transcription ;}	{GO:0003676; nucleic acid binding; molecular_function GO:0006351; transcription, DNA-dependent; biological_process GO:0008270; zinc ion binding; molecular_function GO:0005634; nucleus; cellular_component}	{AK332528.1; Triticum aestivum cDNA, clone: WT004_D07, cultivar: Chinese Spring}	{PF08711:TFIIS helical bundle-like domain PF07500:Transcription factor S-II (TFIIS), central domain PF01096:Transcription factor S-II (TFIIS)}
i2_LQ_TF3rd_c19393/f1p3/2340	{EMT19709.1; Transcription elongation factor A protein 2 [Aegilops tauschii]}	{sp|Q9ZVH8|RDO2_ARATH; Transcription elongation factor TFIIS OS=Arabidopsis thaliana GN=TFIIS PE=1 SV=1}	{bdi:100837763; - - - - -}	{At2g38560; KOG1105 Transcription elongation factor TFIIS/Cofactor of enhancer-binding protein Sp1 K Transcription ;}	{GO:0003676; nucleic acid binding; molecular_function GO:0008270; zinc ion binding; molecular_function GO:0006351; transcription, DNA-dependent; biological_process}	{AK332528.1; Triticum aestivum cDNA, clone: WT004_D07, cultivar: Chinese Spring}	{PF07500:Transcription factor S-II (TFIIS), central domain PF01096:Transcription factor S-II (TFIIS)}
i1_LQ_TF3rd_c67214/f1p0/1037	{XP_003564498.1; PREDICTED: protein FATTY ACID EXPORT 3, chloroplastic [Brachypodium distachyon]}	{sp|Q9ZVH7|FAX3_ARATH; Protein FATTY ACID EXPORT 3, chloroplastic OS=Arabidopsis thaliana GN=FAX3 PE=2 SV=2}	{dosa:Os01t0821700-01; - - - - -}	{NA}	{GO:0016020; membrane; cellular_component}	{AK334935.1; Triticum aestivum cDNA, clone: WT011_I22, cultivar: Chinese Spring}	{PF03647:Transmembrane proteins 14C}
i0_LQ_TF3rd_c51908/f1p0/829	{CAC09467.2; H0423H10.13 [Oryza sativa Indica Group]}	{sp|Q9ZVH4|CUL3A_ARATH; Cullin-3A OS=Arabidopsis thaliana GN=CUL3A PE=1 SV=1}	{sind:105159957; K03869 CUL3 cullin 3 - ko04120; Genetic Information Processing; Folding, sorting and degradation; Ubiquitin mediated proteolysis | ko04340; Environmental Information Processing; Signal transduction; Hedgehog signaling pathway | ko04341; Environmental Information Processing; Signal transduction; Hedgehog signaling pathway - fly}	{At1g26830; KOG2166 Cullins D Cell cycle control, cell division, chromosome partitioning ;}	{NA}	{NA}	{NA}
i1_LQ_TF3rd_c8078/f1p1/1842	{EMS62017.1; Cullin-3A [Triticum urartu]}	{sp|Q9ZVH4|CUL3A_ARATH; Cullin-3A OS=Arabidopsis thaliana GN=CUL3A PE=1 SV=1}	{sita:101780726; K03869 CUL3 cullin 3 - ko04120; Genetic Information Processing; Folding, sorting and degradation; Ubiquitin mediated proteolysis | ko04340; Environmental Information Processing; Signal transduction; Hedgehog signaling pathway | ko04341; Environmental Information Processing; Signal transduction; Hedgehog signaling pathway - fly}	{At1g26830; KOG2166 Cullins D Cell cycle control, cell division, chromosome partitioning ;}	{GO:0031625; ubiquitin protein ligase binding; molecular_function GO:0006511; ubiquitin-dependent protein catabolic process; biological_process GO:0009758; NA GO:0050053; levansucrase activity; molecular_function}	{XM_003570606.3; PREDICTED: Brachypodium distachyon cullin-3A-like (LOC100834318), mRNA}	{PF02435:Levansucrase/Invertase PF00888:Cullin family}
i2_HQ_TF3rd_c1100/f3p0/2462	{EMS62017.1; Cullin-3A [Triticum urartu]}	{sp|Q9ZVH4|CUL3A_ARATH; Cullin-3A OS=Arabidopsis thaliana GN=CUL3A PE=1 SV=1}	{sita:101780726; K03869 CUL3 cullin 3 - ko04120; Genetic Information Processing; Folding, sorting and degradation; Ubiquitin mediated proteolysis | ko04340; Environmental Information Processing; Signal transduction; Hedgehog signaling pathway | ko04341; Environmental Information Processing; Signal transduction; Hedgehog signaling pathway - fly}	{At1g26830; KOG2166 Cullins D Cell cycle control, cell division, chromosome partitioning ;}	{GO:0050053; levansucrase activity; molecular_function GO:0009758; NA GO:0016020; membrane; cellular_component GO:0006511; ubiquitin-dependent protein catabolic process; biological_process GO:0031625; ubiquitin protein ligase binding; molecular_function GO:0017038; protein import; biological_process}	{XM_003570606.3; PREDICTED: Brachypodium distachyon cullin-3A-like (LOC100834318), mRNA}	{PF07516:SecA Wing and Scaffold domain PF02435:Levansucrase/Invertase PF00888:Cullin family}
i3_LQ_TF3rd_c2698/f1p3/3841	{XP_003573422.1; PREDICTED: cullin-3A-like [Brachypodium distachyon]}	{sp|Q9ZVH4|CUL3A_ARATH; Cullin-3A OS=Arabidopsis thaliana GN=CUL3A PE=1 SV=1}	{sita:101780726; K03869 CUL3 cullin 3 - ko04120; Genetic Information Processing; Folding, sorting and degradation; Ubiquitin mediated proteolysis | ko04340; Environmental Information Processing; Signal transduction; Hedgehog signaling pathway | ko04341; Environmental Information Processing; Signal transduction; Hedgehog signaling pathway - fly}	{At1g26830; KOG2166 Cullins D Cell cycle control, cell division, chromosome partitioning ;}	{GO:0031625; ubiquitin protein ligase binding; molecular_function GO:0017038; protein import; biological_process GO:0016020; membrane; cellular_component GO:0006511; ubiquitin-dependent protein catabolic process; biological_process}	{XM_003573374.3; PREDICTED: Brachypodium distachyon cullin-3A-like (LOC100823589), mRNA}	{PF00888:Cullin family PF07516:SecA Wing and Scaffold domain}
i0_HQ_TF3rd_c19962/f4p0/690	{BAJ90232.1; predicted protein [Hordeum vulgare subsp. vulgare]}	{sp|Q9ZVE7|CRR3_ARATH; Probable NAD(P)H dehydrogenase subunit CRR3, chloroplastic OS=Arabidopsis thaliana GN=CRR3 PE=2 SV=1}	{sita:101763451; - - - - -}	{NA}	{NA}	{AK359021.1; Hordeum vulgare subsp. vulgare mRNA for predicted protein, complete cds, clone: NIASHv1087J11}	{NA}
i0_LQ_TF3rd_c26772/f1p0/713	{XP_003581212.1; PREDICTED: oligoribonuclease-like [Brachypodium distachyon]}	{sp|Q9ZVE0|ORN_ARATH; Oligoribonuclease OS=Arabidopsis thaliana GN=At2g26970 PE=2 SV=2}	{obr:102720318; K13288 orn, REX2, REXO2 oligoribonuclease 3.1.-.- ko03008; Genetic Information Processing; Translation; Ribosome biogenesis in eukaryotes}	{At2g26970; KOG3242 Oligoribonuclease (3'->5' exoribonuclease) A RNA processing and modification ;}	{NA}	{XM_003581164.3; PREDICTED: Brachypodium distachyon oligoribonuclease-like (LOC100828865), mRNA}	{NA}
i1_LQ_TF3rd_c83360/f1p0/1118	{XP_003581212.1; PREDICTED: oligoribonuclease-like [Brachypodium distachyon]}	{sp|Q9ZVE0|ORN_ARATH; Oligoribonuclease OS=Arabidopsis thaliana GN=At2g26970 PE=2 SV=2}	{obr:102720318; K13288 orn, REX2, REXO2 oligoribonuclease 3.1.-.- ko03008; Genetic Information Processing; Translation; Ribosome biogenesis in eukaryotes}	{At2g26970; KOG3242 Oligoribonuclease (3'->5' exoribonuclease) A RNA processing and modification ;}	{NA}	{AK357801.1; Hordeum vulgare subsp. vulgare mRNA for predicted protein, complete cds, clone: NIASHv1062C02}	{NA}
i1_HQ_TF3rd_c12801/f4p0/1129	{BAJ99714.1; predicted protein [Hordeum vulgare subsp. vulgare]}	{sp|Q9ZVD2|NHL13_ARATH; NDR1/HIN1-like protein 13 OS=Arabidopsis thaliana GN=NHL13 PE=2 SV=1}	{sita:101769159; - - - - -}	{NA}	{GO:0016021; integral to membrane; cellular_component GO:0005886; plasma membrane; cellular_component}	{AK368511.1; Hordeum vulgare subsp. vulgare mRNA for predicted protein, complete cds, clone: NIASHv2075A03}	{PF10099:Anti-sigma-K factor rskA}
i1_LQ_TF3rd_c24524/f1p0/1149	{BAK05887.1; predicted protein [Hordeum vulgare subsp. vulgare]}	{sp|Q9ZVD2|NHL13_ARATH; NDR1/HIN1-like protein 13 OS=Arabidopsis thaliana GN=NHL13 PE=2 SV=1}	{ats:F775_06853; - - - - -}	{NA}	{NA}	{AK374691.1; Hordeum vulgare subsp. vulgare mRNA for predicted protein, complete cds, clone: NIASHv3072M04}	{NA}
i1_LQ_TF3rd_c57677/f1p0/1115	{BAJ99714.1; predicted protein [Hordeum vulgare subsp. vulgare]}	{sp|Q9ZVD2|NHL13_ARATH; NDR1/HIN1-like protein 13 OS=Arabidopsis thaliana GN=NHL13 PE=2 SV=1}	{sita:101769159; - - - - -}	{NA}	{GO:0016021; integral to membrane; cellular_component GO:0004564; beta-fructofuranosidase activity; molecular_function GO:0005886; plasma membrane; cellular_component GO:0004575; sucrose alpha-glucosidase activity; molecular_function}	{AK368511.1; Hordeum vulgare subsp. vulgare mRNA for predicted protein, complete cds, clone: NIASHv2075A03}	{PF10099:Anti-sigma-K factor rskA PF11837:Domain of unknown function (DUF3357)}
i12_LQ_TF3rd_c0/f1p0/12263	{XP_014751083.1; PREDICTED: DNA replication ATP-dependent helicase/nuclease DNA2 isoform X2 [Brachypodium distachyon]}	{sp|Q9ZVD0|SRRT_ARATH; Serrate RNA effector molecule OS=Arabidopsis thaliana GN=SE PE=1 SV=2}	{obr:102699683; K10742 DNA2 DNA replication ATP-dependent helicase Dna2 3.6.4.12 ko03030; Genetic Information Processing; Replication and repair; DNA replication}	{At1g08840; KOG1805 DNA replication helicase L Replication, recombination and repair ;}	{NA}	{XM_014895596.1; PREDICTED: Brachypodium distachyon DNA replication ATP-dependent helicase/nuclease DNA2 (LOC100823226), transcript variant X1, mRNA}	{NA}
i1_LQ_TF3rd_c12108/f1p1/1442	{EMT28210.1; Serrate RNA effector molecule [Aegilops tauschii]}	{sp|Q9ZVD0|SRRT_ARATH; Serrate RNA effector molecule OS=Arabidopsis thaliana GN=SE PE=1 SV=2}	{ats:F775_32651; - - - - -}	{At2g27100; KOG2295 C2H2 Zn-finger protein R General function prediction only ;}	{NA}	{AK331779.1; Triticum aestivum cDNA, clone: WT002_F11, cultivar: Chinese Spring}	{NA}
i1_LQ_TF3rd_c14858/f1p0/1798	{EMT28210.1; Serrate RNA effector molecule [Aegilops tauschii]}	{sp|Q9ZVD0|SRRT_ARATH; Serrate RNA effector molecule OS=Arabidopsis thaliana GN=SE PE=1 SV=2}	{ats:F775_32651; - - - - -}	{At2g27100; KOG2295 C2H2 Zn-finger protein R General function prediction only ;}	{NA}	{AK331779.1; Triticum aestivum cDNA, clone: WT002_F11, cultivar: Chinese Spring}	{NA}
i1_LQ_TF3rd_c28541/f1p3/1265	{EMT24215.1; Serrate RNA effector molecule [Aegilops tauschii]}	{sp|Q9ZVD0|SRRT_ARATH; Serrate RNA effector molecule OS=Arabidopsis thaliana GN=SE PE=1 SV=2}	{ats:F775_18136; - - - - -}	{At2g27100; KOG2295 C2H2 Zn-finger protein R General function prediction only ;}	{NA}	{AK333992.1; Triticum aestivum cDNA, clone: WT008_H10, cultivar: Chinese Spring}	{NA}
i1_LQ_TF3rd_c4891/f1p1/1084	{EMT02783.1; Serrate RNA effector molecule [Aegilops tauschii]}	{sp|Q9ZVD0|SRRT_ARATH; Serrate RNA effector molecule OS=Arabidopsis thaliana GN=SE PE=1 SV=2}	{bdi:100839798; - - - - -}	{At2g27100; KOG2295 C2H2 Zn-finger protein R General function prediction only ;}	{NA}	{AK333992.1; Triticum aestivum cDNA, clone: WT008_H10, cultivar: Chinese Spring}	{NA}
i1_LQ_TF3rd_c57578/f1p0/1372	{EMT24215.1; Serrate RNA effector molecule [Aegilops tauschii]}	{sp|Q9ZVD0|SRRT_ARATH; Serrate RNA effector molecule OS=Arabidopsis thaliana GN=SE PE=1 SV=2}	{ats:F775_18136; - - - - -}	{At2g27100; KOG2295 C2H2 Zn-finger protein R General function prediction only ;}	{NA}	{NA}	{NA}
i2_LQ_TF3rd_c11116/f1p0/2539	{EMT24215.1; Serrate RNA effector molecule [Aegilops tauschii]}	{sp|Q9ZVD0|SRRT_ARATH; Serrate RNA effector molecule OS=Arabidopsis thaliana GN=SE PE=1 SV=2}	{ats:F775_18136; - - - - -}	{At2g27100; KOG2295 C2H2 Zn-finger protein R General function prediction only ;}	{NA}	{NA}	{NA}
i2_LQ_TF3rd_c18791/f1p0/2247	{EMT24215.1; Serrate RNA effector molecule [Aegilops tauschii]}	{sp|Q9ZVD0|SRRT_ARATH; Serrate RNA effector molecule OS=Arabidopsis thaliana GN=SE PE=1 SV=2}	{ats:F775_18136; - - - - -}	{At2g27100; KOG2295 C2H2 Zn-finger protein R General function prediction only ;}	{NA}	{NA}	{NA}
i2_LQ_TF3rd_c5681/f1p0/2388	{EMT28210.1; Serrate RNA effector molecule [Aegilops tauschii]}	{sp|Q9ZVD0|SRRT_ARATH; Serrate RNA effector molecule OS=Arabidopsis thaliana GN=SE PE=1 SV=2}	{ats:F775_32651; - - - - -}	{At2g27100; KOG2295 C2H2 Zn-finger protein R General function prediction only ;}	{NA}	{AK331779.1; Triticum aestivum cDNA, clone: WT002_F11, cultivar: Chinese Spring}	{NA}
i3_LQ_TF3rd_c11426/f1p1/3780	{BAJ96818.1; predicted protein [Hordeum vulgare subsp. vulgare]}	{sp|Q9ZVD0|SRRT_ARATH; Serrate RNA effector molecule OS=Arabidopsis thaliana GN=SE PE=1 SV=2}	{ats:F775_32651; - - - - -}	{At2g27100; KOG2295 C2H2 Zn-finger protein R General function prediction only ;}	{NA}	{AK331779.1; Triticum aestivum cDNA, clone: WT002_F11, cultivar: Chinese Spring}	{NA}
i3_LQ_TF3rd_c12159/f1p4/3689	{EMT24215.1; Serrate RNA effector molecule [Aegilops tauschii]}	{sp|Q9ZVD0|SRRT_ARATH; Serrate RNA effector molecule OS=Arabidopsis thaliana GN=SE PE=1 SV=2}	{ats:F775_18136; - - - - -}	{At2g27100; KOG2295 C2H2 Zn-finger protein R General function prediction only ;}	{NA}	{JN969603.1; Lolium perenne retrotransposon Lotte_7D23_1 and transposon retrotransposon Camilla_7D23_1, complete sequence; and VRN1 (Lp_7D23_1) gene, complete cds}	{NA}
i3_LQ_TF3rd_c2964/f1p1/3211	{XP_010234975.2; PREDICTED: uncharacterized protein LOC100834122 [Brachypodium distachyon]}	{sp|Q9ZVD0|SRRT_ARATH; Serrate RNA effector molecule OS=Arabidopsis thaliana GN=SE PE=1 SV=2}	{egu:105042926; - - - - -}	{NA}	{NA}	{AK372742.1; Hordeum vulgare subsp. vulgare mRNA for predicted protein, complete cds, clone: NIASHv3010P18}	{NA}
i4_LQ_TF3rd_c13786/f1p2/4930	{XP_014751083.1; PREDICTED: DNA replication ATP-dependent helicase/nuclease DNA2 isoform X2 [Brachypodium distachyon]}	{sp|Q9ZVD0|SRRT_ARATH; Serrate RNA effector molecule OS=Arabidopsis thaliana GN=SE PE=1 SV=2}	{obr:102699683; K10742 DNA2 DNA replication ATP-dependent helicase Dna2 3.6.4.12 ko03030; Genetic Information Processing; Replication and repair; DNA replication}	{At2g27100; KOG2295 C2H2 Zn-finger protein R General function prediction only ;}	{NA}	{XM_014895596.1; PREDICTED: Brachypodium distachyon DNA replication ATP-dependent helicase/nuclease DNA2 (LOC100823226), transcript variant X1, mRNA}	{NA}
i5_LQ_TF3rd_c5905/f1p1/5224	{EMT24215.1; Serrate RNA effector molecule [Aegilops tauschii]}	{sp|Q9ZVD0|SRRT_ARATH; Serrate RNA effector molecule OS=Arabidopsis thaliana GN=SE PE=1 SV=2}	{ats:F775_18136; - - - - -}	{At2g27100; KOG2295 C2H2 Zn-finger protein R General function prediction only ;}	{NA}	{NA}	{NA}
i1_LQ_TF3rd_c10799/f1p0/1720	{KQJ95260.1; hypothetical protein BRADI_3g16121 [Brachypodium distachyon]}	{sp|Q9ZVC9|FRS3_ARATH; Protein FAR1-RELATED SEQUENCE 3 OS=Arabidopsis thaliana GN=FRS3 PE=2 SV=2}	{pda:103703091; - - - - -}	{NA}	{GO:0006879; cellular iron ion homeostasis; biological_process GO:0008270; zinc ion binding; molecular_function GO:0005576; NA}	{AK252774.1; Hordeum vulgare subsp. vulgare cDNA clone: FLbaf172k23, mRNA sequence}	{PF06446:Hepcidin PF04434:SWIM zinc finger}
i2_LQ_TF3rd_c10644/f1p0/2831	{KQJ94422.1; hypothetical protein BRADI_3g10422 [Brachypodium distachyon]}	{sp|Q9ZVC9|FRS3_ARATH; Protein FAR1-RELATED SEQUENCE 3 OS=Arabidopsis thaliana GN=FRS3 PE=2 SV=2}	{osa:4329033; - - - - -}	{NA}	{GO:0008270; zinc ion binding; molecular_function}	{XM_014900071.1; PREDICTED: Brachypodium distachyon protein FAR1-RELATED SEQUENCE 3-like (LOC100824195), mRNA}	{PF04434:SWIM zinc finger}
i3_LQ_TF3rd_c8884/f1p0/3236	{XP_003571206.1; PREDICTED: protein FAR1-RELATED SEQUENCE 5-like [Brachypodium distachyon]}	{sp|Q9ZVC9|FRS3_ARATH; Protein FAR1-RELATED SEQUENCE 3 OS=Arabidopsis thaliana GN=FRS3 PE=2 SV=2}	{dosa:Os02t0284500-01; - - - - -}	{NA}	{GO:0051028; mRNA transport; biological_process GO:0048309; endoplasmic reticulum inheritance; biological_process GO:0004803; transposase activity; molecular_function GO:0003677; DNA binding; molecular_function GO:0006313; transposition, DNA-mediated; biological_process GO:0008270; zinc ion binding; molecular_function}	{XM_003571158.2; PREDICTED: Brachypodium distachyon protein FAR1-RELATED SEQUENCE 5-like (LOC100823886), mRNA}	{PF17078:SWI5-dependent HO expression protein 3 PF00872:Transposase, Mutator family PF04434:SWIM zinc finger}
i4_LQ_TF3rd_c6913/f1p1/4839	{KQJ95261.1; hypothetical protein BRADI_3g16121 [Brachypodium distachyon]}	{sp|Q9ZVC9|FRS3_ARATH; Protein FAR1-RELATED SEQUENCE 3 OS=Arabidopsis thaliana GN=FRS3 PE=2 SV=2}	{egu:105038246; - - - - -}	{NA}	{GO:0008270; zinc ion binding; molecular_function GO:0005576; NA GO:0006879; cellular iron ion homeostasis; biological_process}	{AK252774.1; Hordeum vulgare subsp. vulgare cDNA clone: FLbaf172k23, mRNA sequence}	{PF06446:Hepcidin PF04434:SWIM zinc finger}
i5_LQ_TF3rd_c3221/f1p0/5066	{XP_003559622.3; PREDICTED: protein FAR1-RELATED SEQUENCE 5-like [Brachypodium distachyon]}	{sp|Q9ZVC9|FRS3_ARATH; Protein FAR1-RELATED SEQUENCE 3 OS=Arabidopsis thaliana GN=FRS3 PE=2 SV=2}	{bdi:100844318; - - - - -}	{NA}	{GO:0008270; zinc ion binding; molecular_function}	{XM_003559574.3; PREDICTED: Brachypodium distachyon protein FAR1-RELATED SEQUENCE 5-like (LOC100844318), mRNA}	{PF04434:SWIM zinc finger}
i6_LQ_TF3rd_c1409/f1p0/6535	{XP_003559622.3; PREDICTED: protein FAR1-RELATED SEQUENCE 5-like [Brachypodium distachyon]}	{sp|Q9ZVC9|FRS3_ARATH; Protein FAR1-RELATED SEQUENCE 3 OS=Arabidopsis thaliana GN=FRS3 PE=2 SV=2}	{bdi:100844318; - - - - -}	{NA}	{GO:0008270; zinc ion binding; molecular_function GO:0000145; exocyst; cellular_component GO:0006887; exocytosis; biological_process}	{XM_003559574.3; PREDICTED: Brachypodium distachyon protein FAR1-RELATED SEQUENCE 5-like (LOC100844318), mRNA}	{PF09763:Exocyst complex component Sec3 PF04434:SWIM zinc finger}
i1_LQ_TF3rd_c13621/f1p2/1308	{XP_003579449.1; PREDICTED: N-acylphosphatidylethanolamine synthase [Brachypodium distachyon]}	{sp|Q9ZV87|NAPES_ARATH; N-acylphosphatidylethanolamine synthase OS=Arabidopsis thaliana GN=At1g78690 PE=2 SV=1}	{sita:101756868; K13511 TAZ monolysocardiolipin acyltransferase 2.3.1.- ko00564; Metabolism; Lipid metabolism; Glycerophospholipid metabolism}	{At1g78690; KOG2847 Phosphate acyltransferase I Lipid transport and metabolism ;}	{GO:0016746; transferase activity, transferring acyl groups; molecular_function GO:0008152; NA}	{XM_003579401.3; PREDICTED: Brachypodium distachyon N-acylphosphatidylethanolamine synthase (LOC100829051), mRNA}	{PF01553:Acyltransferase}
i1_LQ_TF3rd_c15049/f1p1/1328	{XP_003579449.1; PREDICTED: N-acylphosphatidylethanolamine synthase [Brachypodium distachyon]}	{sp|Q9ZV87|NAPES_ARATH; N-acylphosphatidylethanolamine synthase OS=Arabidopsis thaliana GN=At1g78690 PE=2 SV=1}	{sita:101756868; K13511 TAZ monolysocardiolipin acyltransferase 2.3.1.- ko00564; Metabolism; Lipid metabolism; Glycerophospholipid metabolism}	{At1g78690; KOG2847 Phosphate acyltransferase I Lipid transport and metabolism ;}	{GO:0016746; transferase activity, transferring acyl groups; molecular_function GO:0008152; NA}	{XM_003579401.3; PREDICTED: Brachypodium distachyon N-acylphosphatidylethanolamine synthase (LOC100829051), mRNA}	{PF01553:Acyltransferase}
i0_LQ_TF3rd_c4432/f1p1/520	{XP_003568092.2; PREDICTED: gamma-glutamyl hydrolase 2 [Brachypodium distachyon]}	{sp|Q9ZV85|GGH3_ARATH; Probable gamma-glutamyl hydrolase 3 OS=Arabidopsis thaliana GN=GGH3 PE=2 SV=1}	{sita:101782252; K01307 GGH gamma-glutamyl hydrolase 3.4.19.9 ko00790; Metabolism; Metabolism of cofactors and vitamins; Folate biosynthesis | ko01523; Human Diseases; Drug resistance: Antineoplastic; Antifolate resistance}	{At1g78670; KOG1559 Gamma-glutamyl hydrolase H Coenzyme transport and metabolism ;}	{NA}	{AK361982.1; Hordeum vulgare subsp. vulgare mRNA for predicted protein, complete cds, clone: NIASHv2001K15}	{NA}
i1_LQ_TF3rd_c23244/f1p0/1400	{XP_015689581.1; PREDICTED: choline-phosphate cytidylyltransferase 2 [Oryza brachyantha]}	{sp|Q9ZV56|CCT1_ARATH; Choline-phosphate cytidylyltransferase 1 OS=Arabidopsis thaliana GN=CCT1 PE=1 SV=1}	{obr:102720680; K00968 PCYT1 choline-phosphate cytidylyltransferase 2.7.7.15 ko00564; Metabolism; Lipid metabolism; Glycerophospholipid metabolism | ko00440; Metabolism; Metabolism of other amino acids; Phosphonate and phosphinate metabolism | ko05231; Human Diseases; Cancers: Overview; Choline metabolism in cancer}	{At2g32260; KOG2804 Phosphorylcholine transferase/cholinephosphate cytidylyltransferase I Lipid transport and metabolism ;}	{GO:0016020; membrane; cellular_component}	{AK250265.1; Hordeum vulgare subsp. vulgare cDNA clone: FLbaf71j12, mRNA sequence}	{PF00804:Syntaxin}
i1_LQ_TF3rd_c58652/f1p0/1384	{EMT06636.1; Choline-phosphate cytidylyltransferase B [Aegilops tauschii]}	{sp|Q9ZV56|CCT1_ARATH; Choline-phosphate cytidylyltransferase 1 OS=Arabidopsis thaliana GN=CCT1 PE=1 SV=1}	{obr:102720680; K00968 PCYT1 choline-phosphate cytidylyltransferase 2.7.7.15 ko00564; Metabolism; Lipid metabolism; Glycerophospholipid metabolism | ko00440; Metabolism; Metabolism of other amino acids; Phosphonate and phosphinate metabolism | ko05231; Human Diseases; Cancers: Overview; Choline metabolism in cancer}	{At2g32260; KOG2804 Phosphorylcholine transferase/cholinephosphate cytidylyltransferase I Lipid transport and metabolism ;}	{GO:0016020; membrane; cellular_component GO:0003824; NA GO:0009058; biosynthetic process; biological_process}	{AK250265.1; Hordeum vulgare subsp. vulgare cDNA clone: FLbaf71j12, mRNA sequence}	{PF01467:Cytidylyltransferase-like PF00804:Syntaxin}
i3_LQ_TF3rd_c5982/f1p0/3926	{XP_015626717.1; PREDICTED: choline-phosphate cytidylyltransferase 1 [Oryza sativa Japonica Group]}	{sp|Q9ZV56|CCT1_ARATH; Choline-phosphate cytidylyltransferase 1 OS=Arabidopsis thaliana GN=CCT1 PE=1 SV=1}	{osa:4328455; K00968 PCYT1 choline-phosphate cytidylyltransferase 2.7.7.15 ko00564; Metabolism; Lipid metabolism; Glycerophospholipid metabolism | ko00440; Metabolism; Metabolism of other amino acids; Phosphonate and phosphinate metabolism | ko05231; Human Diseases; Cancers: Overview; Choline metabolism in cancer}	{At2g32260; KOG2804 Phosphorylcholine transferase/cholinephosphate cytidylyltransferase I Lipid transport and metabolism ;}	{NA}	{AK250265.1; Hordeum vulgare subsp. vulgare cDNA clone: FLbaf71j12, mRNA sequence}	{NA}
i1_LQ_TF3rd_c3049/f1p106/1067	{OEL28164.1; hypothetical protein BAE44_0010814 [Dichanthelium oligosanthes]}	{sp|Q9ZV51|ATL56_ARATH; RING-H2 finger protein ATL56 OS=Arabidopsis thaliana GN=ATL56 PE=2 SV=1}	{sita:101764765; K19041 RNF38_44 E3 ubiquitin-protein ligase RNF38/44 2.3.2.27 -}	{At2g18670; KOG0800 FOG: Predicted E3 ubiquitin ligase O Posttranslational modification, protein turnover, chaperones ;}	{GO:0008270; zinc ion binding; molecular_function GO:0004842; ubiquitin-protein ligase activity; molecular_function GO:0005515; protein binding; molecular_function GO:0005680; anaphase-promoting complex; cellular_component GO:0046872; metal ion binding; molecular_function}	{XM_015768290.1; PREDICTED: Oryza sativa Japonica Group E3 ubiquitin-protein ligase ATL4 (LOC4330365), mRNA}	{PF17123:RING-like zinc finger PF12861:Anaphase-promoting complex subunit 11 RING-H2 finger PF12678:RING-H2 zinc finger domain PF13639:Ring finger domain PF00097:Zinc finger, C3HC4 type (RING finger) PF14634:zinc-RING finger domain}
i1_LQ_TF3rd_c24920/f1p0/1243	{BAJ97294.1; predicted protein [Hordeum vulgare subsp. vulgare]}	{sp|Q9ZV48|TPS11_ARATH; Probable alpha,alpha-trehalose-phosphate synthase [UDP-forming] 11 OS=Arabidopsis thaliana GN=TPS11 PE=2 SV=1}	{sita:101768584; K16055 TPS trehalose 6-phosphate synthase/phosphatase [EC:2.4.1.15 3.1.3.12] 2.4.1.15,3.1.3.12 ko00500; Metabolism; Carbohydrate metabolism; Starch and sucrose metabolism}	{At2g18700; KOG1050 Trehalose-6-phosphate synthase component TPS1 and related subunits G Carbohydrate transport and metabolism ;}	{GO:0003824; NA GO:0005992; trehalose biosynthetic process; biological_process}	{AK366091.1; Hordeum vulgare subsp. vulgare mRNA for predicted protein, complete cds, clone: NIASHv2040E18}	{PF02358:Trehalose-phosphatase PF00982:Glycosyltransferase family 20}
[truncated: 62,274 more rows]
