# Supplementary material for: Genome-wide small RNA profiling reveals tiller development in tall fescue (Festuca arundinacea Schreb)
Source: BMC Genomics. 2020 Oct 6;21:696. doi: 10.1186/s12864-020-07103-x (PMC7539525; doi:10.1186/s12864-020-07103-x)
Supplement: Supplementary file 14 — Additional file 14. The list of KEGG pathway for miRNA target genes at Ch-3/Ch-5 and Tillering/Pre-tillering groups. [file 12864_2020_7103_MOESM14_ESM.xlsx]

## Sheet: Additional file 12
Additional file 14. The list of KEGG pathway for miRNA target genes at Ch-3/Ch-5 and Tillering/Pre-tillering groups.
Ch-3/Ch-5				Tillering/Pre-tillering
pathway_term	rich_factor	qvalue	gene_number	pathway_term	rich_factor	qvalue	gene_number
Endocytosis	0.0975936	0.00690587	73	Ubiquitin mediated proteolysis	0.0445545	8.68e-06	18
Protein processing in endoplasmic reticulum	0.0795122	0.00690587	163	Diterpenoid biosynthesis	0.15625	0.000579462	5
Plant-pathogen interaction	0.0965418	0.00690587	67	Circadian rhythm - plant	0.0588235	0.000579462	9
Ubiquitin mediated proteolysis	0.10396	0.0210817	42	Biosynthesis of unsaturated fatty acids	0.0657895	0.0149028	5
Inositol phosphate metabolism	0.118919	0.0520288	22	RNA transport	0.027972	0.0149028	12
Ether lipid metabolism	0.181818	0.0520288	10	Histidine metabolism	0.0740741	0.0255008	4
Phagosome	0.109312	0.0520288	27	Fatty acid biosynthesis	0.0425532	0.125706	4
Zeatin biosynthesis	0.26087	0.0642666	6	Phenylalanine, tyrosine and tryptophan biosynthesis	0.0421053	0.125706	4
Photosynthesis	0.0826033	0.0883369	66	Linoleic acid metabolism	0.0508475	0.160317	3
Spliceosome	0.0788072	0.125694	74	Ribosome biogenesis in eukaryotes	0.0301205	0.162564	5
Homologous recombination	0.1375	0.125694	11	SNARE interactions in vesicular transport	0.0441176	0.186387	3
Terpenoid backbone biosynthesis	0.12069	0.13009	14	Cell cycle - Caulobacter	0.0444444	0.416726	2
Pentose and glucuronate interconversions	0.127907	0.165169	11	Regulation of autophagy	0.0285714	0.421878	3
Glycerophospholipid metabolism	0.0995261	0.165431	21	Porphyrin and chlorophyll metabolism	0.0231214	0.421878	4
Fatty acid degradation	0.105634	0.211248	15	Phagosome	0.0202429	0.421878	5
alpha-Linolenic acid metabolism	0.103226	0.211248	16	Protein export	0.0204082	0.507796	4
Fatty acid biosynthesis	0.106383	0.421171	10	Selenocompound metabolism	0.031746	0.507796	2
Oxidative phosphorylation	0.0791557	0.486981	30	Sesquiterpenoid and triterpenoid biosynthesis	0.0588235	0.564327	1
Other types of O-glycan biosynthesis	0.1875	0.486981	3	Oxidative phosphorylation	0.0158311	0.564327	6
Biosynthesis of unsaturated fatty acids	0.105263	0.526422	8	Monobactam biosynthesis	0.0555556	0.564327	1
