# Supplementary material for: Genome-wide small RNA profiling reveals tiller development in tall fescue (Festuca arundinacea Schreb)
Source: BMC Genomics. 2020 Oct 6;21:696. doi: 10.1186/s12864-020-07103-x (PMC7539525; doi:10.1186/s12864-020-07103-x)
Supplement: Supplementary file 16 — Additional file 16. All the primers used in this study. [file 12864_2020_7103_MOESM16_ESM.xlsx]

## Sheet: Table S16
	Additional file 16. All the primers used in this study
	miRNA	Stem loop primers	Forward primers
	bdi-miR5067	5’-GTCGTATCCAGTGCAGGGTCCGAGGTATTCGCACTGGATACGACATCCAT-3'	5'-GCGGTCAGCGACAACTAAT-3'
	ata-miR156d-3p	5’-GTCGTATCCAGTGCAGGGTCCGAGGTATTCGCACTGGATACGACGCTGAC-3'	5'-GCGGCTCACTCCTCTTTCT-3'
	novel_2	5’-GTCGTATCCAGTGCAGGGTCCGAGGTATTCGCACTGGATACGACGCGGAG-3'	5'-GCGGCAGACATCTTCGGAAG-3'
	osa-miR444b.2	5’-GTCGTATCCAGTGCAGGGTCCGAGGTATTCGCACTGGATACGACAAGCTT-3'	5'-GCGTGCAGTTGTTGTCTC-3'
	osa-miR171b	5’-GTCGTATCCAGTGCAGGGTCCGAGGTATTCGCACTGGATACGACGATATT-3'	5'-GCGTGATTGAGCCGTGCC-3'
	osa-miR168a-5p	5’-GTCGTATCCAGTGCAGGGTCCGAGGTATTCGCACTGGATACGACGTCCCG-3'	5'-GCGTCGCTTGGTGCAGAT-3'
	novel_71	5’-GTCGTATCCAGTGCAGGGTCCGAGGTATTCGCACTGGATACGACATTCAC-3'	5'-GCGCCCGCGTTGCACCAA-3'
	bdi-miR397b-5p	5’-GTCGTATCCAGTGCAGGGTCCGAGGTATTCGCACTGGATACGACTTCATC-3'	5'-GCGATTGAGTGCAGCGTT-3'
	bdi-miR167e-3p	5’-GTCGTATCCAGTGCAGGGTCCGAGGTATTCGCACTGGATACGACGATGAA-3'	5'-GCGAGGTCATGCTGGAGT-3'
	ata-miR9772a-5p	5’-GTCGTATCCAGTGCAGGGTCCGAGGTATTCGCACTGGATACGACGTATGG-3'	5'-GCGGCTGAGATGAGATTACC-3'
	bdi-miR5181b	5’-GTCGTATCCAGTGCAGGGTCCGAGGTATTCGCACTGGATACGACCGACAC-3'	5'-GCGGCTCCGATCCATAATAA-3'
	osa-miR160a-5p	5'-GTCGTATCCAGTGCAGGGTCCGAGGTATTCGCACTGGATACGACTGGCAT-3'	5'-GCTGCCTGGCTCCCTGT-3'
	Universal Reverse Primer	5’-GTGCAGGGTCCGAGGT-3’
	reference gene primer
	18S Forward	5'-ATGATAACTCGACGGATCGC-3'
	18S Reverse	5'-CTTGGATGTGGTAGCCGTTT-3'
